# Supplementary material for: (E)-2,6-Di­bromo-4-{2-[1-(1H,1H,2H,2H-perfluoro­oct­yl)pyridinium-4-yl]ethen­yl}phenolate methanol disolvate, a fluoro­ponytailed solvatochromic dye
Source: Acta Crystallogr E Crystallogr Commun. 2017 Sep 25;73(Pt 10):1526–9. doi: 10.1107/S2056989017013378 (PMC5730310; doi:10.1107/S2056989017013378)
Supplement: Supplementary file 1 [file e-73-01526-sup1.cif]

##############################################################################
#                                                                            #
# This CIF contains the data in a paper accepted for publication in          #
# Acta Crystallographica Section E. It conforms to the requirements of       #
# Notes for Authors for Acta Crystallographica Section E, and has been       #
# peer reviewed under the auspices of the IUCr Commission on Journals.       #
#                                                                            #
# Full details of the Crystallographic Information File format               #
# are given in the paper "The Crystallographic Information File (CIF):       #
# a New Standard Archive File for Crystallography" by S. R. Hall, F. H.      #
# Allen and I. D. Brown [Acta Cryst. (1991), A47, 655-685].                  #
#                                                                            #
# The current version of the core CIF dictionary is obtainable from          #
# ftp://ftp.iucr.org/pub/cif_core.dic.                                       #
#                                                                            #
# Software is freely available for graphical display of the structure(s)     #
# in this CIF. For information consult the CIF software page                 #
# http://www.iucr.org/resources/cif/software.                                #
#                                                                            #
# This file may be used for bona fide research purposes within the           #
# scientific community so long as proper attribution is given to the journal # 
# article from which it was obtained.                                        #
#                                                                            #
##############################################################################
data_I
_audit_creation_method     SHELXL-2014/6
_chemical_name_systematic
;\
(<i>E</i>)-2,6-Dibromo-4-{2-[1-(1<i>H</i>,1<i>H</i>,2<i>H</i>,2<i>H</i>-\
perfluorooctyl)pyridinium-4-yl]ethenyl}phenolate methanol disolvate
;
_chemical_name_common     ?
_chemical_formula_moiety     'C21 H12 Br2 F13 N O, 2 (C H4 O)'
_chemical_formula_sum     'C23 H20 Br2 F13 N O3'
_chemical_formula_iupac     'C21 H12 Br2 F13 N O, 2C H4 O'
_chemical_formula_weight     765.22
_chemical_melting_point     513
_shelx_space_group_comment
;
The symmetry employed for this shelxl refinement is uniquely defined
by the following loop, which should always be used as a source of
symmetry information in preference to the above space-group names.
They are only intended as comments.
;
_space_group_crystal_system     monoclinic
_space_group_name_H-M_alt     'P 21/c'
_space_group_name_Hall     '-P 2ybc'
loop_
    _space_group_symop_operation_xyz
    'x, y, z'
    '-x, y+1/2, -z+1/2'
    '-x, -y, -z'
    'x, -y-1/2, z-1/2'
_cell_length_a     22.2362(7)
_cell_length_b     6.7922(18)
_cell_length_c     18.9098(5)
_cell_angle_alpha     90
_cell_angle_beta     103.989(3)
_cell_angle_gamma     90
_cell_volume     2771.3(7)
_cell_formula_units_Z     4
_cell_measurement_reflns_used     3207
_cell_measurement_theta_min     6.7750
_cell_measurement_theta_max     62.5520
_cell_measurement_temperature     173(2)
_exptl_crystal_description     needle
_exptl_crystal_colour     red
_exptl_crystal_size_max     0.355
_exptl_crystal_size_mid     0.060
_exptl_crystal_size_min     0.036
_exptl_crystal_density_diffrn     1.834
_exptl_crystal_density_meas     ?
_exptl_crystal_density_method     ?
_exptl_crystal_F_000     1504
loop_
    _exptl_crystal_face_index_h
    _exptl_crystal_face_index_k
    _exptl_crystal_face_index_l
    _exptl_crystal_face_perp_dist
    -3 0 10 0.0137
    -14 0 2 0.0049
    -13 0 -2 0.0088
    1 0 -12 0.0399
    -1 -4 7 0.1531
    1 -1 -12 0.0520
    1 3 -9 0.1116
    1 0 0 0.0290
    -1 2 10 0.0810
_exptl_absorpt_coefficient_mu     4.798
_exptl_absorpt_correction_type     analytical
_exptl_absorpt_process_details
;
[CrysAlis PRO (Rigaku Oxford Diffraction, 2015), based on expressions
derived
by Clark & Reid (1995)]
;
_exptl_absorpt_correction_T_min     0.499
_exptl_absorpt_correction_T_max     0.853
_diffrn_ambient_temperature     173(2)
_diffrn_radiation_type     'Cu K\a'
_diffrn_radiation_wavelength     1.54184
_diffrn_radiation_monochromator     mirror
_diffrn_measurement_device_type     'Rigaku Xcalibur Ruby Gemini ultra'
_diffrn_measurement_device     'four-circle diffractometer'
_diffrn_measurement_method     '\w scans'
_diffrn_detector_area_resol_mean     10.3575
_diffrn_reflns_number     11115
_diffrn_reflns_av_R_equivalents     0.0353
_diffrn_reflns_theta_min     4.098
_diffrn_reflns_theta_max     62.674
_diffrn_reflns_theta_full     67.684
_diffrn_measured_fraction_theta_max     0.972
_diffrn_measured_fraction_theta_full     0.861
_diffrn_reflns_limit_h_min     -25
_diffrn_reflns_limit_h_max     22
_diffrn_reflns_limit_k_min     -7
_diffrn_reflns_limit_k_max     6
_diffrn_reflns_limit_l_min     -14
_diffrn_reflns_limit_l_max     21
_refine_special_details     ?
_reflns_number_total     4314
_reflns_number_gt     3371
_reflns_threshold_expression     'I > 2\s(I)'
_refine_ls_structure_factor_coef     Fsqd
_refine_ls_matrix_type     full
_refine_ls_R_factor_all     0.0556
_refine_ls_R_factor_gt     0.0401
_refine_ls_wR_factor_gt     0.0948
_refine_ls_wR_factor_ref     0.1059
_refine_ls_goodness_of_fit_ref     1.048
_refine_ls_restrained_S_all     1.057
_refine_ls_number_reflns     4314
_refine_ls_number_parameters     516
_refine_ls_number_restraints     403
_refine_ls_hydrogen_treatment     mixed
_refine_ls_weighting_scheme     calc
_refine_ls_weighting_details
              'w=1/[\s^2^(Fo^2^)+(0.0459P)^2^+2.6693P] where P=(Fo^2^+2Fc^2^)/3'
_atom_sites_solution_hydrogens     mixed
_atom_sites_solution_primary     ?
_atom_sites_solution_secondary     ?
_refine_ls_shift/su_max     0.002
_refine_ls_shift/su_mean     0.000
_refine_diff_density_max     0.744
_refine_diff_density_min     -0.716
_refine_ls_extinction_method     none
_refine_ls_extinction_coef     .
loop_
    _atom_type_symbol
    _atom_type_description
    _atom_type_scat_dispersion_real
    _atom_type_scat_dispersion_imag
    _atom_type_scat_source
    'C' 'C' 0.0181 0.0091
                         'International Tables Vol C Tables 4.2.6.8 and 6.1.1.4'
    'H' 'H' 0.0000 0.0000
                         'International Tables Vol C Tables 4.2.6.8 and 6.1.1.4'
    'N' 'N' 0.0311 0.0180
                         'International Tables Vol C Tables 4.2.6.8 and 6.1.1.4'
    'O' 'O' 0.0492 0.0322
                         'International Tables Vol C Tables 4.2.6.8 and 6.1.1.4'
    'F' 'F' 0.0727 0.0534
                         'International Tables Vol C Tables 4.2.6.8 and 6.1.1.4'
    'Br' 'Br' -0.6763 1.2805
                         'International Tables Vol C Tables 4.2.6.8 and 6.1.1.4'
_computing_data_collection
;
CrysAlis PRO 1.171.38.43f (Rigaku Oxford Diffraction, 2015)
;
_computing_cell_refinement
;
CrysAlis PRO 1.171.38.43f (Rigaku Oxford Diffraction, 2015)
;
_computing_data_reduction
;
CrysAlis PRO 1.171.38.43f (Rigaku Oxford Diffraction, 2015)
;
_computing_structure_solution
;
SHELXT (Sheldrick, 2015a)
;
_computing_structure_refinement
;
SHELXL2014 (Sheldrick, 2015b)
;
_computing_molecular_graphics
;
ORTEP-3 for Windows (Farrugia, 2012)
;
_computing_publication_material
;
Mercury (Macrae <i>et al.</i>,  2008)
;
loop_
    _atom_site_type_symbol
    _atom_site_label
    _atom_site_fract_x
    _atom_site_fract_y
    _atom_site_fract_z
    _atom_site_U_iso_or_equiv
    _atom_site_adp_type
    _atom_site_calc_flag
    _atom_site_occupancy
    _atom_site_disorder_assembly
    _atom_site_disorder_group
    Br Br1 0.72887(2) 0.71430(7) 0.85956(2) 0.03986(15) Uani d 1 . .
    Br Br2 0.58110(2) 0.70255(10) 1.06685(3) 0.06123(19) Uani d 1 . .
    O O1 0.69939(13) 0.7051(4) 1.00942(15) 0.0413(7) Uani d 1 . .
    N N1 0.30370(15) 0.7317(5) 0.55358(18) 0.0355(8) Uani d 1 . .
    C C1 0.35778(19) 0.7194(6) 0.5334(2) 0.0384(10) Uani d 1 . .
    H H1 0.3574 0.7177 0.4830 0.046 Uiso calc 1 . .
    C C2 0.41297(19) 0.7094(6) 0.5841(2) 0.0373(10) Uani d 1 . .
    H H2 0.4505 0.7012 0.5686 0.045 Uiso calc 1 . .
    C C3 0.41516(19) 0.7111(6) 0.6584(2) 0.0349(9) Uani d 1 . .
    C C4 0.35844(19) 0.7177(6) 0.6781(2) 0.0360(9) Uani d 1 . .
    H H4 0.3575 0.7151 0.7280 0.043 Uiso calc 1 . .
    C C5 0.30411(19) 0.7278(6) 0.6247(2) 0.0366(10) Uani d 1 . .
    H H5 0.2658 0.7322 0.6386 0.044 Uiso calc 1 . .
    C C6 0.47455(19) 0.7076(6) 0.7121(2) 0.0373(10) Uani d 1 . .
    H H6 0.5111 0.6998 0.6946 0.045 Uiso calc 1 . .
    C C7 0.48119(19) 0.7145(6) 0.7842(2) 0.0375(10) Uani d 1 . .
    H H7 0.4440 0.7199 0.8005 0.045 Uiso calc 1 . .
    C C8 0.53856(19) 0.7149(6) 0.8404(2) 0.0347(9) Uani d 1 . .
    C C9 0.59774(18) 0.7163(6) 0.8264(2) 0.0336(9) Uani d 1 . .
    H H9 0.6016 0.7186 0.7775 0.040 Uiso calc 1 . .
    C C10 0.64987(18) 0.7145(6) 0.8824(2) 0.0321(9) Uani d 1 . .
    C C11 0.65004(18) 0.7098(6) 0.9584(2) 0.0343(9) Uani d 1 . .
    C C12 0.58882(19) 0.7105(6) 0.9690(2) 0.0371(9) Uani d 1 . .
    C C13 0.53587(18) 0.7137(6) 0.9137(2) 0.0377(10) Uani d 1 . .
    H H13 0.4966 0.7152 0.9254 0.045 Uiso calc 1 . .
    C C14 0.24393(19) 0.7506(6) 0.4984(2) 0.0390(10) Uani d 1 . .
    H H14A 0.2518 0.7731 0.4497 0.047 Uiso calc 1 . .
    H H14B 0.2205 0.8648 0.5103 0.047 Uiso calc 1 . .
    C C15 0.20596(19) 0.5630(6) 0.4972(2) 0.0389(10) Uani d 1 . .
    H H15A 0.2305 0.4488 0.4876 0.047 Uiso calc 1 . .
    H H15B 0.1971 0.5439 0.5456 0.047 Uiso calc 1 . .
    C C16 0.14596(17) 0.5710(6) 0.4401(2) 0.0390(10) Uani d 1 . .
    F F1 0.11416(12) 0.7347(4) 0.44718(17) 0.0615(8) Uani d 1 . .
    F F2 0.15626(12) 0.5751(5) 0.37277(13) 0.0621(8) Uani d 1 . .
    C C17 0.1052(6) 0.3886(19) 0.4512(11) 0.032(3) Uani d 0.538(7) A 1
    F F3 0.0880(11) 0.395(3) 0.5138(13) 0.046(3) Uani d 0.538(7) A 1
    F F4 0.1392(9) 0.227(2) 0.4520(9) 0.047(3) Uani d 0.538(7) A 1
    C C18 0.0443(6) 0.398(2) 0.3879(6) 0.049(5) Uani d 0.538(7) A 1
    F F5 0.0088(6) 0.553(2) 0.3897(9) 0.096(5) Uani d 0.538(7) A 1
    F F6 0.0511(6) 0.380(2) 0.3204(6) 0.114(6) Uani d 0.538(7) A 1
    C C19 0.0003(5) 0.2195(14) 0.3942(5) 0.0466(13) Uani d 0.538(7) A 1
    F F7 -0.0127(5) 0.2142(17) 0.4591(4) 0.086(4) Uani d 0.538(7) A 1
    F F8 0.0246(3) 0.0455(11) 0.3845(7) 0.109(4) Uani d 0.538(7) A 1
    C C20 -0.0657(5) 0.2196(13) 0.3402(6) 0.049(3) Uani d 0.538(7) A 1
    F F9 -0.0608(7) 0.227(2) 0.2719(6) 0.096(5) Uani d 0.538(7) A 1
    F F10 -0.0975(3) 0.3771(10) 0.3515(4) 0.095(3) Uani d 0.538(7) A 1
    C C21 -0.1086(5) 0.0383(14) 0.3430(6) 0.0659(17) Uani d 0.538(7) A 1
    F F11 -0.0834(3) -0.1257(10) 0.3271(7) 0.126(4) Uani d 0.538(7) A 1
    F F12 -0.1620(5) 0.063(2) 0.2950(6) 0.093(4) Uani d 0.538(7) A 1
    F F13 -0.1200(5) 0.020(2) 0.4076(5) 0.114(6) Uani d 0.538(7) A 1
    C C17A 0.1030(7) 0.396(2) 0.4358(14) 0.032(3) Uani d 0.462(7) A 2
    F F3A 0.1343(11) 0.230(3) 0.4336(12) 0.081(7) Uani d 0.462(7) A 2
    F F4A 0.0912(14) 0.406(4) 0.5014(16) 0.074(8) Uani d 0.462(7) A 2
    C C18A 0.0435(6) 0.3502(19) 0.3801(6) 0.034(4) Uani d 0.462(7) A 2
    F F5A 0.0231(6) 0.5312(18) 0.3621(8) 0.063(3) Uani d 0.462(7) A 2
    F F6A 0.0670(6) 0.2830(18) 0.3267(6) 0.055(3) Uani d 0.462(7) A 2
    C C19A -0.0047(6) 0.2143(16) 0.3974(5) 0.0466(13) Uani d 0.462(7) A 2
    F F7A -0.0318(5) 0.3151(16) 0.4410(6) 0.080(4) Uani d 0.462(7) A 2
    F F8A 0.0262(4) 0.0682(13) 0.4367(5) 0.070(3) Uani d 0.462(7) A 2
    C C20A -0.0509(5) 0.1407(16) 0.3308(6) 0.051(4) Uani d 0.462(7) A 2
    F F9A -0.0241(4) -0.0059(14) 0.3042(5) 0.104(4) Uani d 0.462(7) A 2
    F F10A -0.0640(8) 0.282(2) 0.2817(9) 0.110(7) Uani d 0.462(7) A 2
    C C21A -0.1099(5) 0.0648(16) 0.3461(7) 0.0659(17) Uani d 0.462(7) A 2
    F F11A -0.1445(3) 0.2054(15) 0.3637(7) 0.121(4) Uani d 0.462(7) A 2
    F F12A -0.0958(6) -0.061(2) 0.4003(7) 0.108(6) Uani d 0.462(7) A 2
    F F13A -0.1435(7) -0.028(2) 0.2889(7) 0.099(5) Uani d 0.462(7) A 2
    O O1S 0.65266(18) 0.2293(6) 1.1488(2) 0.0597(9) Uani d 1 . .
    H H1S 0.678(2) 0.321(7) 1.146(4) 0.10(2) Uiso d 1 . .
    C C1S 0.6945(3) 0.0714(8) 1.1694(3) 0.0690(15) Uani d 1 . .
    H H1S1 0.7365 0.1231 1.1877 0.104 Uiso calc 1 . .
    H H1S2 0.6933 -0.0130 1.1270 0.104 Uiso calc 1 . .
    H H1S3 0.6827 -0.0057 1.2077 0.104 Uiso calc 1 . .
    O O2S 0.72828(18) 0.5293(6) 1.1399(2) 0.0699(11) Uani d 1 . .
    H H2S 0.713(3) 0.582(9) 1.0994(17) 0.09(2) Uiso d 1 . .
    C C2S 0.7847(3) 0.5858(10) 1.1829(3) 0.0746(16) Uani d 1 . .
    H H2S1 0.7859 0.7296 1.1876 0.112 Uiso calc 1 . .
    H H2S2 0.8178 0.5422 1.1605 0.112 Uiso calc 1 . .
    H H2S3 0.7906 0.5261 1.2312 0.112 Uiso calc 1 . .
loop_
    _atom_site_aniso_label
    _atom_site_aniso_U_11
    _atom_site_aniso_U_22
    _atom_site_aniso_U_33
    _atom_site_aniso_U_12
    _atom_site_aniso_U_13
    _atom_site_aniso_U_23
    Br1 0.0307(2) 0.0410(3) 0.0472(3) -0.00156(19) 0.00816(18) -0.0061(2)
    Br2 0.0379(3) 0.1009(5) 0.0449(3) -0.0003(3) 0.0099(2) 0.0052(3)
    O1 0.0285(15) 0.0506(18) 0.0395(16) -0.0031(13) -0.0018(13) 0.0026(13)
    N1 0.0327(18) 0.0273(18) 0.041(2) -0.0018(14) -0.0013(15) 0.0000(14)
    C1 0.036(2) 0.036(2) 0.043(2) -0.0035(18) 0.0078(19) -0.0013(18)
    C2 0.031(2) 0.031(2) 0.048(3) -0.0014(18) 0.0064(18) -0.0033(19)
    C3 0.033(2) 0.0195(19) 0.049(3) -0.0007(17) 0.0035(18) -0.0019(18)
    C4 0.034(2) 0.032(2) 0.039(2) -0.0023(18) 0.0025(18) 0.0009(18)
    C5 0.033(2) 0.031(2) 0.045(3) -0.0029(17) 0.0076(18) -0.0012(18)
    C6 0.029(2) 0.031(2) 0.049(3) -0.0020(17) 0.0040(18) -0.0021(19)
    C7 0.031(2) 0.029(2) 0.049(3) -0.0009(18) 0.0020(18) 0.0005(19)
    C8 0.032(2) 0.023(2) 0.044(2) -0.0009(17) -0.0006(18) 0.0005(17)
    C9 0.033(2) 0.025(2) 0.040(2) 0.0000(17) 0.0032(17) -0.0034(17)
    C10 0.032(2) 0.0229(19) 0.040(2) -0.0025(16) 0.0058(17) 0.0009(17)
    C11 0.031(2) 0.024(2) 0.046(2) -0.0028(17) 0.0053(19) -0.0001(18)
    C12 0.032(2) 0.036(2) 0.041(2) -0.0006(18) 0.0045(18) 0.0013(18)
    C13 0.026(2) 0.033(2) 0.052(3) -0.0002(17) 0.0058(18) -0.0008(19)
    C14 0.031(2) 0.040(3) 0.040(2) 0.0012(18) -0.0048(18) 0.0039(18)
    C15 0.039(2) 0.035(2) 0.038(2) 0.0002(19) -0.0012(18) 0.0013(18)
    C16 0.031(2) 0.041(3) 0.042(2) 0.0029(19) 0.0038(18) 0.0035(19)
    F1 0.0363(14) 0.0402(15) 0.097(2) 0.0058(12) -0.0057(14) -0.0023(14)
    F2 0.0504(16) 0.094(2) 0.0383(15) -0.0251(15) 0.0026(12) 0.0056(14)
    C17 0.037(3) 0.045(3) 0.014(8) -0.001(2) 0.006(3) 0.000(3)
    F3 0.057(5) 0.061(6) 0.026(6) -0.017(5) 0.018(4) -0.006(4)
    F4 0.045(5) 0.030(5) 0.056(5) -0.005(3) -0.006(3) 0.002(3)
    C18 0.049(9) 0.059(11) 0.041(8) -0.031(7) 0.017(6) -0.022(7)
    F5 0.034(5) 0.049(4) 0.185(15) 0.003(3) -0.011(6) 0.010(7)
    F6 0.075(9) 0.211(18) 0.047(5) -0.084(10) -0.002(5) 0.002(9)
    C19 0.036(3) 0.051(3) 0.052(3) -0.009(2) 0.010(2) 0.000(2)
    F7 0.071(7) 0.129(10) 0.050(4) -0.052(7) -0.001(4) 0.020(5)
    F8 0.049(4) 0.054(4) 0.208(11) 0.002(3) -0.002(6) -0.039(6)
    C20 0.050(7) 0.054(9) 0.042(6) -0.012(6) 0.010(5) -0.020(7)
    F9 0.093(8) 0.165(11) 0.032(6) -0.081(8) 0.019(5) -0.020(6)
    F10 0.045(4) 0.081(5) 0.140(7) 0.006(3) -0.016(4) -0.024(4)
    C21 0.047(3) 0.084(5) 0.062(4) -0.028(3) 0.006(3) -0.003(4)
    F11 0.088(6) 0.070(5) 0.220(12) -0.031(4) 0.036(7) -0.028(6)
    F12 0.058(7) 0.122(11) 0.086(6) -0.041(6) -0.008(4) -0.004(6)
    F13 0.067(8) 0.211(17) 0.063(5) -0.073(9) 0.015(5) 0.000(7)
    C17A 0.037(3) 0.045(3) 0.014(8) -0.001(2) 0.006(3) 0.000(3)
    F3A 0.044(7) 0.064(9) 0.131(18) 0.006(6) 0.009(10) -0.042(9)
    F4A 0.068(8) 0.116(12) 0.034(11) -0.049(7) 0.006(7) 0.004(6)
    C18A 0.046(9) 0.022(6) 0.023(8) -0.004(5) -0.015(6) -0.003(5)
    F5A 0.033(7) 0.052(7) 0.085(8) 0.002(5) -0.019(5) 0.015(5)
    F6A 0.042(5) 0.094(7) 0.032(5) -0.014(4) 0.014(4) -0.017(4)
    C19A 0.036(3) 0.051(3) 0.052(3) -0.009(2) 0.010(2) 0.000(2)
    F7A 0.063(6) 0.106(9) 0.087(8) -0.035(5) 0.049(6) -0.060(6)
    F8A 0.055(5) 0.058(5) 0.084(6) -0.024(4) -0.010(5) 0.016(5)
    C20A 0.057(9) 0.060(10) 0.035(8) -0.020(7) 0.006(6) -0.026(7)
    F9A 0.077(5) 0.139(9) 0.103(6) -0.033(6) 0.032(5) -0.074(6)
    F10A 0.070(9) 0.135(11) 0.091(13) -0.054(7) -0.048(7) 0.055(9)
    C21A 0.047(3) 0.084(5) 0.062(4) -0.028(3) 0.006(3) -0.003(4)
    F11A 0.037(4) 0.149(9) 0.178(11) -0.014(5) 0.029(5) -0.058(8)
    F12A 0.066(9) 0.145(12) 0.100(10) -0.057(8) -0.005(6) 0.049(9)
    F13A 0.075(11) 0.140(14) 0.073(6) -0.058(8) -0.002(6) -0.022(7)
    O1S 0.059(2) 0.061(2) 0.060(2) -0.001(2) 0.0160(18) 0.0056(18)
    C1S 0.075(4) 0.058(3) 0.072(4) 0.006(3) 0.012(3) 0.010(3)
    O2S 0.065(2) 0.070(3) 0.063(2) -0.013(2) -0.0062(19) 0.023(2)
    C2S 0.065(4) 0.086(4) 0.065(4) -0.006(3) -0.001(3) 0.008(3)
_geom_special_details
;
 All esds (except the esd in the dihedral angle between two l.s. planes)
 are estimated using the full covariance matrix.  The cell esds are taken
 into account individually in the estimation of esds in distances, angles
 and torsion angles; correlations between esds in cell parameters are only
 used when they are defined by crystal symmetry.  An approximate (isotropic)
 treatment of cell esds is used for estimating esds involving l.s. planes.
;
loop_
    _geom_bond_atom_site_label_1
    _geom_bond_atom_site_label_2
    _geom_bond_site_symmetry_2
    _geom_bond_distance
    _geom_bond_publ_flag
    Br1 C10 . 1.908(4) ?
    Br2 C12 . 1.900(4) ?
    O1 C11 . 1.274(5) ?
    N1 C5 . 1.344(5) ?
    N1 C1 . 1.350(5) ?
    N1 C14 . 1.484(5) ?
    C1 C2 . 1.365(6) ?
    C1 H1 . 0.9500 ?
    C2 C3 . 1.393(6) ?
    C2 H2 . 0.9500 ?
    C3 C4 . 1.400(6) ?
    C3 C6 . 1.459(5) ?
    C4 C5 . 1.375(6) ?
    C4 H4 . 0.9500 ?
    C5 H5 . 0.9500 ?
    C6 C7 . 1.337(6) ?
    C6 H6 . 0.9500 ?
    C7 C8 . 1.450(5) ?
    C7 H7 . 0.9500 ?
    C8 C13 . 1.401(6) ?
    C8 C9 . 1.404(6) ?
    C9 C10 . 1.368(5) ?
    C9 H9 . 0.9500 ?
    C10 C11 . 1.436(6) ?
    C11 C12 . 1.423(6) ?
    C12 C13 . 1.373(6) ?
    C13 H13 . 0.9500 ?
    C14 C15 . 1.526(6) ?
    C14 H14A . 0.9900 ?
    C14 H14B . 0.9900 ?
    C15 C16 . 1.501(5) ?
    C15 H15A . 0.9900 ?
    C15 H15B . 0.9900 ?
    C16 F1 . 1.342(4) ?
    C16 F2 . 1.348(4) ?
    C16 C17A . 1.515(8) ?
    C16 C17 . 1.578(9) ?
    C17 F4 . 1.329(6) ?
    C17 F3 . 1.330(6) ?
    C17 C18 . 1.576(9) ?
    C18 F6 . 1.325(7) ?
    C18 F5 . 1.326(7) ?
    C18 C19 . 1.579(9) ?
    C19 F7 . 1.328(7) ?
    C19 F8 . 1.331(7) ?
    C19 C20 . 1.573(9) ?
    C20 F9 . 1.323(7) ?
    C20 F10 . 1.327(7) ?
    C20 C21 . 1.566(9) ?
    C21 F13 . 1.313(7) ?
    C21 F11 . 1.314(7) ?
    C21 F12 . 1.319(7) ?
    C17A F3A . 1.331(7) ?
    C17A F4A . 1.331(7) ?
    C17A C18A . 1.513(8) ?
    C18A F6A . 1.325(7) ?
    C18A F5A . 1.326(7) ?
    C18A C19A . 1.509(9) ?
    C19A F7A . 1.322(7) ?
    C19A F8A . 1.328(7) ?
    C19A C20A . 1.506(9) ?
    C20A F10A . 1.318(7) ?
    C20A F9A . 1.321(7) ?
    C20A C21A . 1.500(9) ?
    C21A F12A . 1.314(7) ?
    C21A F11A . 1.319(7) ?
    C21A F13A . 1.319(7) ?
    O1S C1S . 1.411(6) ?
    O1S H1S . 0.845(11) ?
    C1S H1S1 . 0.9800 ?
    C1S H1S2 . 0.9800 ?
    C1S H1S3 . 0.9800 ?
    O2S C2S . 1.374(6) ?
    O2S H2S . 0.838(11) ?
    C2S H2S1 . 0.9800 ?
    C2S H2S2 . 0.9800 ?
    C2S H2S3 . 0.9800 ?
loop_
    _geom_angle_atom_site_label_1
    _geom_angle_atom_site_label_2
    _geom_angle_atom_site_label_3
    _geom_angle_site_symmetry_1
    _geom_angle_site_symmetry_3
    _geom_angle
    _geom_angle_publ_flag
    C5 N1 C1 . . 119.4(3) ?
    C5 N1 C14 . . 119.6(4) ?
    C1 N1 C14 . . 120.9(4) ?
    N1 C1 C2 . . 121.0(4) ?
    N1 C1 H1 . . 119.5 ?
    C2 C1 H1 . . 119.5 ?
    C1 C2 C3 . . 121.0(4) ?
    C1 C2 H2 . . 119.5 ?
    C3 C2 H2 . . 119.5 ?
    C2 C3 C4 . . 117.0(4) ?
    C2 C3 C6 . . 120.5(4) ?
    C4 C3 C6 . . 122.5(4) ?
    C5 C4 C3 . . 119.7(4) ?
    C5 C4 H4 . . 120.2 ?
    C3 C4 H4 . . 120.2 ?
    N1 C5 C4 . . 121.8(4) ?
    N1 C5 H5 . . 119.1 ?
    C4 C5 H5 . . 119.1 ?
    C7 C6 C3 . . 124.6(4) ?
    C7 C6 H6 . . 117.7 ?
    C3 C6 H6 . . 117.7 ?
    C6 C7 C8 . . 127.5(4) ?
    C6 C7 H7 . . 116.3 ?
    C8 C7 H7 . . 116.3 ?
    C13 C8 C9 . . 116.9(4) ?
    C13 C8 C7 . . 119.0(4) ?
    C9 C8 C7 . . 124.1(4) ?
    C10 C9 C8 . . 120.7(4) ?
    C10 C9 H9 . . 119.6 ?
    C8 C9 H9 . . 119.6 ?
    C9 C10 C11 . . 124.9(4) ?
    C9 C10 Br1 . . 118.6(3) ?
    C11 C10 Br1 . . 116.5(3) ?
    O1 C11 C12 . . 124.8(4) ?
    O1 C11 C10 . . 123.5(4) ?
    C12 C11 C10 . . 111.7(3) ?
    C13 C12 C11 . . 124.5(4) ?
    C13 C12 Br2 . . 118.6(3) ?
    C11 C12 Br2 . . 116.9(3) ?
    C12 C13 C8 . . 121.3(4) ?
    C12 C13 H13 . . 119.4 ?
    C8 C13 H13 . . 119.4 ?
    N1 C14 C15 . . 109.6(3) ?
    N1 C14 H14A . . 109.7 ?
    C15 C14 H14A . . 109.7 ?
    N1 C14 H14B . . 109.7 ?
    C15 C14 H14B . . 109.7 ?
    H14A C14 H14B . . 108.2 ?
    C16 C15 C14 . . 111.9(3) ?
    C16 C15 H15A . . 109.2 ?
    C14 C15 H15A . . 109.2 ?
    C16 C15 H15B . . 109.2 ?
    C14 C15 H15B . . 109.2 ?
    H15A C15 H15B . . 107.9 ?
    F1 C16 F2 . . 106.9(3) ?
    F1 C16 C15 . . 110.9(3) ?
    F2 C16 C15 . . 110.9(3) ?
    F1 C16 C17A . . 108.4(9) ?
    F2 C16 C17A . . 102.4(11) ?
    C15 C16 C17A . . 116.7(8) ?
    F1 C16 C17 . . 107.7(8) ?
    F2 C16 C17 . . 112.0(9) ?
    C15 C16 C17 . . 108.4(6) ?
    F4 C17 F3 . . 107.5(6) ?
    F4 C17 C18 . . 114.9(14) ?
    F3 C17 C18 . . 107.2(15) ?
    F4 C17 C16 . . 107.8(12) ?
    F3 C17 C16 . . 113.0(17) ?
    C18 C17 C16 . . 106.5(12) ?
    F6 C18 F5 . . 107.6(7) ?
    F6 C18 C17 . . 116.8(14) ?
    F5 C18 C17 . . 114.8(13) ?
    F6 C18 C19 . . 102.9(11) ?
    F5 C18 C19 . . 102.9(10) ?
    C17 C18 C19 . . 110.3(11) ?
    F7 C19 F8 . . 106.9(7) ?
    F7 C19 C20 . . 102.9(9) ?
    F8 C19 C20 . . 104.9(8) ?
    F7 C19 C18 . . 111.6(9) ?
    F8 C19 C18 . . 112.9(9) ?
    C20 C19 C18 . . 116.7(9) ?
    F9 C20 F10 . . 107.3(7) ?
    F9 C20 C21 . . 105.0(10) ?
    F10 C20 C21 . . 106.0(7) ?
    F9 C20 C19 . . 110.5(10) ?
    F10 C20 C19 . . 110.2(7) ?
    C21 C20 C19 . . 117.2(9) ?
    F13 C21 F11 . . 108.8(7) ?
    F13 C21 F12 . . 107.8(7) ?
    F11 C21 F12 . . 108.2(7) ?
    F13 C21 C20 . . 111.3(9) ?
    F11 C21 C20 . . 111.3(7) ?
    F12 C21 C20 . . 109.4(10) ?
    F3A C17A F4A . . 107.1(7) ?
    F3A C17A C18A . . 100.4(15) ?
    F4A C17A C18A . . 108.8(18) ?
    F3A C17A C16 . . 109.8(16) ?
    F4A C17A C16 . . 100(2) ?
    C18A C17A C16 . . 129.3(15) ?
    F6A C18A F5A . . 107.3(7) ?
    F6A C18A C19A . . 112.8(11) ?
    F5A C18A C19A . . 114.0(11) ?
    F6A C18A C17A . . 99.2(15) ?
    F5A C18A C17A . . 100.1(13) ?
    C19A C18A C17A . . 121.5(13) ?
    F7A C19A F8A . . 106.9(7) ?
    F7A C19A C20A . . 111.8(9) ?
    F8A C19A C20A . . 112.1(10) ?
    F7A C19A C18A . . 105.9(10) ?
    F8A C19A C18A . . 106.3(9) ?
    C20A C19A C18A . . 113.4(10) ?
    F10A C20A F9A . . 108.9(7) ?
    F10A C20A C21A . . 109.4(13) ?
    F9A C20A C21A . . 108.1(8) ?
    F10A C20A C19A . . 109.7(11) ?
    F9A C20A C19A . . 106.8(9) ?
    C21A C20A C19A . . 113.8(10) ?
    F12A C21A F11A . . 108.6(7) ?
    F12A C21A F13A . . 107.9(7) ?
    F11A C21A F13A . . 107.7(7) ?
    F12A C21A C20A . . 108.7(10) ?
    F11A C21A C20A . . 113.0(9) ?
    F13A C21A C20A . . 110.8(11) ?
    C1S O1S H1S . . 100(5) ?
    O1S C1S H1S1 . . 109.5 ?
    O1S C1S H1S2 . . 109.5 ?
    H1S1 C1S H1S2 . . 109.5 ?
    O1S C1S H1S3 . . 109.5 ?
    H1S1 C1S H1S3 . . 109.5 ?
    H1S2 C1S H1S3 . . 109.5 ?
    C2S O2S H2S . . 121(5) ?
    O2S C2S H2S1 . . 109.5 ?
    O2S C2S H2S2 . . 109.5 ?
    H2S1 C2S H2S2 . . 109.5 ?
    O2S C2S H2S3 . . 109.5 ?
    H2S1 C2S H2S3 . . 109.5 ?
    H2S2 C2S H2S3 . . 109.5 ?
loop_
    _geom_hbond_atom_site_label_D
    _geom_hbond_atom_site_label_H
    _geom_hbond_atom_site_label_A
    _geom_hbond_site_symmetry_A
    _geom_hbond_distance_DH
    _geom_hbond_distance_HA
    _geom_hbond_distance_DA
    _geom_hbond_angle_DHA
    O1S H1S O2S . 0.845(11) 1.830(13) 2.674(5) 176(7)
    O2S H2S O1 . 0.838(11) 1.852(18) 2.675(4) 167(6)
_shelx_hkl_file
;
  -2   0   0 21850.2 751.360   1
  -3   0   0 90498.6 1823.46   1
  -4   0   0 7914.87 633.450   1
  -5   0   0 33276.7 1399.17   1
  -6   0   0 96893.8 2583.29   1
   7   0   0 274572. 4714.88   1
  -7   0   0 254940. 4493.75   1
  -8   0   0 5784.25 753.587   1
   8   0   0 6626.41 794.408   1
   9   0   0 7777.97 950.232   1
  -9   0   0 6966.58 858.692   1
 -10   0   0 2022.26 474.443   1
 -10   0   0 2047.81 257.289   3
  10   0   0 1965.63 476.566   1
 -11   0   0 235.001 122.242   3
 -12   0   0 17846.5 809.593   3
 -13   0   0 74877.1 1769.56   3
 -14   0   0 41639.2 1368.07   3
 -15   0   0 8363.34 649.799   3
 -16   0   0 59650.9 1749.26   3
 -17   0   0 8278.64 708.784   3
 -18   0   0 18093.8 1030.94   3
 -19   0   0 46754.5 1670.47   3
 -20   0   0 3258.87 485.687   3
 -21   0   0 3353.69 465.467   3
 -22   0   0 6438.24 607.033   3
 -23   0   0 1111.70 257.584   3
 -24   0   0 2329.09 326.511   3
   0   1   0 128.481 119.316   2
   0  -1   0 158.281 123.899   2
   1   1   0 45619.1 1146.48   2
  -1  -1   0 44868.0 1142.67   2
  -2  -1   0 67494.9 1450.30   2
   2   1   0 69698.9 1486.61   2
  -3   1   0 1161.20 266.614   1
  -3  -1   0 1328.08 274.363   2
  -4   1   0 18594.4 976.130   1
  -4  -1   0 20014.1 968.714   2
  -5   1   0 146433. 3003.68   1
   5   1   0 148645. 2825.70   1
   6   1   0 34031.8 1528.94   1
  -6   1   0 35627.1 1643.30   1
   7   1   0 77813.2 2557.76   1
  -7   1   0 72250.3 2577.70   1
   8  -1   0 110251. 3516.93   1
  -8   1   0 106194. 3409.19   1
   8   1   0 109026. 3335.66   1
   9  -1   0 46184.8 2427.69   1
   9   1   0 45816.4 2329.90   1
  -9   1   0 40715.4 2247.46   1
  10  -1   0 4254.61 423.701   4
 -10  -1   0 4939.35 411.971   3
 -11  -1   0 11032.0 647.860   3
 -12  -1   0 28596.9 1084.15   3
 -13   1   0 258.108 155.559   3
 -13  -1   0 24.3030 135.855   3
 -14   1   0 54273.3 1526.42   3
 -14  -1   0 54165.7 1610.36   3
 -15  -1   0 25372.1 1159.59   3
 -15   1   0 25179.6 1094.92   3
 -16   1   0 8026.35 653.737   3
 -16  -1   0 8954.09 717.973   3
 -17  -1   0 5872.41 611.275   3
 -17   1   0 6082.38 594.394   3
 -18  -1   0 4444.35 548.531   3
 -18   1   0 4922.91 553.366   3
 -19  -1   0 659.625 278.039   3
 -19   1   0 390.077 170.438   3
 -20   1   0 3035.74 441.537   3
 -20  -1   0 3267.88 483.820   3
 -21  -1   0 40998.1 1560.93   3
 -21   1   0 38550.6 1467.11   3
 -22  -1   0 1529.59 319.248   3
 -22   1   0 1490.15 292.705   3
 -23   1   0 765.248 218.021   3
 -23  -1   0 626.118 204.039   3
 -24  -1   0 2115.96 316.441   3
 -24   1   0 1530.35 246.051   3
   0   2   0 819717. 6942.17   2
  -1   2   0 358315. 4648.19   2
   1   2   0 348237. 4429.18   2
  -2  -2   0 2539.66 509.222   2
  -2   2   0 2500.65 501.028   2
   2   2   0 2873.60 444.471   2
   3   2   0 61914.7 1961.18   2
  -3  -2   0 58511.3 1957.06   2
  -4   2   0 2360.36 440.897   1
  -4  -2   0 2456.28 421.480   2
  -5   2   0 11615.0 993.307   1
  -5  -2   0 12717.1 1001.43   2
  -6  -2   0 89138.8 2813.78   2
  -6   2   0 88059.0 2881.04   1
  -7   2   0 37010.2 1987.81   1
  -7  -2   0 35850.8 1911.86   2
   7   2   0 37425.7 1868.51   1
  -8   2   0 565.821 284.631   1
   8   2   0 648.730 289.348   1
  -8  -2   0 307.119 222.853   2
  -8  -2   0 378.392 145.239   3
   8  -2   0 416.419 152.005   4
   9  -2   0 12520.3 660.770   4
  -9  -2   0 12808.8 661.278   3
  10  -2   0 2572.29 337.217   4
 -10  -2   0 3189.48 362.677   3
  11  -2   0 132.215 153.371   4
 -11  -2   0 231.898 144.183   3
 -12  -2   0 9408.91 679.094   3
  12  -2   0 8643.49 756.844   4
  13  -2   0 41288.1 1550.27   4
 -13  -2   0 42182.9 1441.71   3
 -14  -2   0 24055.8 1137.73   3
 -15  -2   0 24647.7 1184.92   3
 -15   2   0 23643.9 1077.27   3
 -16  -2   0 2041.40 392.997   3
 -16   2   0 1595.53 312.943   3
 -17  -2   0 33835.0 1466.98   3
 -17   2   0 32266.3 1318.52   3
 -18   2   0 7434.21 654.953   3
 -18  -2   0 7013.27 692.795   3
 -19   2   0 11412.4 797.115   3
 -19  -2   0 11526.3 867.639   3
 -20   2   0 3510.62 441.022   5
 -20  -2   0 4067.84 510.452   3
 -20   2   0 3452.74 434.247   3
 -21  -2   0 1695.76 328.791   3
 -21   2   0 1443.04 284.325   3
 -21   2   0 1389.24 264.931   5
 -22  -2   0 6859.75 611.816   3
 -22   2   0 6140.43 529.325   3
 -23  -2   0-111.949 140.024   3
 -23   2   0 106.643 101.972   3
 -24  -2   0 580.209 175.723   3
   0   3   0 73.8458 156.104   2
  -1   3   0 18357.0 1354.14   2
   1   3   0 17365.2 1290.23   2
  -2   3   0 12477.9 1164.47   2
  -2  -3   0 11424.0 1093.50   2
   2   3   0 11803.5 1074.25   2
  -3   3   0 14472.6 1270.21   2
   3   3   0 14630.8 1215.69   2
   3  -3   0 14020.8 616.932   4
  -3  -3   0 13496.9 1192.59   2
   4  -3   0 58689.6 1259.37   4
  -4  -3   0 59695.2 2540.39   2
  -5  -3   0-155.469 176.433   2
   5  -3   0 74.7736 78.0069   4
  -6  -3   0 30853.5 939.796   3
   6  -3   0 30330.4 960.180   4
  -7  -3   0 2132.88 269.899   3
   7  -3   0 2359.89 278.171   4
   8  -3   0 72889.6 1615.88   4
  -8  -3   0 75829.5 1618.57   3
   9  -3   0 480.377 173.137   4
  -9  -3   0 468.718 155.473   3
  10  -3   0 3327.90 399.246   4
 -10  -3   0 3213.25 391.504   3
 -11  -3   0 9760.86 697.515   3
  11  -3   0 8162.46 668.306   4
  12  -3   0 933.266 282.374   4
 -12  -3   0 1068.79 257.626   3
 -13  -3   0 1753.91 355.867   3
  13  -3   0 1917.31 428.399   4
 -14  -3   0 15661.0 1014.03   3
  14  -3   0 15449.5 1090.48   4
 -15  -3   0 7120.27 703.547   3
  15  -3   0 7103.57 730.555   4
 -16   3   0 10006.8 715.875   3
 -16  -3   0 9525.58 802.986   3
 -17  -3   0 3573.29 513.333   3
 -17   3   0 3040.19 409.848   3
 -18   3   0 1677.16 306.353   3
 -18  -3   0 2228.94 411.201   3
 -18   3   0 1735.70 357.002   5
 -19  -3   0 603.215 252.796   3
 -19   3   0 757.131 246.296   5
 -19   3   0 466.528 176.855   3
 -20   3   0 2053.38 314.652   3
 -20   3   0 2905.92 419.699   5
 -20  -3   0 3151.36 448.692   3
 -21   3   0 6784.26 528.245   3
 -21  -3   0 6602.07 592.839   3
 -21   3   0 6234.35 543.201   5
 -22   3   0 1029.17 209.117   5
 -22  -3   0 935.101 228.921   3
   0  -4   0 172995. 2501.42   4
  -1  -4   0 22681.1 796.725   3
  -1  -4   0 22219.2 904.582   4
   1  -4   0 23179.2 922.648   4
  -2   4   0 5896.16 411.555   5
   2  -4   0 6343.16 500.839   4
  -2  -4   0 7131.84 451.547   3
  -3   4   0 12808.4 625.849   5
  -3  -4   0 12318.0 604.848   3
   3  -4   0 11467.5 665.819   4
  -4   4   0 2930.81 332.040   5
  -4  -4   0 2910.59 313.760   3
   4   4   0 2786.53 307.485   7
   4  -4   0 2943.95 356.814   4
  -5  -4   0 1122.24 217.851   3
   5   4   0 799.756 190.118   7
   5  -4   0 989.922 226.445   4
   6   4   0 47.9517 101.417   7
  -6  -4   0 267.081 136.841   3
   6  -4   0-8.03736 105.990   4
  -7  -4   0 29429.0 1071.55   3
   7  -4   0 27425.2 1083.10   4
  -8  -4   0 7992.48 594.682   3
   8  -4   0 7980.87 610.280   4
  -9  -4   0 1901.26 320.420   3
   9  -4   0 1759.94 318.454   4
 -10  -4   0 1074.01 247.128   3
  10  -4   0 1009.62 268.977   4
 -11  -4   0 1294.77 317.057   3
  11  -4   0 1112.76 326.740   4
 -12  -4   0 298.248 217.474   3
  12  -4   0 315.850 238.622   4
 -13  -4   0 9205.19 827.919   3
  13  -4   0 8534.58 858.863   4
 -14  -4   0 2968.53 519.468   3
  14  -4   0 2856.04 510.145   4
 -15   4   0 6849.96 685.422   5
  15  -4   0 8725.87 832.443   4
 -15  -4   0 6514.47 716.487   3
 -16  -4   0 688.477 245.234   3
 -16   4   0 965.273 319.731   5
 -17   4   0 3087.66 453.945   5
 -17  -4   0 3464.95 483.703   3
 -18  -4   0 1093.84 285.835   3
 -18   4   0 1045.75 272.155   5
 -19   4   0 977.751 246.966   5
 -19  -4   0 100.790 131.784   3
 -20   4   0 1864.64 321.238   5
 -20  -4   0 1531.13 278.044   3
  20   4   0 1143.15 268.364   7
  21   4   0 2771.78 366.774   7
 -21   4   0 3287.02 366.990   5
   0  -5   0-61.5966 144.668   4
   1  -5   0 1342.61 311.620   4
  -1  -5   0 1142.67 290.797   4
  -2  -5   0 651.987 225.816   4
   2  -5   0 967.536 233.714   4
   3  -5   0 2419.54 372.176   4
  -3  -5   0 1958.39 341.320   4
  -4  -5   0 19.9955 82.4966   3
  -4  -5   0-177.143 157.399   4
   4  -5   0-23.8519 140.830   4
  -5  -5   0 5249.87 458.408   3
  -5   5   0 4565.91 448.137   5
   5  -5   0 4368.99 482.843   4
   6  -5   0 723.827 244.856   4
  -6  -5   0 299.605 144.904   3
  -6   5   0 560.733 172.060   5
  -7  -5   0 1973.94 308.153   3
  -7   5   0 1272.15 298.468   5
   7  -5   0 1315.13 307.845   4
  -8  -5   0 3037.55 396.690   3
   8  -5   0 2908.58 421.214   4
  -8   5   0 2703.17 413.358   5
   9   5   0 738.942 210.364   7
   9  -5   0 833.055 261.320   4
  -9  -5   0 974.980 265.219   3
  -9   5   0 637.034 229.442   5
 -10   5   0 2493.19 412.331   5
 -10  -5   0 2660.65 410.276   3
  10  -5   0 2374.16 422.067   4
  10   5   0 1800.08 363.762   7
  11  -5   0 244.690 215.710   4
 -11   5   0 175.619 163.320   5
  11   5   0-5.72434 149.596   7
 -11  -5   0 80.4618 153.651   3
  12   5   0 1447.33 347.784   7
 -12  -5   0 2050.37 394.601   3
 -12   5   0 1799.80 385.502   5
  12  -5   0 1908.78 434.300   4
 -13   5   0 103.509 165.490   5
  13  -5   0 274.866 201.176   4
  13   5   0 238.470 193.463   7
 -13  -5   0-212.869 275.575   3
 -14   5   0 2474.31 416.223   5
 -14  -5   0 2187.36 457.115   3
  14  -5   0 2469.57 490.204   4
  14   5   0 2058.32 410.618   7
  15   5   0 505.482 227.032   7
 -15  -5   0 482.793 250.970   3
  15  -5   0 596.665 254.501   4
 -15   5   0 440.187 231.530   5
  16   5   0 3956.68 509.597   7
 -16  -5   0 4715.98 537.882   3
 -16   5   0 5729.82 580.612   5
 -17  -5   0 2722.09 388.475   3
  17   5   0 1934.08 322.610   7
 -17   5   0 1655.05 304.856   5
 -18   5   0 528.495 189.253   5
 -18  -5   0 503.400 150.778   3
 -19   5   0-45.1223 105.192   5
   0  -6   0 18490.0 1054.04   4
   1  -6   0 1170.73 308.712   4
  -1  -6   0 1096.75 311.735   4
   2  -6   0 2533.23 421.926   4
  -2  -6   0 2084.04 380.426   4
  -3  -6   0 65.3163 148.841   4
   3  -6   0-35.8383 134.493   4
   4  -6   0 257.879 195.998   4
  -4  -6   0 60.3125 160.201   4
   5  -6   0 2058.54 366.497   4
  -5  -6   0 2145.25 398.929   4
   6  -6   0 154.800 149.048   4
  -6  -6   0 347.218 221.216   4
  -7  -6   0 0.67497 180.962   4
   7  -6   0 33.6637 150.482   4
  -8  -6   0 1040.15 351.457   4
  -8   6   0 723.508 200.941   5
   8  -6   0 1392.63 335.451   4
  -9   6   0 29.1608 106.634   5
  -9  -6   0 128.051 190.830   4
   9  -6   0 112.204 161.709   4
  10  -6   0 176.034 188.817   4
 -10   6   0-247.622 153.318   5
 -10  -6   0 132.917 193.232   4
 -11   6   0 180.155 138.144   5
 -11  -6   0 487.027 253.363   4
  11  -6   0 295.580 218.146   4
 -12   6   0 346.481 169.108   5
 -12  -6   0 228.497 220.972   4
  12  -6   0 350.207 211.373   4
 -13  -6   0 449.015 264.776   4
  13  -6   0 110.489 189.719   4
 -13   6   0 278.170 176.199   5
 -14  -6   0 284.424 200.482   4
 -14   6   0-45.1443 110.438   5
  14  -6   0 137.308 137.747   4
 -15   6   0 289.015 139.349   5
 -15  -6   0 31.1078 111.583   4
   0  -7   0 388.394 200.729   4
  -1  -7   0 626.968 232.341   4
   1  -7   0 548.610 205.602   4
   2  -7   0 957.981 237.320   4
  -2  -7   0 1378.98 293.390   4
  -3  -7   0 51.7269 133.067   4
   3  -7   0-113.869 167.502   4
   4  -7   0 8.81421 125.551   4
  -4  -7   0 24.3072 114.936   4
  -5  -7   0 177.084 128.194   4
   5  -7   0 46.0537 121.560   4
   6  -7   0-34.3915 108.465   4
  -6  -7   0 122.642 134.724   4
   7  -7   0 179.923 157.003   4
  -7  -7   0-9.46277 135.716   4
   8  -7   0 319.570 175.697   4
  -8  -7   0 198.948 136.210   4
   9  -7   0 12.9221 115.068   4
  -9  -7   0-14.0235 118.274   4
 -10  -7   0 370.780 174.003   4
  10  -7   0 268.611 161.037   4
 -11  -7   0 279.525 180.975   4
 -25   0   1-309.877 144.264   9
 -24   0   1 213.234 142.455   3
 -23   0   1 86.0090 120.701   3
 -22   0   1-86.8505 151.674   3
 -21   0   1-181.043 180.073   3
 -20   0   1-254.777 189.920   3
 -19   0   1-109.244 182.872   3
 -18   0   1 24.4392 161.601   3
 -17   0   1-121.176 176.355   3
 -16   0   1 64.0495 151.943   3
 -15   0   1 57.0050 146.215   3
 -14   0   1-84.9044 118.996   3
 -13   0   1 81.9699 131.167   3
 -12   0   1 109.830 95.9455   3
 -11   0   1-44.8073 86.4277   3
  10   0  -1 515.167 289.950   1
   9   0  -1-44.1746 226.331   1
  -9   0   1 219.934 214.955   1
   8   0  -1 201.912 254.860   1
  -8   0   1-82.1045 150.386   1
  -7   0   1 269.884 240.016   1
  -6   0   1 45.7217 168.325   1
  -5   0   1-74.0074 164.278   1
  -4   0   1-156.617 175.913   1
  -3   0   1-75.5469 135.048   1
  -2   0   1-20.6392 72.4612   1
   2   0  -1-25.5366 80.9489   1
  -2   0  -1-44.1971 113.322   1
   2   0   1 70.6564 97.6094   1
  -3   0  -1-68.6159 146.988   1
   3   0   1-71.4645 137.807   1
  -4   0  -1-196.912 186.567   1
   4   0   1-153.229 175.782   1
   5   0   1-16.4471 164.308   1
  -5   0  -1 128.264 162.906   1
   6   0   1 64.9662 185.531   1
  -6   0  -1-61.1414 188.707   1
   7   0   1 139.337 161.571   1
  -7   0  -1-15.5815 185.002   1
   8   0   1 74.2029 160.290   1
  -8   0  -1-156.479 188.177   1
   9   0   1-144.410 192.986   1
  -9   0  -1 336.695 225.652   1
 -10   0  -1 137.383 157.699   1
 -10   0  -1 306.453 187.169   3
 -11   0  -1 459.837 231.805   3
 -12   0  -1 151.969 131.544   3
 -13   0  -1-65.4862 118.569   3
 -14   0  -1 105.923 165.241   3
 -15   0  -1 239.267 202.379   3
 -16   0  -1 17.1930 177.247   3
 -17   0  -1 101.348 175.961   3
 -18   0  -1-61.0967 237.639   3
 -19   0  -1 288.682 210.776   3
 -20   0  -1 10.0319 166.719   3
 -21   0  -1-243.353 202.954   3
 -22   0  -1 39.3423 146.954   3
 -23   0  -1 57.1484 131.823   3
 -24   0  -1-128.818 125.376   3
 -24   1   1 160.898 113.178   3
 -24  -1   1 199.471 137.809   3
 -23  -1   1 79.4734 125.826   3
 -23   1   1 223.046 142.289   3
 -22  -1   1 640.667 238.706   3
 -22   1   1 182.139 166.084   3
 -21  -1   1 97.0648 156.519   3
 -21   1   1-163.706 131.048   3
 -20  -1   1 1495.99 343.081   3
 -20   1   1 1951.90 353.080   3
 -19   1   1 50.1654 163.330   3
 -19  -1   1 59.9815 195.930   3
 -18  -1   1 184.632 200.625   3
 -18   1   1 125.320 144.938   3
 -17  -1   1 31.9425 183.987   3
 -17   1   1 191.969 166.712   3
 -16  -1   1 275.062 172.025   3
 -16   1   1 202.929 195.427   3
 -15   1   1 254.303 121.711   3
 -15  -1   1 436.159 191.356   3
 -14  -1   1 1776.96 310.888   3
 -14   1   1 1409.13 265.574   3
 -13  -1   1 9185.13 639.736   3
 -13   1   1 8364.43 570.876   3
 -12   1   1 137.350 128.629   3
 -12  -1   1 12.3731 112.381   3
 -11  -1   1 592.538 186.581   3
 -10  -1   1 128.723 125.551   3
  10  -1  -1 273.458 130.934   4
   9  -1  -1 8041.76 1036.34   1
  -9   1   1 6229.86 949.038   1
   9   1  -1 8394.57 1001.18   1
  -8   1   1 23067.4 1584.01   1
   8  -1  -1 28616.6 1836.35   1
   8   1  -1 24989.1 1566.52   1
  -7   1   1 39253.5 1880.09   1
   7   1  -1 43756.4 1878.32   1
   7  -1  -1 37645.0 1933.43   1
  -6   1   1 29374.0 1472.77   1
   6   1  -1 29578.4 1409.30   1
   6  -1  -1 29704.2 1535.64   1
  -5  -1   1 9113.10 760.141   2
  -5   1   1 8974.80 777.004   1
  -4  -1   1 39189.9 1391.23   2
  -4   1   1 38856.1 1393.01   1
  -3   1   1 38860.7 1228.26   1
  -3  -1   1 39652.1 1243.07   2
  -2  -1   1 42367.6 1203.73   2
  -1  -1   1 192.262 168.608   2
  -1   1   1 168.975 150.876   2
   0  -1   1 2262.04 335.494   2
   0   1   1 2018.45 292.595   2
   0  -1  -1 2520.83 318.723   2
   1   1   1 85995.0 1452.52   2
  -1  -1  -1 84049.7 1447.93   2
  -2  -1  -1 46609.8 1162.38   2
  -3  -1  -1 7797.14 574.759   2
  -3   1  -1 8113.34 645.455   1
  -4   1  -1 1405.11 310.855   1
   4   1   1 1902.51 319.707   1
   5   1   1 9307.84 733.722   1
  -5   1  -1 9739.27 811.346   1
  -6   1  -1 913.338 304.252   1
   6   1   1 589.916 231.594   1
   7   1   1 5041.79 679.962   1
  -7   1  -1 4928.92 702.506   1
  -8   1  -1 3102.58 618.222   1
   8   1   1 3108.49 595.952   1
   9  -1   1 12811.1 725.522   4
   9   1   1 15203.4 1338.58   1
  -9   1  -1 13880.9 1345.61   1
 -10  -1  -1 46.1094 102.892   3
  10  -1   1-121.453 113.697   4
 -11  -1  -1 536.457 205.309   3
  12  -1   1 584.377 155.710   8
 -12  -1  -1 222.665 137.410   3
 -13  -1  -1 10017.4 681.034   3
 -14  -1  -1 286.477 179.605   3
 -14   1  -1 662.617 207.758   3
 -15   1  -1 2520.57 379.363   3
 -15  -1  -1 2025.31 383.112   3
 -16  -1  -1 870.431 291.981   3
 -16   1  -1 591.723 234.065   3
 -17  -1  -1 5626.77 612.546   3
 -17   1  -1 5576.50 587.197   3
 -18   1  -1 18.1556 171.011   3
 -18  -1  -1-102.801 210.004   3
 -19  -1  -1 28.1162 199.382   3
 -19   1  -1-87.1332 197.746   3
 -20  -1  -1 5706.55 609.500   3
 -20   1  -1 5042.99 563.428   3
 -21   1  -1 1324.19 285.255   3
 -21  -1  -1 1938.95 379.079   3
 -22   1  -1 92.6043 136.960   3
 -22  -1  -1 407.346 207.854   3
 -23  -1  -1 575.315 184.733   3
 -23   1  -1 538.754 193.816   3
 -24  -1  -1-76.6598 90.3575   3
 -24   1  -1-155.917 97.3626   3
 -24  -2   1 1641.54 293.725   3
 -23   2   1 464.571 139.180   3
 -23  -2   1 612.985 161.318   9
 -23  -2   1 676.880 188.241   3
 -22   2   1 403.441 165.579   3
 -22  -2   1 439.599 250.398   3
 -21   2   1 1686.41 304.631   3
 -21   2   1 1452.39 270.261   5
 -21  -2   1 1674.50 359.512   3
 -20  -2   1 5581.75 618.684   3
 -20   2   1 5486.50 540.095   3
 -20   2   1 5854.68 568.982   5
 -19   2   1 981.100 251.806   5
 -19  -2   1 994.977 303.764   3
 -19   2   1 1686.31 320.343   3
 -18   2   1 238.759 178.510   3
 -18  -2   1 201.355 187.105   3
 -17  -2   1 2302.29 427.698   3
 -17   2   1 2196.75 359.718   3
 -16   2   1 506.055 206.957   3
 -16  -2   1 362.508 214.402   3
 -15  -2   1 7989.98 688.938   3
 -15   2   1 8214.87 616.933   3
 -14  -2   1 441.077 199.765   3
 -14   2   1 511.780 175.247   3
  13  -2  -1 2789.21 408.639   4
 -13  -2   1 2602.35 390.647   3
  12  -2  -1 5380.27 563.850   4
 -12  -2   1 6050.85 539.671   3
 -11  -2   1 14144.8 772.901   3
  11  -2  -1 12706.1 814.145   4
 -10  -2   1 4157.25 406.371   3
  10  -2  -1 4166.87 417.784   4
   9  -2  -1 1511.11 242.570   4
  -9  -2   1 995.924 224.153   3
  -8  -2   1 34002.2 982.509   3
  -8  -2   1 35707.8 2063.55   2
   8   2  -1 35427.5 1944.21   1
  -8   2   1 33035.3 1991.27   1
  -7   2   1 16848.2 1331.86   1
  -7  -2   1 17367.8 1335.78   2
  -6  -2   1 6032.29 751.644   2
  -6   2   1 6962.50 806.846   1
  -5   2   1 48299.4 1974.17   1
  -5  -2   1 47532.8 1955.56   2
  -4   2   1 20774.9 1224.19   1
  -4  -2   1 21115.9 1262.05   2
   3   2  -1 274.888 203.426   2
  -3   2   1 393.035 223.541   2
  -3  -2   1 145.898 150.209   2
  -2   2   1 77277.3 2143.97   2
  -2  -2   1 79297.5 2272.06   2
   2   2  -1 81930.2 2252.79   2
  -1   2   1 155434. 2961.69   2
   1   2  -1 157332. 3080.42   2
  -1  -2   1 153797. 3125.70   2
   0   2   1 14160.1 943.714   2
   1   2   1 57575.5 1788.10   2
  -1  -2  -1 56188.3 1782.22   2
  -1   2  -1 56563.7 1969.78   2
   2   2   1 30637.0 1308.47   2
  -2   2  -1 30200.0 1448.41   2
  -2  -2  -1 28739.4 1303.37   2
  -3  -2  -1 6721.74 677.062   2
  -3   2  -1 7177.11 763.417   2
  -4  -2  -1 4500.93 561.512   2
  -5   2  -1 15064.0 1160.19   1
  -5  -2  -1 14170.1 1034.25   2
  -6   2  -1 41643.3 2058.76   1
  -6  -2  -1 39265.0 1842.26   2
   7   2   1 10676.0 1007.86   1
  -7   2  -1 11264.4 1128.58   1
  -7  -2  -1 10667.5 1046.12   2
  -8  -2  -1 41148.4 2219.73   2
  -8  -2  -1 40459.0 1104.22   3
   8  -2   1 37318.0 1082.40   4
  -9  -2  -1 6939.28 497.239   3
   9  -2   1 6740.41 506.090   4
  10  -2   1 3197.21 392.604   4
 -10  -2  -1 2935.39 353.472   3
 -11  -2  -1 7232.68 568.490   3
  11  -2   1 6139.58 616.387   4
  12  -2   1 1282.87 331.113   4
 -12  -2  -1 1734.37 333.028   3
 -13  -2  -1 1032.04 273.171   3
  13  -2   1 950.363 278.279   4
 -14  -2  -1 8343.11 685.032   3
 -15  -2  -1 36858.5 1449.43   3
 -16   2  -1 867.002 264.637   3
 -16  -2  -1 1014.04 308.120   3
 -17   2  -1 493.635 213.426   3
 -17  -2  -1 347.952 213.459   3
 -18  -2  -1-65.2431 211.271   3
 -18   2  -1-129.344 159.142   3
 -19  -2  -1 889.136 301.218   3
 -19   2  -1 803.077 231.871   3
 -20   2  -1 2433.03 368.209   3
 -20  -2  -1 3230.43 475.335   3
 -20   2  -1 2592.51 374.604   5
 -21   2  -1 2109.87 341.546   3
 -21  -2  -1 2345.36 386.651   3
 -21   2  -1 2194.75 338.812   5
 -22   2  -1 2657.25 363.049   3
 -22  -2  -1 2742.86 393.752   3
 -23  -2  -1 101.669 114.258   3
 -23   2  -1 102.744 138.725   3
 -23  -3   1 1862.53 280.070   3
 -22   3   1 179.195 131.375   5
 -22  -3   1-62.3141 124.836   3
 -21  -3   1 39.0654 116.084   3
 -21   3   1 392.554 163.693   5
 -20   3   1 1447.96 250.153   3
 -20   3   1 1765.08 329.719   5
 -20  -3   1 1340.76 305.458   3
 -19  -3   1 6122.80 631.883   3
 -19   3   1 5817.90 521.425   3
 -19   3   1 5765.83 583.141   5
 -18   3   1 840.360 258.970   5
 -18   3   1 1190.13 259.825   3
 -18  -3   1 754.752 301.863   3
 -17   3   1 3726.04 421.874   3
 -17   3   1 3762.94 490.442   5
 -17  -3   1 2905.93 485.885   3
 -16   3   1 4405.93 464.494   3
 -16  -3   1 4348.96 579.740   3
  15  -3  -1 2119.41 400.167   4
 -15   3   1 2258.11 329.355   3
 -15  -3   1 1772.12 377.759   3
 -14  -3   1 662.975 263.020   3
  14  -3  -1 787.008 289.487   4
 -13  -3   1 10781.4 807.612   3
  13  -3  -1 8840.24 842.275   4
 -12  -3   1 19310.5 1035.56   3
  12  -3  -1 18144.4 1053.36   4
  11  -3  -1 2176.08 351.385   4
 -11  -3   1 1941.06 325.288   3
 -10  -3   1 19571.0 937.329   3
  10  -3  -1 19968.7 942.039   4
   9  -3  -1 544.463 177.641   4
  -9  -3   1 485.326 187.812   3
  -8  -3   1-41.0861 89.7258   3
   8  -3  -1 37.5072 80.8798   4
  -7  -3   1 17645.7 746.732   3
   7  -3  -1 17361.7 738.484   4
  -6  -3   1 2936.03 301.804   3
   6  -3  -1 3026.89 308.006   4
  -5  -3   1 41141.3 1049.11   3
   5  -3  -1 41106.0 1060.91   4
  -4   3   1 47655.6 2285.31   2
   4  -3  -1 44803.2 1083.53   4
  -4  -3   1 43297.7 2205.64   2
  -3   3   1 18176.4 1377.66   2
   3   3  -1 17333.7 1354.55   2
  -3  -3   1 15560.1 1297.64   2
  -2   3   1 486.140 231.641   2
  -2  -3   1 584.478 274.936   2
   2   3  -1 340.174 219.465   2
   1   3  -1 8556.34 905.696   2
  -1   3   1 9423.92 942.220   2
   0   3   1 36788.9 1824.42   2
   0   3  -1 41415.3 2043.49   2
   1   3   1 49596.0 2109.95   2
  -1   3  -1 50703.9 2299.25   2
  -2  -3  -1 1628.49 420.398   2
   2   3   1 1546.44 383.047   2
   2  -3   1 1874.63 235.033   4
  -2   3  -1 2823.66 594.509   2
   3  -3   1 26198.5 839.482   4
   3   3   1 26510.9 1588.12   2
  -3  -3  -1 27295.7 1648.37   2
  -4  -3  -1 3471.25 626.512   2
   4  -3   1 3377.04 313.002   4
   5  -3   1-8.23420 82.7583   4
  -5  -3  -1-71.9238 131.956   2
   6  -3   1 2702.80 289.982   4
  -6  -3  -1 2779.50 289.532   3
  -7  -3  -1 41420.1 1138.07   3
   7  -3   1 40094.7 1049.50   6
   7  -3   1 39293.3 1160.48   4
   8  -3   1 3743.74 391.024   4
  -8  -3  -1 3712.64 375.160   3
   9  -3   1 9315.54 641.447   4
  -9  -3  -1 10167.4 650.576   3
 -10  -3  -1 21954.7 1014.43   3
  10  -3   1 20182.6 991.391   4
  11  -3   1 862.689 279.877   4
 -11  -3  -1 713.632 237.836   3
  12  -3   1 701.168 258.973   4
 -12  -3  -1 633.567 223.704   3
  13  -3   1 827.661 317.664   4
 -13  -3  -1 565.372 242.288   3
 -14  -3  -1 30272.0 1413.65   3
  14  -3   1 30594.6 1491.49   4
 -15  -3  -1 15034.8 1003.00   3
  16  -3   1 10814.9 756.060   8
 -16   3  -1 13420.2 849.089   3
 -16  -3  -1 13542.9 952.966   3
 -17   3  -1 10343.7 748.052   3
 -17  -3  -1 9579.71 792.123   3
 -18   3  -1 397.151 167.222   3
 -18  -3  -1 481.576 208.511   3
 -19  -3  -1 67.2366 175.051   3
 -19   3  -1 48.5819 114.656   3
 -19   3  -1-58.2331 171.618   5
 -20   3  -1 1526.35 306.891   5
 -20   3  -1 1587.61 285.560   3
 -20  -3  -1 1398.01 303.882   3
 -21  -3  -1 433.991 182.972   3
 -21   3  -1 472.004 165.506   3
 -21   3  -1 169.575 109.372   5
 -22   3  -1 3238.63 350.879   5
 -22  -3  -1 3017.28 364.943   3
  21   4  -1 666.656 176.563   7
 -21  -4   1 1045.62 227.948   3
 -21   4   1 790.989 207.473   5
 -20   4   1 7334.37 598.779   5
 -20  -4   1 8687.49 660.505   3
 -19  -4   1 4312.03 507.068   3
 -19   4   1 3482.48 438.432   5
 -18  -4   1 234.491 141.377   3
 -18   4   1 285.555 210.108   5
 -17  -4   1 621.386 242.916   3
 -17   4   1 527.773 270.900   5
 -16   4   1 66.3858 193.570   5
 -16  -4   1-120.872 232.640   3
 -15  -4   1 22.8135 239.491   3
  15  -4  -1-57.5471 196.871   4
 -15   4   1 69.7980 204.111   5
 -14  -4   1 13391.8 1019.80   3
  14  -4  -1 12974.2 1060.85   4
 -14   4   1 13547.4 941.596   5
 -13  -4   1 1334.77 336.028   3
  13  -4  -1 1212.50 332.591   4
 -13   4   1 1248.21 339.432   5
  12  -4  -1 7795.99 745.430   4
 -12  -4   1 7597.81 708.312   3
 -12   4   1 8029.98 698.808   5
 -11  -4   1 21003.3 1087.18   3
  11  -4  -1 22002.3 1123.49   4
 -11   4   1 19210.2 1066.45   5
 -10   4   1 747.103 245.669   5
  10  -4  -1 881.642 248.381   4
 -10  -4   1 926.271 233.323   3
  -9   4   1 614.840 220.539   5
  -9  -4   1 1068.87 264.394   3
   9  -4  -1 1100.63 263.493   4
  -8  -4   1 302.432 186.075   3
   8  -4  -1 272.393 165.333   4
  -8   4   1 73.5786 151.250   5
   7  -4  -1 25577.8 1025.79   4
  -7  -4   1 27094.5 1042.43   3
  -7   4   1 27062.3 1091.34   5
  -6   4   1 12716.7 721.874   5
  -6  -4   1 13016.5 706.250   3
   6   4  -1 11762.5 672.317   7
   6  -4  -1 14023.6 740.421   4
   5  -4  -1 19356.0 860.150   4
  -5   4   1 19178.6 845.393   5
  -5  -4   1 18925.0 816.362   3
   4  -4  -1 14588.3 742.096   4
  -4   4   1 15293.5 716.504   5
  -4  -4   1 15738.8 726.326   3
  -3  -4   1 5044.15 405.092   3
   3  -4  -1 5037.67 439.556   4
  -3   4   1 5506.20 410.661   5
   2  -4  -1 23094.8 924.041   4
  -2  -4   1 23370.0 836.911   3
  -2   4   1 23161.7 799.846   5
  -2  -4   1 22502.9 925.651   4
  -1  -4   1 55192.3 1427.86   4
  -1  -4   1 59986.7 1321.17   3
   1  -4  -1 54944.5 1405.58   4
   0  -4   1 65423.3 1554.87   4
   0  -4  -1 65376.2 1548.18   4
  -1  -4  -1 19217.6 846.182   4
   1  -4   1 19060.4 852.373   4
   2  -4   1 82381.9 1779.94   4
   2   4   1 81994.9 1595.42   7
   3   4   1 17765.6 782.311   7
   3  -4   1 17582.0 828.905   4
  -3  -4  -1 18273.6 716.504   3
   4  -4   1 11279.5 682.600   4
   4   4   1 11372.4 663.621   7
  -4  -4  -1 11887.1 602.818   3
  -5  -4  -1 27.9886 84.4172   3
   5  -4   1 179.323 144.532   4
   5   4   1 160.430 123.361   7
   6  -4   1 11324.8 697.090   4
   6   4   1 10867.6 693.252   7
  -6  -4  -1 13005.8 679.781   3
   7  -4   1 3431.11 404.007   4
   7   4   1 3157.97 397.971   7
  -7  -4  -1 4126.67 405.130   3
  -8  -4  -1 12137.1 716.828   3
   8  -4   1 11777.9 747.941   4
  -9  -4  -1 32007.2 1226.44   3
   9  -4   1 31311.8 1267.90   4
  10  -4   1 708.821 254.653   4
 -10  -4  -1 486.447 197.770   3
  11  -4   1 1153.23 302.599   4
 -11  -4  -1 1059.82 295.023   3
  12  -4   1 1550.59 374.436   4
 -12  -4  -1 2313.70 418.563   3
 -13  -4  -1 562.791 295.212   3
  13  -4   1 185.579 269.423   4
  14  -4   1 13533.8 1104.53   4
 -14  -4  -1 11546.3 976.070   3
  15  -4   1 17259.5 1164.10   4
 -15  -4  -1 14992.5 1050.40   3
 -16   4  -1 19097.3 962.030   3
 -16   4  -1 18841.9 1094.87   5
 -16  -4  -1 18284.9 1114.70   3
 -17  -4  -1 643.157 243.841   3
 -17   4  -1 283.787 226.165   5
 -17   4  -1 342.076 145.969   3
 -18  -4  -1 783.724 234.751   3
 -18   4  -1 1191.42 307.554   5
 -18   4  -1 690.211 193.270   3
 -19  -4  -1 66.2443 115.929   3
 -19   4  -1-147.598 150.722   5
  19   4   1-29.9782 138.687   7
 -20   4  -1 426.232 172.113   5
 -20  -4  -1 432.277 164.848   3
  20   4   1 209.173 135.847   7
 -19   5   1 6283.56 502.560   5
 -18   5   1 209.593 147.164   5
 -18  -5   1 218.471 167.834   3
 -17  -5   1 6979.08 619.756   3
 -17   5   1 6535.40 587.506   5
  17   5  -1 5890.43 565.855   7
  16   5  -1 1335.65 293.905   7
 -16   5   1 962.459 257.215   5
 -16  -5   1 1500.04 326.916   3
 -15   5   1 2501.20 407.989   5
  15   5  -1 2358.41 422.253   7
 -15  -5   1 2150.75 415.553   3
  15  -5  -1 2448.85 445.355   4
 -14  -5   1-1.64517 167.116   3
 -14   5   1-17.5478 178.926   5
  14  -5  -1 175.102 200.353   4
  14   5  -1-86.5230 158.802   7
  13   5  -1 5881.97 672.323   7
 -13   5   1 6930.19 662.807   5
 -13  -5   1 6686.65 702.031   3
  13  -5  -1 6433.01 726.071   4
  12   5  -1 11398.8 904.512   7
 -12   5   1 14260.8 958.228   5
  12  -5  -1 14416.3 1033.09   4
 -11   5   1 667.711 242.766   5
  11  -5  -1 729.568 274.384   4
 -11  -5   1 1021.37 304.532   3
 -10   5   1 4839.07 544.550   5
  10  -5  -1 5440.10 586.966   4
 -10  -5   1 5649.51 583.643   3
  -9   5   1-69.5913 184.014   5
   9  -5  -1 40.3359 140.863   4
   8  -5  -1 1355.91 299.399   4
  -8  -5   1 1433.79 286.716   3
  -8   5   1 887.574 230.449   5
   7  -5  -1 5778.17 563.639   4
  -7   5   1 5549.17 540.728   5
  -7  -5   1 5977.14 533.410   3
  -6  -5   1 10990.2 704.153   3
  -6   5   1 10909.9 715.083   5
   6  -5  -1 10223.1 732.034   4
  -5  -5   1 519.654 181.898   3
  -5  -5   1 422.654 205.424   4
  -5   5   1 442.678 170.495   5
   5  -5  -1 587.249 184.605   4
   4  -5  -1 6995.89 589.537   4
  -4  -5   1 6613.41 604.486   4
  -4   5   1 7838.18 549.842   5
  -4  -5   1 7651.56 559.179   3
  -3  -5   1 9240.22 697.740   4
   3  -5  -1 9738.34 695.712   4
  -3  -5   1 9699.02 630.591   3
   2  -5  -1 517.048 195.600   4
  -2  -5   1 611.639 187.931   4
  -1  -5   1 384.295 200.682   4
   1  -5  -1 169.872 148.948   4
   0  -5  -1 43003.2 1453.16   4
   0  -5   1 42000.7 1445.33   4
   1  -5   1 8232.73 641.804   4
  -1  -5  -1 7917.51 635.323   4
   2  -5   1 894.578 226.306   4
  -2  -5  -1 915.411 230.342   4
   3  -5   1 8157.60 643.248   4
  -3  -5  -1 8669.30 678.435   4
   4  -5   1 2060.40 348.370   4
  -4  -5  -1 1822.34 336.886   4
  -5   5  -1 4241.86 436.215   5
   5  -5   1 4150.25 469.554   4
   6   5   1 3381.97 410.084   7
  -6   5  -1 3987.24 444.869   5
   6  -5   1 4499.64 508.997   4
  -7   5  -1 21363.7 1068.08   5
   7   5   1 19985.2 1031.22   7
  -8   5  -1 82.1802 194.433   5
   8  -5   1-54.6679 204.961   4
   8   5   1-128.713 153.542   7
   9   5   1 8498.96 745.574   7
   9  -5   1 8808.59 764.000   4
  -9   5  -1 7865.77 699.918   5
  10  -5   1 4255.67 568.088   4
 -10   5  -1 4081.38 522.358   5
 -10  -5  -1 4550.94 514.273   3
  10   5   1 3513.58 489.702   7
  11  -5   1 1139.88 320.088   4
  11   5   1 1089.29 303.108   7
 -11   5  -1 997.732 279.983   5
  12   5   1 581.810 251.448   7
  12  -5   1 1136.95 325.708   4
 -12  -5  -1 960.394 333.663   3
 -12   5  -1 917.981 276.844   5
 -13  -5  -1 1345.11 345.266   3
 -13   5  -1 2058.27 387.523   5
  13  -5   1 1374.57 396.164   4
  13   5   1 1026.21 299.226   7
  14  -5   1 5691.02 704.714   4
 -14  -5  -1 5425.86 650.299   3
  14   5   1 5378.30 656.806   7
 -14   5  -1 5544.13 608.822   5
 -15  -5  -1 4452.41 522.914   3
  15  -5   1 4544.42 580.339   4
 -15   5  -1 3600.74 476.222   5
  15   5   1 3830.11 520.676   7
 -16   5  -1 20325.3 1044.11   5
  16   5   1 17914.4 1060.00   7
  17   5   1 3156.51 420.493   7
 -17   5  -1 3170.12 405.120   5
 -18   5  -1-81.0530 111.148   5
  18   5   1 188.564 134.326   7
 -16  -6   1 780.981 215.209   4
 -15  -6   1 270.535 183.644   4
 -15   6   1 136.768 171.531   5
 -14  -6   1 4230.95 538.928   4
 -14   6   1 3123.05 387.983   5
  14  -6  -1 4932.31 550.888   4
 -13  -6   1 1659.22 366.955   4
  13  -6  -1 1345.91 356.583   4
 -13   6   1 1250.22 266.446   5
 -12   6   1 4454.22 495.708   5
 -12  -6   1 5991.80 664.441   4
  12  -6  -1 5596.88 641.098   4
 -11   6   1 1642.61 333.739   5
  11  -6  -1 1998.90 392.939   4
 -11  -6   1 1910.19 376.203   4
 -10   6   1 278.009 167.449   5
 -10  -6   1 520.452 253.893   4
  10  -6  -1 543.834 230.055   4
  -9   6   1 4085.70 487.913   5
  -9  -6   1 4452.96 559.281   4
   9  -6  -1 3776.55 501.283   4
  -8   6   1 1752.16 291.576   5
   8  -6  -1 1935.94 369.347   4
  -8  -6   1 1931.57 373.171   4
   7  -6  -1 1936.62 347.879   4
  -7  -6   1 1422.24 335.242   4
  -6  -6   1 273.042 207.066   4
   6  -6  -1 294.164 195.039   4
  -5  -6   1 9281.38 769.873   4
   5  -6  -1 8474.65 696.175   4
  -4  -6   1 1979.26 371.636   4
   4  -6  -1 1913.86 341.245   4
  -3  -6   1 255.013 199.711   4
   3  -6  -1 183.907 164.520   4
  -2  -6   1 1706.56 366.354   4
   2  -6  -1 1287.93 332.423   4
   1  -6  -1 73403.8 2032.95   4
  -1  -6   1 76106.1 2116.91   4
   0  -6  -1 7723.40 687.689   4
   0  -6   1 7795.26 709.723   4
   1  -6   1 6463.18 641.733   4
  -1  -6  -1 6865.81 652.475   4
   2  -6   1 18294.3 1029.87   4
  -2  -6  -1 19068.0 1075.44   4
  -3  -6  -1 2047.40 394.754   4
   3  -6   1 1827.25 352.358   4
  -4  -6  -1 4906.22 560.726   4
   4  -6   1 4607.03 535.850   4
   5  -6   1-133.839 196.902   4
  -5  -6  -1 25.3973 167.167   4
  -6  -6  -1 7440.12 694.376   4
   6  -6   1 7182.12 665.899   4
  -7  -6  -1 4.74891 144.271   4
   7  -6   1 41.2251 158.420   4
  -8  -6  -1 10639.8 844.066   4
   8  -6   1 10491.1 816.682   4
  -9   6  -1 3031.87 411.413   5
  -9  -6  -1 3338.91 487.374   4
   9  -6   1 3243.77 472.987   4
 -10   6  -1 295.793 156.107   5
  10  -6   1 311.840 201.808   4
 -10  -6  -1 322.772 233.786   4
  11  -6   1 3167.67 487.173   4
 -11   6  -1 2929.48 416.684   5
 -11  -6  -1 3499.49 535.678   4
  12  -6   1 2090.31 433.683   4
 -12   6  -1 2066.46 336.743   5
 -12  -6  -1 2024.58 450.045   4
 -13  -6  -1 1015.19 332.614   4
 -13   6  -1 1172.95 262.789   5
  13  -6   1 648.410 253.451   4
 -14   6  -1 2529.97 349.782   5
  14  -6   1 3313.22 458.924   4
 -14  -6  -1 3059.00 456.543   4
 -15   6  -1 12025.0 700.146   5
 -15  -6  -1 16084.9 918.480   4
 -11  -7   1 366.150 163.710   4
 -10  -7   1 4852.50 532.026   4
  10  -7  -1 4546.34 505.470   4
  -9  -7   1-192.599 147.088   4
   9  -7  -1 219.003 146.333   4
   8  -7  -1 2908.70 395.249   4
  -8  -7   1 2720.15 407.144   4
  -7  -7   1 258.068 143.911   4
   7  -7  -1-5.89770 119.876   4
  -6  -7   1 5179.44 545.382   4
   6  -7  -1 5763.60 551.097   4
  -5  -7   1 337.887 187.866   4
   5  -7  -1-134.625 161.721   4
  -4  -7   1 5273.51 549.214   4
   4  -7  -1 5279.51 531.281   4
   3  -7  -1 1183.86 273.582   4
  -3  -7   1 1366.67 304.541   4
   2  -7  -1-234.190 153.776   4
  -2  -7   1 225.959 171.317   4
   1  -7  -1 528.147 197.605   4
  -1  -7   1 720.996 208.531   4
   0  -7  -1 2974.05 402.989   4
   0  -7   1 2937.60 403.503   4
  -1  -7  -1 5472.85 551.801   4
   1  -7   1 5081.47 524.558   4
   2  -7   1 279.021 167.274   4
  -2  -7  -1 58.6031 147.264   4
   3  -7   1 4930.02 524.215   4
  -3  -7  -1 5121.23 535.330   4
  -4  -7  -1 180.934 147.334   4
   4  -7   1 71.5678 120.360   4
   5  -7   1 1374.85 296.441   4
  -5  -7  -1 1408.05 306.214   4
   6  -7   1-55.1629 118.470   4
  -6  -7  -1-115.311 152.233   4
  -7  -7  -1 5423.94 556.456   4
   7  -7   1 5482.97 542.052   4
   8  -7   1 44.1160 102.099   4
  -8  -7  -1 26.4071 131.817   4
  -9  -7  -1 3117.38 438.517   4
   9  -7   1 3033.40 421.729   4
 -10  -7  -1 896.086 242.121   4
  10  -7   1 641.344 217.974   4
 -25   0   2 16127.3 779.663   3
 -25   0   2 15325.5 822.753   9
 -24   0   2 4787.85 475.113   3
 -23   0   2 7884.79 645.329   3
 -22   0   2 5090.70 533.944   3
 -21   0   2 2285.89 377.899   3
 -20   0   2 4744.42 538.803   3
 -19   0   2 1478.40 318.274   3
 -18   0   2 24332.6 1161.74   3
 -17   0   2 2952.06 419.541   3
 -16   0   2 20381.6 1011.14   3
 -15   0   2 22903.6 1024.24   3
 -14   0   2 107.214 121.740   3
 -13   0   2 13399.3 718.471   3
 -12   0   2 46761.5 1263.58   3
 -11   0   2 2127.87 270.256   3
  10   0  -2 43290.8 2268.69   1
   9   0  -2 146764. 3950.48   1
   8   0  -2 8687.70 921.261   1
   7   0  -2 10025.4 922.033   1
  -7   0   2 9187.94 843.473   1
  -6   0   2 129383. 2841.61   1
  -5   0   2 65143.8 1837.90   1
   4   0  -2 587.396 325.434   1
  -4   0   2 407.752 263.578   1
   3   0  -2 4240.21 386.789   1
   2   0  -2 34101.4 803.250   1
  -1   0   2 26952.6 503.877   2
   0   0  -2 121379. 937.892   2
  -1   0  -2 62725.9 971.708   1
  -2   0  -2 15699.4 665.359   1
   2   0   2 13850.4 615.329   1
  -3   0  -2 39053.9 1292.85   1
   3   0   2 39540.6 1200.49   1
   4   0   2 204448. 3130.85   1
  -4   0  -2 206323. 3301.17   1
  -5   0  -2 1261.26 327.948   1
   5   0   2 1339.20 318.360   1
   6   0   2 7881.16 757.277   1
  -6   0  -2 8197.04 794.848   1
   7   0   2 192114. 4046.71   1
  -7   0  -2 192396. 4045.69   1
  -8   0  -2 21026.5 1442.19   1
   8   0   2 23884.1 1522.60   1
   9   0   2 53121.2 2439.59   1
  -9   0  -2 46448.4 2240.24   1
 -11   0  -2 29261.3 1026.96   3
  11   0   2 33125.5 973.409   8
 -12   0  -2 2056.34 317.236   3
 -13   0  -2 4178.82 448.847   3
 -14   0  -2 11325.8 741.611   3
 -15   0  -2 6023.94 576.968   3
 -16   0  -2 18686.5 1034.21   3
 -17   0  -2 38755.1 1526.06   3
 -18   0  -2 18827.6 1083.29   3
 -19   0  -2 153.076 192.618   3
 -20   0  -2 25.5990 166.613   3
 -21   0  -2 4286.23 510.805   3
 -22   0  -2 4594.20 500.698   3
 -23   0  -2 19511.2 952.534   3
 -24   0  -2 5100.46 454.434   3
 -25  -1   2 2128.45 312.660   9
 -25  -1   2 1711.65 258.867   3
 -25   1   2 2420.96 320.357   9
 -24  -1   2 23257.6 1059.37   9
 -24  -1   2 24152.9 1049.45   3
 -24   1   2 22049.1 944.624   3
 -23   1   2 4866.73 483.460   3
 -23  -1   2 4551.63 515.144   3
 -22   1   2 29.2687 113.639   3
 -22  -1   2 57.5432 158.300   3
 -21   1   2 364.458 159.056   3
 -21  -1   2 418.632 204.126   3
 -20  -1   2 1826.17 377.141   3
 -20   1   2 1751.35 316.444   3
 -19  -1   2 135.618 164.417   3
 -19   1   2 183.818 165.752   3
 -18   1   2 36737.1 1401.66   3
 -18   1   2 33707.5 1235.24   5
 -18  -1   2 38006.8 1508.56   3
 -17   1   2 46173.7 1536.88   3
 -17  -1   2 46876.9 1641.01   3
 -16  -1   2 146.591 181.391   3
 -16   1   2 292.870 181.146   3
 -15  -1   2 1239.48 289.770   3
 -15   1   2 1389.56 269.835   3
 -14  -1   2 259.955 157.418   3
 -14   1   2 139.903 123.230   3
 -13   1   2 9505.02 595.817   3
 -13  -1   2 8855.97 616.210   3
 -12  -1   2 313.911 155.647   3
 -12   1   2 388.142 134.559   3
 -11  -1   2 240395. 2845.15   3
 -11   1   2 241965. 2638.58   3
 -10   1   2 45844.5 2420.15   1
 -10  -1   2 46025.4 1175.97   3
   9  -1  -2 2146.43 591.781   1
  -9   1   2 2357.43 552.813   1
   9   1  -2 2647.39 586.504   1
   8   1  -2 60937.6 2421.70   1
   8  -1  -2 63149.7 2794.58   1
  -8   1   2 57457.4 2429.35   1
  -7   1   2 19426.5 1331.19   1
   7   1  -2 21320.8 1301.75   1
   7  -1  -2 18021.4 1383.29   1
  -6   1   2 24877.8 1345.87   1
  -6  -1   2 25849.1 1359.22   2
   6  -1  -2 24339.9 1390.79   1
   5  -1  -2 98041.9 2500.42   1
  -5  -1   2 105626. 2474.49   2
  -5   1   2 104659. 2460.83   1
  -4  -1   2 84787.5 2017.35   2
  -4   1   2 81505.9 1937.56   1
  -3   1   2 150005. 2327.00   1
  -3  -1   2 153056. 2501.76   2
  -2   1   2 50675.7 1186.07   1
  -2  -1   2 51964.0 1406.47   2
   1   1  -2 50856.5 1317.74   2
  -1  -1   2 49477.1 1331.48   2
  -1   1   2 51574.6 1067.76   2
   0   1  -2 17241.0 791.070   2
   0  -1  -2 16964.5 585.245   2
   0   1   2 17145.0 579.288   2
   1   1   2 5938.90 365.414   2
  -1  -1  -2 5280.69 352.885   2
  -2  -1  -2 285682. 2761.69   2
   3   1   2 113670. 1987.88   1
  -3  -1  -2 118777. 2030.24   2
  -3   1  -2 114395. 2345.11   1
   4   1   2 10723.0 706.868   1
  -4   1  -2 10529.1 797.778   1
  -5   1  -2 84204.0 2387.79   1
   5   1   2 82677.7 2232.70   1
   6   1   2 110.429 157.270   1
  -6   1  -2 10.2420 182.311   1
   7   1   2 26.4382 176.726   1
  -7   1  -2 187.705 233.674   1
   8   1   2 78185.7 2809.44   1
  -8   1  -2 72619.4 2910.08   1
   9  -1   2 63307.0 1586.78   4
   9   1   2 67739.1 2774.19   1
  -9  -1  -2 60320.8 1395.41   3
  -9   1  -2 64641.9 2932.87   1
  10  -1   2 11186.6 681.388   4
 -10  -1  -2 9840.36 605.949   3
  11  -1   2 68138.5 1516.96   8
 -11  -1  -2 63316.4 1575.77   3
 -12  -1  -2 17445.9 862.161   3
  12  -1   2 19036.6 825.942   8
 -13  -1  -2 1689.59 318.402   3
  13  -1   2 2005.22 289.178   8
 -14  -1  -2 21763.9 1046.29   3
 -14   1  -2 20749.6 1014.47   3
 -15   1  -2 81730.4 2030.50   3
 -15  -1  -2 79615.6 2057.43   3
 -16   1  -2 49687.6 1645.43   3
 -16  -1  -2 48743.3 1679.48   3
 -17   1  -2 5154.75 574.144   3
 -17  -1  -2 5434.67 606.495   3
 -18   1  -2 25185.7 1226.24   3
 -18  -1  -2 23767.6 1210.79   3
 -19   1  -2 7559.94 694.203   3
 -19  -1  -2 7435.29 705.071   3
 -20   1  -2 555.938 231.879   3
 -20  -1  -2 677.828 247.432   3
 -21   1  -2 7725.29 655.701   3
 -21  -1  -2 8618.47 716.873   3
 -22   1  -2 7047.54 598.076   3
 -22  -1  -2 6664.83 595.941   3
 -23  -1  -2 61.0234 103.431   3
 -23   1  -2 28.0400 101.576   3
 -24   2   2 1846.08 282.199   9
 -24  -2   2 1958.32 309.161   3
 -23  -2   2 5422.72 504.096   9
 -23  -2   2 5889.68 539.470   3
 -22  -2   2 3076.86 433.734   3
 -22   2   2 3049.20 374.216   3
 -21  -2   2 2397.46 409.012   3
 -21   2   2 2287.64 342.235   3
 -21   2   2 2545.31 348.738   5
 -20   2   2 7009.13 606.400   3
 -20  -2   2 6890.72 668.059   3
 -20   2   2 6436.82 579.222   5
 -19   2   2 768.924 221.090   3
 -19  -2   2 1524.46 361.164   3
 -19   2   2 864.587 247.750   5
 -18   2   2 11635.3 767.753   3
 -18   2   2 10836.5 764.865   5
 -18  -2   2 11691.8 890.602   3
 -17   2   2 126.805 122.935   3
 -17  -2   2 264.396 269.014   3
 -17   2   2 73.7229 143.795   5
 -16  -2   2 29992.7 1343.07   3
 -16   2   2 31402.3 1215.38   3
 -15   2   2 1323.69 231.195   3
 -15  -2   2 1507.37 326.542   3
 -14   2   2 175.431 111.897   3
 -14  -2   2 18.4594 154.722   3
 -13   2   2 4283.70 401.889   3
 -13  -2   2 3193.86 421.363   3
  13  -2  -2 3691.59 467.183   4
 -12  -2   2 26619.7 1093.59   3
  12  -2  -2 25337.9 1177.45   4
 -11  -2   2 4219.50 435.946   3
  11  -2  -2 4152.06 468.339   4
 -10  -2   2 40693.5 1207.39   3
  10  -2  -2 41364.5 1246.37   4
   9  -2  -2 101056. 1763.84   4
  -9  -2   2 94824.3 1737.98   3
  -8  -2   2 68368.8 2824.34   2
  -8   2   2 65588.9 2765.00   1
  -8  -2   2 67312.3 1377.54   3
  -7  -2   2 164259. 4102.77   2
  -7   2   2 160386. 4005.13   1
  -6   2   2 3309.28 543.879   1
  -6  -2   2 3419.71 580.904   2
  -5   2   2 98797.9 2761.61   1
  -5  -2   2 105504. 2944.92   2
  -4  -2   2 5444.63 673.307   2
  -4   2   2 5441.59 623.669   1
   4   2  -2 6413.68 695.839   2
  -3  -2   2 46701.9 1854.97   2
   3   2  -2 51979.4 1895.30   2
  -3   2   2 47406.0 1692.91   2
  -2   2   2 71936.6 1984.95   2
  -2  -2   2 76124.6 2287.98   2
   2   2  -2 71966.8 2187.29   2
  -1   2   2 69628.0 1899.83   2
  -1  -2   2 71431.5 2209.85   2
   0   2   2 50160.2 1563.67   2
  -1  -2  -2 148967. 2765.30   2
  -1   2  -2 151714. 3259.07   2
   1   2   2 147593. 2705.63   2
  -2   2  -2 21763.3 1292.85   2
  -2  -2  -2 19909.6 1053.49   2
   2   2   2 20680.5 1067.27   2
  -3  -2  -2 131065. 2776.72   2
  -3   2  -2 140726. 3362.18   2
  -4  -2  -2 105705. 2618.65   2
  -5  -2  -2 17885.0 1142.54   2
  -5   2  -2 18212.8 1302.42   1
  -6  -2  -2 1906.48 410.669   2
   6   2   2 2347.45 469.930   1
  -6   2  -2 1910.23 468.024   1
  -7  -2  -2 25987.5 1617.37   2
   7   2   2 26794.9 1620.66   1
   7  -2   2 25987.9 859.503   4
  -7   2  -2 28306.5 1818.74   1
   8   2   2 44576.4 2317.87   1
   8  -2   2 37816.0 1125.01   4
  -8  -2  -2 43348.1 2281.89   2
  -8  -2  -2 42593.0 1172.87   3
   8  -2   2 41035.8 1087.08   6
   9  -2   2 3708.23 394.484   4
  -9  -2  -2 3510.51 382.633   3
  10  -2   2 77264.6 1999.82   4
 -10  -2  -2 82322.7 1884.56   3
 -11  -2  -2 30470.1 1181.63   3
  11  -2   2 29394.1 1363.69   4
  12  -2   2 3805.48 497.227   4
 -12  -2  -2 3521.58 451.416   3
  13  -2   2 1476.93 347.440   4
 -13  -2  -2 1350.22 307.549   3
  14  -2   2 1002.74 233.462   8
 -14  -2  -2 1047.94 294.727   3
 -15  -2  -2 28174.3 1275.37   3
  15  -2   2 24856.9 1086.54   8
 -16   2  -2 22384.2 1112.82   3
 -16  -2  -2 22030.9 1177.00   3
 -17  -2  -2 25494.8 1269.66   3
 -17   2  -2 24600.6 1190.72   3
 -18   2  -2 5117.58 561.909   3
 -18  -2  -2 4698.62 554.266   3
 -19   2  -2 26.8019 160.607   3
 -19  -2  -2 3.83126 176.576   3
 -20   2  -2 1662.75 321.009   3
 -20  -2  -2 1121.04 298.083   3
 -21   2  -2 1459.50 255.410   5
 -21   2  -2 1391.31 273.984   3
 -21  -2  -2 1505.26 308.022   3
 -22   2  -2 2172.93 318.280   3
 -22  -2  -2 2267.51 339.130   3
 -23   2  -2 11756.4 663.209   3
 -23  -2  -2 12631.5 715.630   3
 -23  -3   2 1266.71 251.459   3
 -22   3   2 246.592 90.0728   5
 -22  -3   2 319.596 151.110   3
 -21   3   2 304.122 153.400   5
 -21  -3   2 410.652 183.503   3
 -20   3   2 2694.56 396.381   5
 -20  -3   2 2460.12 416.913   3
 -19  -3   2 302.800 252.249   3
 -19   3   2 70.4068 161.646   5
 -18  -3   2 21955.4 1212.62   3
 -18   3   2 21231.4 1129.30   5
 -17   3   2 14695.2 945.729   5
 -17   3   2 15437.1 840.886   3
 -17  -3   2 14269.8 983.832   3
 -16   3   2 4828.13 550.463   5
 -16   3   2 4794.84 471.570   3
 -16  -3   2 5025.02 607.127   3
 -15  -3   2 434.158 234.746   3
 -15   3   2-186.782 210.374   5
 -15   3   2 167.497 109.885   3
  15  -3  -2 123.637 155.324   4
  14  -3  -2-70.0505 175.940   4
 -14  -3   2-108.465 178.255   3
 -14   3   2 55.2417 88.2675   3
  13  -3  -2 8864.16 822.797   4
 -13  -3   2 9948.20 782.933   3
  12  -3  -2 582.976 219.717   4
 -12  -3   2 783.140 244.928   3
  11  -3  -2 54952.7 1631.54   4
 -11  -3   2 53649.0 1584.91   3
  10  -3  -2 17544.6 860.594   4
 -10  -3   2 17862.8 873.131   3
  -9  -3   2 1313.73 245.874   3
   9  -3  -2 1590.11 261.050   4
  -8  -3   2 12964.9 683.420   3
   8  -3  -2 12022.9 637.528   4
   7  -3  -2 28882.0 927.015   4
  -7  -3   2 26935.6 937.086   3
   6  -3  -2 14165.6 632.416   4
  -6  -3   2 13264.5 650.021   3
  -5   3   2 17987.1 1442.55   2
  -5  -3   2 15678.1 669.849   3
   5  -3  -2 17303.8 676.030   4
  -5   3   2 16996.2 698.783   5
  -5   3   2 16548.5 1360.01   1
  -4  -3   2 112987. 3632.10   2
  -4   3   2 105838. 3313.30   1
   4  -3  -2 114807. 1721.48   4
  -4  -3   2 112585. 1726.97   3
  -3  -3   2 540.311 265.280   2
  -3   3   2 911.533 324.979   2
  -2   3   2 4043.78 615.663   2
   2   3  -2 4471.29 696.016   2
  -2  -3   2 4321.44 686.521   2
   1   3  -2 1516.66 420.238   2
  -1   3   2 1358.51 362.496   2
   0   3   2 1499.97 384.770   2
   0   3  -2 2437.48 513.956   2
   1  -3   2 1026.10 187.187   4
   1   3   2 885.799 318.909   2
  -1   3  -2 1128.10 431.766   2
   2  -3   2 61644.5 1288.71   4
   2   3   2 58766.5 2287.16   2
  -3  -3  -2 13676.7 1160.97   2
   3  -3   2 13417.3 612.704   4
   4  -3   2 59.7825 73.8372   4
  -4  -3  -2 65.8759 118.350   2
   5  -3   2 30120.9 961.020   4
  -5  -3  -2 29126.7 1795.83   2
   6  -3   2 2899.50 284.237   6
   6  -3   2 2631.89 305.112   4
  -6  -3  -2 2539.09 276.743   3
   7  -3   2 20.7288 65.4940   6
  -7  -3  -2 61.4313 96.3654   3
   7  -3   2 60.7103 106.696   4
   8  -3   2 21236.6 841.079   6
   8  -3   2 19939.6 895.058   4
  -8  -3  -2 21949.7 902.449   3
  -9  -3  -2 5537.40 494.544   3
   9  -3   2 4984.56 498.569   4
  10  -3   2 1226.85 276.488   4
 -10  -3  -2 1039.62 255.574   3
  11  -3   2 15448.7 975.530   4
 -11  -3  -2 16610.1 982.564   3
  12  -3   2 34357.9 1608.28   4
 -12  -3  -2 39660.1 1610.77   3
 -13  -3  -2 57469.0 1924.35   3
  13  -3   2 58011.4 2133.25   4
 -14  -3  -2 34098.6 1492.55   3
  14  -3   2 35605.7 1619.11   4
 -15  -3  -2 26146.5 1303.64   3
 -16  -3  -2 10213.3 811.738   3
  16  -3   2 10374.5 765.565   8
 -17   3  -2-105.803 145.428   3
 -17  -3  -2 354.030 187.703   3
 -18   3  -2 15005.8 894.277   3
 -18  -3  -2 15204.5 965.300   3
 -19  -3  -2 708.507 241.177   3
 -19   3  -2 1495.08 303.565   3
 -20  -3  -2 1689.38 308.231   3
 -20   3  -2 1613.32 303.386   5
 -20   3  -2 1516.68 266.657   3
 -21  -3  -2 1546.16 279.242   3
 -21   3  -2 1845.70 289.882   3
 -21   3  -2 1932.39 293.543   5
 -22  -3  -2 2768.47 330.387   3
  22   3   2 3533.68 404.824   7
 -21   4   2 568.326 146.667   5
 -21  -4   2 665.032 190.548   3
 -20  -4   2 4104.60 476.370   3
 -20   4   2 3173.33 410.847   5
 -19   4   2-15.5907 141.282   5
 -19  -4   2 341.421 222.033   3
 -18   4   2 2477.57 396.983   5
 -18  -4   2 2758.51 453.154   3
 -17  -4   2 211.833 222.254   3
 -17   4   2 86.5200 182.327   5
 -16   4   2 3456.78 502.454   5
 -16  -4   2 4480.59 593.427   3
 -15   4   2-15.8516 215.295   5
 -15  -4   2-127.753 192.451   3
  15  -4  -2 278.522 192.894   4
 -14   4   2 839.697 295.670   5
 -14  -4   2 1656.97 387.430   3
  14  -4  -2 942.143 318.302   4
 -13  -4   2 1375.41 341.095   3
 -13   4   2 1409.65 335.245   5
  13  -4  -2 1074.37 338.474   4
 -12  -4   2 473.733 237.529   3
  12  -4  -2 607.959 248.243   4
 -12   4   2 341.299 205.360   5
 -11   4   2 941.518 282.050   5
 -11  -4   2 2079.79 361.890   3
  11  -4  -2 1552.61 327.035   4
 -10   4   2 5768.80 577.196   5
  10  -4  -2 6170.79 559.337   4
 -10  -4   2 5834.57 560.437   3
  -9   4   2 6944.51 612.854   5
   9  -4  -2 6894.26 568.847   4
  -9  -4   2 7637.96 606.303   3
   8  -4  -2 6428.00 538.511   4
  -8   4   2 6470.98 559.252   5
  -8  -4   2 6898.69 559.388   3
  -7  -4   2 3273.55 389.096   3
   7  -4  -2 3515.13 386.427   4
  -7   4   2 4570.00 449.960   5
  -6   4   2 1989.39 285.463   5
  -6  -4   2 2622.02 335.460   3
   6  -4  -2 2522.38 318.421   4
   5  -4  -2 7563.57 537.202   4
  -5  -4   2 7431.03 525.191   3
  -5   4   2 6957.56 498.481   5
   4  -4  -2-57.8654 106.180   4
  -4   4   2 11.5836 105.884   5
  -4  -4   2 42.4735 120.319   3
  -3  -4   2 5405.67 424.507   3
   3  -4  -2 4848.77 421.131   4
  -3   4   2 4946.20 393.431   5
  -2  -4   2 15218.2 709.659   3
  -2  -4   2 15211.2 752.570   4
   2  -4  -2 15798.5 750.271   4
  -2   4   2 15181.1 653.206   5
  -1   4   2 9589.15 540.343   7
   1  -4  -2 9572.64 589.472   4
  -1  -4   2 9669.55 556.634   3
  -1  -4   2 9299.33 603.389   4
   0  -4   2 2200.77 319.586   4
   0  -4  -2 2643.97 336.398   4
   0   4   2 1741.47 241.377   7
   1   4   2 13974.3 675.754   7
   1  -4   2 13913.0 730.830   4
  -1  -4  -2 12662.8 683.069   4
   2  -4   2 2675.83 335.121   4
   2   4   2 3188.31 345.795   7
   3  -4   2 10675.5 655.450   4
   3   4   2 9948.84 611.909   7
   4   4   2 5928.61 496.845   7
   4  -4   2 5687.50 493.271   4
   5  -4   2 1853.31 300.972   4
   5   4   2 1412.05 263.026   7
   6  -4   2 2170.02 322.009   4
   6   4   2 2764.83 379.121   7
   7  -4   2 1951.70 318.739   4
   7   4   2 1256.99 279.945   7
  -7  -4  -2 2053.70 285.483   3
   8   4   2 3603.00 464.806   7
  -8  -4  -2 4265.51 423.090   3
   8  -4   2 4176.79 478.500   4
  -9  -4  -2 250.684 147.564   3
   9  -4   2 205.960 156.811   4
  10  -4   2 9108.96 748.996   4
 -10  -4  -2 9243.68 708.913   3
 -11  -4  -2 5409.89 583.856   3
  11  -4   2 4388.76 567.018   4
 -12  -4  -2 627.304 259.385   3
  12  -4   2 1171.10 368.163   4
  13  -4   2 999.391 399.109   4
 -13  -4  -2 306.202 241.085   3
 -14  -4  -2 1572.11 370.334   3
  14  -4   2 1206.22 363.448   4
 -15  -4  -2 1952.80 389.620   3
  15  -4   2 2103.35 430.326   4
 -16  -4  -2 207.504 146.006   3
  16  -4   2 100.216 166.155   8
 -16   4  -2 171.261 145.228   3
 -17  -4  -2 8669.39 710.047   3
 -17   4  -2 8805.93 645.349   3
  17   4   2 8610.20 775.976   7
  17  -4   2 8515.62 665.357   8
 -17   4  -2 8340.77 707.375   5
 -18   4  -2-121.911 106.560   3
 -18  -4  -2-16.2430 119.113   3
  18   4   2 194.858 159.603   7
 -18   4  -2 296.146 178.817   5
 -19  -4  -2-58.7498 125.396   3
 -19   4  -2-220.494 114.871   3
  19   4   2 164.790 143.923   7
 -20  -4  -2 1112.90 208.418   3
 -20   4  -2 1371.55 260.349   5
  20   4   2 805.582 222.989   7
 -19   5   2 141.300 122.844   5
 -19  -5   2 546.294 174.596   3
 -18  -5   2 1163.49 256.332   3
 -18   5   2 999.773 239.677   5
 -17   5   2 137.974 127.165   5
 -17  -5   2 411.979 205.091   3
 -16  -5   2 1010.00 304.998   3
 -16   5   2 764.240 257.100   5
  15  -5  -2 298.565 242.798   4
 -15   5   2 303.742 191.700   5
 -15  -5   2 127.372 185.281   3
 -14  -5   2 240.730 223.867   3
  14  -5  -2-36.1003 167.357   4
 -14   5   2 14.2609 156.906   5
 -13  -5   2 1776.49 394.920   3
  13  -5  -2 1315.37 353.857   4
 -13   5   2 1235.45 306.743   5
 -12  -5   2 879.291 279.015   3
  12  -5  -2 1008.65 348.043   4
 -12   5   2 399.900 170.800   5
 -11  -5   2 5948.24 621.445   3
 -11   5   2 5361.80 595.097   5
  11  -5  -2 5077.72 587.336   4
 -10  -5   2 257.651 170.250   3
 -10   5   2 281.595 158.978   5
  10  -5  -2 112.969 151.249   4
  -9  -5   2 821.757 257.770   3
  -9   5   2 572.891 202.378   5
   9  -5  -2 1038.20 293.198   4
  -8   5   2 1343.20 288.142   5
  -8  -5   2 1892.94 330.454   3
   8  -5  -2 1373.43 302.572   4
  -7   5   2 543.336 197.275   5
  -7  -5   2 293.173 161.767   3
   7  -5  -2 261.439 153.705   4
  -6  -5   2 416.748 196.091   4
  -6   5   2 336.233 157.404   5
  -6  -5   2 217.539 140.638   3
   6  -5  -2 708.495 216.163   4
  -5  -5   2 398.563 176.885   4
   5  -5  -2 166.930 139.701   4
  -5  -5   2 169.323 149.877   3
  -5   5   2 5.39139 101.914   5
  -4  -5   2 363.433 202.881   4
  -4   5   2 296.805 122.556   5
  -4  -5   2 226.060 148.659   3
   4  -5  -2 515.173 239.047   4
  -3  -5   2 1279.34 287.313   4
  -3  -5   2 1480.59 262.727   3
   3  -5  -2 1333.34 278.245   4
   2  -5  -2-48.4896 161.721   4
  -2  -5   2 80.9845 139.789   4
   1  -5  -2 1362.99 276.153   4
  -1  -5   2 1337.43 290.605   4
   0  -5   2 3881.54 457.229   4
   0  -5  -2 3561.66 424.287   4
  -1  -5  -2 1779.31 315.156   4
   1  -5   2 1774.47 319.376   4
   2  -5   2 740.707 244.898   4
  -2  -5  -2 570.923 207.439   4
   3  -5   2 1680.42 322.177   4
  -3  -5  -2 1612.93 308.869   4
   4  -5   2 755.108 242.580   4
  -4  -5  -2 1146.32 278.916   4
   4   5   2 701.500 224.002   7
   5  -5   2 1108.11 269.611   4
  -5   5  -2 895.011 200.204   5
   5   5   2 1424.63 278.343   7
   6   5   2-91.4687 115.595   7
  -6   5  -2-13.0959 106.572   5
   6  -5   2-138.381 173.571   4
   7  -5   2 3232.55 458.380   4
   7   5   2 3083.17 437.064   7
  -7   5  -2 3157.29 428.585   5
   8   5   2 501.265 210.385   7
   8  -5   2 1096.98 313.531   4
  -8   5  -2 1080.95 285.612   5
   9   5   2 615.288 234.273   7
   9  -5   2 236.744 188.612   4
  -9   5  -2 150.237 192.519   5
  10   5   2 1811.10 379.546   7
 -10   5  -2 1460.22 338.189   5
  10  -5   2 1458.54 353.420   4
 -11   5  -2 705.703 288.629   5
  11  -5   2 515.792 261.223   4
  11   5   2 375.349 203.343   7
  12  -5   2 331.614 261.423   4
 -12   5  -2 610.821 259.590   5
  12   5   2 493.172 255.142   7
  13  -5   2 1387.82 395.645   4
  13   5   2 1423.18 350.449   7
 -13   5  -2 1257.54 318.163   5
  14  -5   2 288.410 238.122   4
 -14   5  -2 368.513 228.082   5
  14   5   2 43.2886 145.034   7
 -15   5  -2 1806.64 373.439   5
  15   5   2 1884.67 383.811   7
  15  -5   2 1675.26 356.377   4
  16  -5   2 1665.55 300.612   8
  16   5   2 1190.44 306.352   7
 -16   5  -2 1588.27 316.073   5
  17   5   2 24.9353 134.932   7
 -17   5  -2-271.613 141.664   5
  18   5   2 2073.07 322.204   7
 -18   5  -2 1918.21 288.351   5
 -16   6   2 466.415 157.204   5
 -16  -6   2 5.34506 82.9926   4
 -15   6   2-215.988 188.521   5
 -15  -6   2-74.1700 127.620   4
 -14  -6   2 242.232 180.123   3
 -14  -6   2 356.035 196.728   4
 -14   6   2 129.076 112.727   5
  14  -6  -2 275.168 162.352   4
 -13  -6   2 236.573 162.372   4
  13  -6  -2 31.3365 150.920   4
 -13  -6   2-57.5408 158.065   3
 -12  -6   2 113.392 155.172   3
 -12   6   2 461.125 153.560   5
  12  -6  -2 30.0302 159.888   4
 -12  -6   2-14.6493 151.481   4
  11  -6  -2 435.801 203.496   4
 -11   6   2-186.606 204.307   5
 -11  -6   2-43.8414 175.754   3
 -11  -6   2 160.893 221.514   4
 -10  -6   2 1138.63 309.984   4
  10  -6  -2 1215.22 304.984   4
 -10   6   2 953.620 249.584   5
 -10  -6   2 279.485 140.678   3
  -9  -6   2 54.7344 173.591   4
   9  -6  -2-56.1788 160.481   4
  -9   6   2-143.586 121.594   5
  -9  -6   2-230.764 150.157   3
  -8  -6   2 1967.12 330.944   3
  -8  -6   2 1720.12 362.704   4
   8  -6  -2 2125.74 370.725   4
  -8   6   2 1368.71 276.925   5
   7  -6  -2 133.071 175.920   4
  -7  -6   2 3.28514 181.056   4
  -6  -6   2 109.078 190.383   4
   6  -6  -2-68.6564 157.728   4
   5  -6  -2 582.260 214.115   4
  -5  -6   2 465.024 220.731   4
   4  -6  -2 100.820 138.483   4
  -4  -6   2-110.772 192.164   4
  -3  -6   2 1292.99 322.410   4
   3  -6  -2 1438.81 312.415   4
  -2  -6   2 4502.09 551.954   4
   2  -6  -2 4594.09 524.181   4
   1  -6  -2 3127.96 442.230   4
  -1  -6   2 2985.01 465.968   4
   0  -6   2 1196.43 325.252   4
   0  -6  -2 985.382 285.595   4
  -1  -6  -2 532.778 219.455   4
   1  -6   2 734.990 265.178   4
   2  -6   2 1721.56 338.237   4
  -2  -6  -2 1928.14 356.699   4
  -3  -6  -2 143.532 184.883   4
   3  -6   2 250.867 198.256   4
   4  -6   2 597.004 245.572   4
  -4  -6  -2 843.223 283.344   4
   5  -6   2 2681.09 427.322   4
  -5  -6  -2 2945.47 451.602   4
  -6  -6  -2 458.969 211.114   4
   6  -6   2 303.572 205.767   4
   7  -6   2-3.85594 148.149   4
  -7  -6  -2 261.789 205.054   4
  -8  -6  -2 206.090 236.676   4
   8  -6   2 55.9496 153.196   4
   9  -6   2 1829.66 387.366   4
  -9  -6  -2 1797.43 386.480   4
  -9   6  -2 1425.11 284.717   5
 -10  -6  -2 817.461 303.878   4
 -10   6  -2-43.2417 106.520   5
  10  -6   2 774.736 279.053   4
  11  -6   2 233.196 190.790   4
 -11  -6  -2 72.2158 174.385   4
 -11   6  -2-256.111 158.248   5
 -12   6  -2 764.452 237.191   5
 -12  -6  -2 307.610 224.793   4
  12  -6   2 278.926 167.068   4
 -13   6  -2 285.845 147.997   5
 -13  -6  -2 142.798 196.758   4
  13  -6   2 81.0308 259.997   4
 -14  -6  -2-137.263 142.571   4
 -14   6  -2 13.7471 95.4185   5
  14  -6   2 117.525 107.605   4
 -15  -6  -2 218.988 130.598   4
 -11  -7   2 57.1861 110.193   4
 -10  -7   2 172.766 137.845   4
  10  -7  -2-1.65372 83.7105   4
   9  -7  -2 410.151 199.524   4
  -9  -7   2 518.274 202.988   4
  -8  -7   2 82.7566 117.651   4
   8  -7  -2 740.019 220.405   4
  -7  -7   2 218.958 175.231   4
   7  -7  -2-183.632 156.524   4
  -6  -7   2 953.253 246.371   4
   6  -7  -2 911.994 228.992   4
  -5  -7   2 180.906 163.420   4
   5  -7  -2 573.405 199.598   4
  -4  -7   2 202.971 162.198   4
   4  -7  -2 75.4642 128.416   4
   3  -7  -2 112.766 126.300   4
  -3  -7   2 150.571 173.758   4
  -2  -7   2 245.195 154.325   4
   2  -7  -2 17.5661 118.231   4
   1  -7  -2 26.2775 145.047   4
  -1  -7   2-161.369 162.265   4
   0  -7   2-128.104 168.013   4
   0  -7  -2 97.2776 121.018   4
  -1  -7  -2 1040.81 271.751   4
   1  -7   2 959.213 267.467   4
  -2  -7  -2 457.740 179.944   4
   2  -7   2 707.690 227.921   4
  -3  -7  -2-111.440 117.625   4
   3  -7   2-52.7718 119.377   4
   4  -7   2-90.7473 143.214   4
  -4  -7  -2 198.816 168.476   4
  -5  -7  -2-37.7260 122.119   4
   5  -7   2-165.088 167.687   4
   6  -7   2 37.0212 140.335   4
  -6  -7  -2-39.0698 124.488   4
  -7  -7  -2 308.701 156.046   4
   7  -7   2 348.202 175.364   4
  -8  -7  -2 138.831 100.901   4
   8  -7   2-54.6170 117.070   4
  -9  -7  -2-53.4220 114.575   4
   9  -7   2 94.3066 127.161   4
  10  -7   2 260.001 158.700   4
 -10  -7  -2 641.045 212.626   4
 -25   0   3 38.4951 121.090   9
 -25   0   3-185.270 109.696   3
 -24   0   3-422.829 166.776   3
 -24   0   3-147.403 177.601   9
 -23   0   3-222.559 122.246   3
 -22   0   3 2.30091 123.307   3
 -21   0   3 124.058 136.150   3
 -20   0   3 179.920 173.231   3
 -19   0   3 36.9675 196.592   3
 -18   0   3 79.0143 181.970   3
 -17   0   3-4.27376 126.059   3
 -16   0   3-8.48240 120.096   3
 -15   0   3 97.1928 134.567   3
 -14   0   3 31.8444 126.807   3
 -13   0   3-44.3490 125.882   3
 -12   0   3-32.3505 96.1785   3
 -11   0   3-72.8564 89.3241   3
  10   0  -3 191.989 198.251   1
   9   0  -3 1060.29 540.000   1
   8   0  -3-134.481 171.217   1
   7   0  -3 150.143 218.254   1
   6   0  -3 31.7911 212.416   1
   5   0  -3 41.6384 160.038   1
   4   0  -3-6.80227 130.447   1
   3   0  -3-25.4456 123.518   1
  -2   0   3 40.5969 72.4179   2
  -1   0   3-0.98824 47.6410   2
   0   0  -3-46.6961 52.7858   2
  -1   0  -3 21.8308 72.1246   1
  -2   0  -3 74.5885 111.189   1
   3   0   3 104.466 105.901   1
  -3   0  -3-35.6231 126.609   1
  -4   0  -3 18.6804 153.702   1
   4   0   3-120.824 131.452   1
  -5   0  -3-48.8564 153.600   1
   5   0   3 31.4270 152.278   1
   6   0   3 33.7336 140.350   1
  -6   0  -3 45.2976 167.272   1
  -7   0  -3 103.136 191.417   1
   7   0   3 128.766 172.370   1
  -8   0  -3 299.781 226.487   1
   8   0   3 65.7816 151.755   1
  -9   0  -3 284.395 203.497   1
   9   0   3 385.224 286.951   1
  10   0   3 194.889 118.388   8
  11   0   3-49.0900 69.4366   8
 -12   0  -3 107.226 141.458   3
  12   0   3 87.4720 105.153   8
 -13   0  -3 293.706 200.167   3
  13   0   3-33.4438 76.1632   8
 -14   0  -3 229.858 185.451   3
 -15   0  -3 245.846 175.850   3
 -16   0  -3 211.721 243.671   3
 -17   0  -3 81.5592 221.863   3
 -18   0  -3-90.0543 188.579   3
 -19   0  -3-166.332 223.049   3
 -20   0  -3 427.662 232.705   3
 -21   0  -3 86.2005 171.650   3
 -22   0  -3 58.4408 139.030   3
 -23   0  -3-226.601 136.233   3
 -25   1   3 738.618 191.564   9
 -25  -1   3 392.564 152.366   9
 -25  -1   3 582.940 172.186   3
 -24   1   3 620.803 216.506   9
 -24  -1   3 565.369 191.138   3
 -24  -1   3 159.710 124.150   9
 -23   1   3 868.609 209.642   3
 -23  -1   3 787.742 239.920   3
 -22   1   3 287.210 172.262   3
 -22  -1   3 304.543 185.589   3
 -21  -1   3 1988.40 375.482   3
 -21   1   3 1720.15 314.371   3
 -20  -1   3 310.558 210.724   3
 -20   1   3 293.094 171.836   3
 -19  -1   3 133.976 157.820   3
 -19   1   3 214.907 174.196   3
 -18  -1   3 1613.38 347.735   3
 -18   1   3 1537.83 292.582   3
 -18   1   3 1203.05 245.627   5
 -17   1   3 946.659 244.618   3
 -17   1   3 397.026 155.064   5
 -17  -1   3 887.171 294.495   3
 -16  -1   3 5432.39 540.375   3
 -16   1   3 5140.86 488.453   3
 -16   1   3 4188.20 445.286   5
 -15   1   3 5879.87 507.439   3
 -15   1   3 5638.89 488.753   5
 -15  -1   3 5507.60 532.124   3
 -14  -1   3 158.617 152.537   3
 -14   1   3 172.943 145.330   3
 -13  -1   3 807.758 217.783   3
 -13   1   3 1050.59 221.220   3
 -12   1   3 891.896 184.060   3
 -12  -1   3 684.258 179.889   3
 -11  -1   3 7107.88 500.419   3
 -11   1   3 7613.78 465.264   3
 -10  -1   3 8185.69 505.276   3
 -10   1   3 8294.67 1027.57   1
   9   1  -3 5715.44 814.448   1
  -9   1   3 4283.91 698.576   1
   9  -1  -3 3950.23 770.857   1
  -8   1   3 43363.8 2069.14   1
  -8  -1   3 48308.9 2168.46   2
   8   1  -3 49002.5 2143.87   1
   8  -1  -3 45082.3 2416.35   1
  -7   1   3 374.196 256.932   1
  -7  -1   3 619.732 282.612   2
   7   1  -3 290.229 196.609   1
   7  -1  -3 278.328 258.872   1
  -6  -1   3 2603.37 458.296   2
  -6   1   3 2604.29 458.754   1
   6  -1  -3 2564.71 476.670   1
   5  -1  -3 299.685 184.614   1
  -5  -1   3 363.190 197.667   2
  -5   1   3 480.054 219.929   1
  -4   1   3-92.9471 164.768   1
  -4  -1   3 80.2196 126.244   2
  -3  -1   3 19019.2 922.943   2
  -3   1   3 19572.7 818.569   1
   3   1  -3 20347.7 942.578   2
   2   1  -3 75979.6 1743.49   2
  -2  -1   3 75196.9 1769.29   2
  -2   1   3 73479.2 1336.05   1
  -1   1   3 6927.97 347.459   2
   1   1  -3 6275.72 495.111   2
  -1  -1   3 6833.79 530.575   2
   0   1  -3 35665.0 1197.46   2
   0   1   3 36868.5 741.669   2
  -1   1  -3 28579.3 1102.06   2
  -1  -1  -3 29952.3 747.838   2
  -2  -1  -3 1061.90 180.976   2
   2   1   3 727.627 149.421   1
  -3  -1  -3 20964.3 859.291   2
   3   1   3 20201.6 887.081   1
  -3   1  -3 18827.6 1030.79   1
  -4   1  -3 2232.34 400.407   1
   4   1   3 1747.73 341.937   1
  -5   1  -3 30948.2 1505.52   1
   5   1   3 31343.4 1431.92   1
  -6   1  -3 37213.0 1795.22   1
   6   1   3 36932.4 1668.18   1
   7   1   3 7678.50 833.796   1
  -7   1  -3 6508.71 840.476   1
   8   1   3 3161.76 597.771   1
  -8   1  -3 2029.36 535.075   1
   8  -1   3 2687.78 339.652   4
   9  -1   3 5761.13 495.653   4
   9   1   3 6314.20 863.565   1
  -9  -1  -3 5207.97 424.450   3
  10   1   3 831.259 182.547   8
 -10  -1  -3 989.221 223.149   3
  10  -1   3 772.384 209.955   4
 -11  -1  -3 16099.4 803.364   3
  11  -1   3 16550.7 787.406   8
  11   1   3 17342.0 759.163   8
  12  -1   3 506.884 160.095   8
 -12  -1  -3 946.726 234.967   3
  13  -1   3 2616.04 344.071   8
 -13  -1  -3 2930.78 389.754   3
  14  -1   3 193.628 108.772   8
 -14  -1  -3 244.249 166.751   3
 -15  -1  -3 969.922 277.366   3
 -15   1  -3 857.566 266.983   3
  15  -1   3 377.154 107.878   8
 -16   1  -3 206.733 208.615   3
 -16  -1  -3 196.537 267.084   3
 -17   1  -3 10052.3 802.493   3
 -17  -1  -3 10430.6 804.563   3
 -18  -1  -3 978.946 320.569   3
 -18   1  -3 1268.46 337.615   3
 -19  -1  -3 608.926 249.101   3
 -19   1  -3 1067.15 302.190   3
 -20  -1  -3 228.780 180.040   3
 -20   1  -3 125.095 197.331   3
 -21  -1  -3 570.126 214.929   3
 -21   1  -3 483.352 196.920   3
 -22   1  -3 374.364 179.399   3
 -22  -1  -3 254.097 133.024   3
 -23   1  -3 766.108 204.293   3
 -23  -1  -3 556.925 174.337   3
 -24   2   3 559.228 151.022   9
 -24  -2   3 370.657 143.705   9
 -24  -2   3 691.472 191.803   3
 -23   2   3 3794.87 441.046   9
 -23  -2   3 4401.54 477.938   9
 -23  -2   3 3941.11 454.133   3
 -22  -2   3-85.8259 207.587   3
 -22  -2   3 188.118 114.215   9
 -21   2   3 4047.24 438.559   5
 -21  -2   3 4758.81 554.061   3
 -21   2   3 4687.01 466.123   3
 -20   2   3 1570.64 297.924   5
 -20   2   3 1075.72 226.434   3
 -20  -2   3 1850.84 383.171   3
 -19   2   3 111.772 85.0323   3
 -19  -2   3 17.2759 242.158   3
 -19   2   3 48.9278 147.237   5
 -18   2   3 1253.91 253.920   3
 -18  -2   3 1665.57 374.364   3
 -18   2   3 1249.30 286.639   5
 -17   2   3 6598.58 555.875   3
 -17  -2   3 6135.19 645.578   3
 -17   2   3 5848.12 564.945   5
 -16  -2   3 5157.86 568.935   3
 -16   2   3 4944.00 506.283   5
 -16   2   3 5503.34 499.585   3
 -15   2   3 3624.03 391.158   3
 -15   2   3 3804.31 451.699   5
 -15  -2   3 3288.91 455.067   3
 -14  -2   3 2600.99 398.712   3
 -14   2   3 2534.66 312.594   3
  13  -2  -3 2169.58 355.603   4
 -13  -2   3 1524.34 293.459   3
 -13   2   3 2162.12 282.480   3
 -12   2   3 374.043 131.876   3
 -12  -2   3 351.664 170.184   3
  12  -2  -3 214.777 128.693   4
 -11  -2   3 11749.5 693.256   3
  11  -2  -3 11690.2 740.439   4
  10  -2  -3 24862.6 970.201   4
 -10  -2   3 24015.7 921.866   3
   9  -2  -3 1842.51 249.884   4
  -9  -2   3 2030.48 285.372   3
  -8  -2   3 7579.40 948.156   2
  -8   2   3 7547.44 955.268   1
  -8  -2   3 8221.21 498.035   3
  -7  -2   3 90641.8 3077.83   2
  -7   2   3 84815.7 2895.28   1
  -6  -2   3 26800.3 1600.60   2
  -6   2   3 25684.7 1476.53   1
  -5  -2   3 3458.64 573.855   2
  -5   2   3 3425.78 516.249   1
   4   2  -3 22063.4 1321.42   2
  -4  -2   3 21591.8 1332.49   2
  -4   2   3 19694.9 1128.08   1
  -3   2   3 96.2804 122.850   2
  -3   2   3 53.4978 92.8021   1
  -3  -2   3 21.9538 143.802   2
   3   2  -3 275.606 223.268   2
   2   2  -3 11058.3 885.728   2
  -2   2   3 10964.5 745.903   2
  -2  -2   3 10969.4 914.046   2
  -1  -2   3 22099.0 1276.63   2
   1   2  -3 21883.0 1243.50   2
  -1   2   3 20784.4 989.953   2
   0   2  -3 6891.74 722.586   2
   0   2   3 6232.07 527.913   2
  -1  -2  -3 20381.7 981.623   2
   1   2   3 19968.3 955.639   2
  -1   2  -3 21445.7 1276.99   2
  -2  -2  -3 21837.3 1053.13   2
  -2   2  -3 22238.1 1357.76   2
  -3  -2  -3 22325.4 1160.18   2
  -3   2  -3 23626.5 1476.96   2
  -4  -2  -3 1348.44 325.632   2
  -4   2  -3 2455.78 504.067   1
  -5   2  -3 32687.4 1811.65   1
   5   2   3 32503.2 1523.02   1
  -5  -2  -3 32436.3 1523.77   2
  -6  -2  -3 4019.01 573.200   2
   6   2   3 5361.88 693.233   1
  -6   2  -3 4319.55 707.962   1
   6  -2   3 5059.78 373.031   4
   7  -2   3 41.3878 77.4765   6
   7  -2   3 249.279 98.4601   4
   7   2   3 227.800 167.037   1
   8   2   3 1142.48 395.521   1
   8  -2   3 1157.31 206.421   6
  -8  -2  -3 1837.40 282.948   3
   8  -2   3 1626.06 256.506   4
  -8  -2  -3 781.689 315.989   2
   8   2   3 1236.04 209.148   8
   9  -2   3 1520.64 295.191   4
   9   2   3 1527.67 245.363   8
  -9  -2  -3 1861.81 301.051   3
 -10  -2  -3 7080.60 577.677   3
  10  -2   3 5691.19 596.585   4
  10   2   3 7745.66 529.534   8
  11   2   3 5685.67 455.197   8
  11  -2   3 4813.93 573.151   4
 -11  -2  -3 5374.69 524.762   3
 -12  -2  -3 28019.5 1185.67   3
  12  -2   3 28430.9 1294.85   4
 -13  -2  -3 7916.68 656.147   3
 -14  -2  -3 14103.2 904.545   3
  14  -2   3 12762.2 808.561   8
 -15  -2  -3 5484.79 585.866   3
  15  -2   3 5142.17 521.844   8
  16  -2   3 9882.31 700.685   8
 -16   2  -3 12339.4 858.110   3
 -16  -2  -3 11796.6 850.973   3
 -17  -2  -3 274.586 193.431   3
 -17   2  -3 81.1419 158.126   3
 -18  -2  -3 6363.57 638.173   3
 -18   2  -3 5980.60 609.655   3
 -19   2  -3 1085.76 292.418   3
 -19  -2  -3 869.512 279.067   3
 -20   2  -3 357.202 170.049   3
 -20  -2  -3 176.307 176.122   3
 -21  -2  -3-293.308 189.960   3
 -21   2  -3 128.201 126.678   3
 -21   2  -3-225.515 131.657   5
 -22  -2  -3 1928.38 309.970   3
 -22   2  -3 1257.75 239.506   3
 -23  -3   3 765.602 212.688   3
 -22   3   3 5458.41 472.123   5
 -22  -3   3 5621.93 542.752   3
 -21  -3   3 2014.46 372.508   3
 -21   3   3 944.108 241.144   5
 -20  -3   3 72.2798 149.902   3
 -20   3   3-107.687 138.567   5
 -19  -3   3 1178.99 320.197   3
 -19   3   3 1104.26 281.995   5
 -18   3   3 4729.86 534.737   5
 -18  -3   3 5227.22 614.210   3
 -17   3   3 216.406 207.746   5
 -17  -3   3 4.13769 190.658   3
 -16   3   3 13985.4 919.787   5
 -16  -3   3 13271.6 946.118   3
 -15  -3   3 5428.69 615.443   3
 -15   3   3 6138.57 599.825   5
  15  -3  -3 6121.84 636.927   4
  14  -3  -3 360.219 208.215   4
 -14  -3   3 837.791 282.258   3
 -14   3   3 959.096 267.798   5
  13  -3  -3-34.1938 217.098   4
 -13   3   3 13.0823 171.847   5
 -13  -3   3 216.130 189.198   3
 -12  -3   3 3665.00 465.433   3
  12  -3  -3 3713.86 473.782   4
 -12   3   3 3554.97 439.153   5
 -11   3   3 6432.98 563.161   5
  11  -3  -3 6210.60 548.803   4
 -11  -3   3 6834.82 580.692   3
 -10   3   3 16251.0 853.302   5
 -10  -3   3 17318.9 862.494   3
  10  -3  -3 17056.4 825.789   4
   9  -3  -3 58071.1 1424.57   4
  -9   3   3 60603.3 1557.00   5
  -9  -3   3 57023.9 1504.87   3
  -8  -3   3 21925.3 892.306   3
  -8   3   3 21411.8 901.872   5
   8  -3  -3 21397.4 824.388   4
   7  -3  -3 679.127 162.730   4
  -7   3   3 788.106 186.832   5
  -7  -3   3 1084.01 212.728   3
  -6  -3   3 181.117 130.526   3
   6  -3  -3 126.543 85.4249   4
  -6   3   3 122.252 138.175   5
  -5  -3   3 6263.47 442.102   3
   5  -3  -3 6659.54 418.896   4
  -5   3   3 6129.61 434.578   5
  -5   3   3 6222.52 826.890   1
  -5   3   3 7148.15 894.291   2
  -4   3   3 81.8788 90.3877   5
  -4  -3   3 239.112 109.824   3
  -4   3   3-88.1732 158.675   1
  -4   3   3-131.800 174.244   2
  -3   3   3 31383.7 1695.96   2
  -3  -3   3 28868.9 875.382   3
  -2   3   3 11086.5 985.729   2
  -2  -3   3 11352.9 539.986   3
  -1  -3   3 190.142 93.3691   4
  -1   3   3-16.2700 92.9186   2
   0  -3   3 546.440 131.507   3
   0  -3   3 516.777 129.526   4
   0   3   3 398.726 194.721   2
   1   3   3 1785.28 388.684   2
   1  -3   3 2093.13 242.850   4
   2  -3   3 138.979 99.0949   4
   2   3   3 141.129 116.871   7
   3   3   3 17134.2 749.279   7
   3  -3   3 16355.8 694.855   4
  -3  -3  -3 17068.9 1269.65   2
   4  -3   3 47146.1 1115.56   6
   4   3   3 45683.4 1255.94   7
   4  -3   3 46304.1 1171.35   4
  -4  -3  -3 46603.4 2134.15   2
   5  -3   3 3959.44 335.784   6
   5  -3   3 4025.74 360.294   4
  -5  -3  -3 3063.20 570.081   2
   6  -3   3 2033.05 259.344   6
   6  -3   3 1788.70 261.752   4
  -6  -3  -3 2191.61 248.426   3
   7  -3   3 3070.89 333.356   6
   7  -3   3 2978.69 351.934   4
  -7  -3  -3 3699.03 350.596   3
   8  -3   3 100.309 105.850   4
   8  -3   3 200.556 96.3077   6
  -8  -3  -3 292.041 138.937   3
  -9  -3  -3 11635.4 716.683   3
   9  -3   3 10830.3 723.817   4
 -10  -3  -3 33737.0 1332.62   3
  10  -3   3 31033.3 1313.79   4
 -11  -3  -3 17932.6 1089.35   3
  11  -3   3 17365.7 1078.26   4
  12  -3   3-243.701 226.291   4
 -12  -3  -3-121.939 166.586   3
  13  -3   3 1605.49 414.830   4
 -13  -3  -3 1752.99 388.871   3
 -14  -3  -3 2113.89 393.879   3
  14  -3   3 1927.49 423.775   4
 -15  -3  -3 1026.46 286.441   3
  15  -3   3 889.777 224.169   8
 -16  -3  -3 4058.69 526.880   3
  16  -3   3 2999.73 425.336   8
 -17  -3  -3 14750.8 952.002   3
  17  -3   3 14120.8 850.026   8
 -17   3  -3 14730.8 907.373   3
 -18  -3  -3 2935.50 424.126   3
 -18   3  -3 2752.75 402.686   3
 -19   3  -3 730.171 208.906   3
 -19  -3  -3 742.937 239.415   3
 -20  -3  -3 2978.57 387.344   3
 -20   3  -3 2628.17 369.407   5
 -20   3  -3 2352.66 338.250   3
 -21  -3  -3 180.309 128.769   3
 -21   3  -3 284.932 130.520   5
 -21   3  -3-120.306 112.692   3
 -21  -4   3 7547.48 594.766   3
 -21   4   3 6598.11 526.405   5
 -20  -4   3 1593.77 298.653   3
 -20   4   3 1103.18 244.687   5
 -19  -4   3 251.865 226.623   3
 -19   4   3 179.231 164.426   5
 -18  -4   3 2.66845 164.091   3
 -18   4   3 68.0242 175.823   5
 -17  -4   3 16709.7 1073.53   3
 -17   4   3 16410.8 994.831   5
 -16   4   3 1351.45 320.326   5
 -16  -4   3 1190.74 317.734   3
 -15  -4   3 462.342 208.638   3
  15  -4  -3 907.811 295.047   4
 -15   4   3 405.709 221.612   5
 -14   4   3 13056.3 928.901   5
 -14  -4   3 12740.3 944.117   3
  14  -4  -3 12864.1 1024.73   4
 -13  -4   3-81.2557 176.241   3
 -13   4   3-255.466 244.828   5
  13  -4  -3 83.0372 181.473   4
 -12  -4   3 602.922 247.663   3
 -12   4   3 280.537 199.964   5
  12  -4  -3 572.866 243.288   4
 -11   4   3 5615.25 595.102   5
 -11  -4   3 6257.01 602.329   3
  11  -4  -3 5783.85 573.862   4
  10  -4  -3 32392.2 1249.08   4
 -10  -4   3 31984.5 1290.63   3
 -10   4   3 31889.9 1311.33   5
  -9   4   3 120.694 162.093   5
   9  -4  -3 29.3460 90.8943   4
  -8  -4   3 4656.52 480.262   3
  -8   4   3 3914.13 437.682   5
   8  -4  -3 3918.97 416.873   4
   7  -4  -3 1763.95 281.780   4
  -7   4   3 1657.67 281.921   5
  -7  -4   3 2598.32 356.689   3
   6  -4  -3 1173.86 226.296   4
  -6  -4   3 1473.34 256.989   3
  -6   4   3 929.556 230.059   5
  -5  -4   3 153.980 141.400   3
   5  -4  -3-2.28817 94.6728   4
  -5   4   3 62.6393 112.164   5
  -4  -4   3 4585.48 423.022   3
  -4   4   3 4910.84 400.938   7
  -4   4   3 3881.12 366.446   5
   4  -4  -3 4610.62 409.922   4
  -3   4   3 117.325 81.8229   7
   3  -4  -3 181.292 103.903   4
  -3  -4   3 330.052 124.179   3
  -3  -4   3 269.977 107.296   6
  -3  -4   3 145.618 120.284   4
  -3   4   3 167.691 136.073   5
  -2  -4   3 21164.8 897.546   4
  -2  -4   3 22766.9 828.505   6
  -2  -4   3 21344.1 857.582   3
   2  -4  -3 20332.5 850.751   4
  -2   4   3 22807.0 857.605   7
  -2   4   3 21776.3 796.800   5
  -1   4   3 11047.6 552.941   5
  -1  -4   3 10023.9 587.757   3
  -1  -4   3 11448.8 584.821   6
   1  -4  -3 9788.50 588.567   4
  -1   4   3 10595.3 589.076   7
  -1  -4   3 10324.2 627.523   4
   0   4   3 1874.48 254.321   7
   0  -4  -3 2086.01 281.703   4
   0  -4   3 2576.99 326.619   4
   0  -4   3 2579.15 277.466   6
   1  -4   3 563.657 135.776   6
   1  -4   3 640.046 172.206   4
   1   4   3 799.811 196.231   7
   2   4   3 1526.70 257.403   7
   2  -4   3 1627.05 293.196   4
   2  -4   3 1646.05 236.035   6
   3  -4   3 39913.8 1111.27   6
   3   4   3 41216.1 1288.61   7
   4  -4   3 10820.1 665.085   4
   4   4   3 10831.9 697.400   7
   4  -4   3 11424.9 610.371   6
   5  -4   3 8615.04 607.143   4
   5   4   3 8342.33 637.078   7
   5  -4   3 8953.86 554.833   6
   6  -4   3 9566.76 592.821   6
   6  -4   3 9206.51 646.931   4
   6   4   3 8511.44 667.765   7
   7  -4   3 4287.10 466.735   4
   7   4   3 4511.51 520.316   7
   7  -4   3 4559.40 419.805   6
   8   4   3 1153.10 286.651   7
   8  -4   3 1409.22 306.782   4
   9  -4   3 15046.8 929.642   4
   9   4   3 14129.5 970.829   7
 -10  -4  -3 323.202 188.786   3
  10  -4   3 731.059 269.293   4
  10   4   3 400.851 244.170   7
 -11  -4  -3 5281.14 568.125   3
  11  -4   3 5558.23 677.869   4
  11   4   3 5277.34 649.400   7
  12  -4   3 17386.2 1240.00   4
 -12  -4  -3 18962.2 1172.11   3
 -13  -4  -3 123.296 173.729   3
  13   4   3-186.856 187.878   7
  13  -4   3-171.809 296.279   4
  14   4   3 4136.87 602.475   7
  14  -4   3 4421.01 631.423   4
 -14  -4  -3 3809.58 533.449   3
  15   4   3 1290.01 341.497   7
 -15  -4  -3 1648.93 344.634   3
  16   4   3 9767.76 839.905   7
 -16  -4  -3 10380.3 776.110   3
  16  -4   3 9238.78 739.995   8
 -17   4  -3 190.260 142.855   3
  17   4   3 234.737 213.587   7
 -17  -4  -3 445.983 190.052   3
  17  -4   3 759.776 207.140   8
  18   4   3 3072.91 457.099   7
 -18  -4  -3 2826.59 371.721   3
 -18   4  -3 2994.58 421.402   5
 -18   4  -3 2595.35 338.879   3
 -19   4  -3 3047.05 386.302   5
 -19   4  -3 3079.81 343.403   3
  19   4   3 3191.36 417.995   7
  20   4   3 865.134 209.703   7
 -20   4  -3 100.728 111.152   5
 -19  -5   3 1008.89 235.063   3
 -19   5   3 820.154 206.666   5
 -18   5   3 2708.33 370.440   5
 -18  -5   3 3321.07 423.904   3
 -17  -5   3-2.41211 161.560   3
 -17   5   3-407.588 178.406   5
 -16   5   3 4769.96 534.063   5
 -16  -5   3 5523.36 612.153   3
 -15  -5   3 6892.16 697.327   3
 -15   5   3 6611.16 653.209   5
  15  -5  -3 8195.54 737.464   4
  14  -5  -3 77.3022 226.096   4
 -14   5   3 0.64573 198.656   5
 -14  -5   3 215.361 226.383   3
 -13   5   3 2177.73 402.857   5
  13  -5  -3 2079.01 424.427   4
 -13  -5   3 3351.59 503.700   3
 -12  -5   3 7613.20 708.273   3
 -12   5   3 6961.64 676.981   5
  12  -5  -3 7368.45 728.172   4
 -11  -5   3 3443.58 480.167   3
  11  -5  -3 3220.45 464.281   4
 -11   5   3 3014.85 474.291   5
  10  -5  -3 4476.75 519.725   4
 -10   5   3 4271.58 523.011   5
 -10  -5   3 4214.19 515.918   3
  -9   5   3 35410.3 1407.06   5
  -9  -5   3 38693.4 1450.80   3
   9  -5  -3 38299.4 1442.61   4
  -8   5   3 22504.3 1086.50   5
  -8  -5   3 22938.9 1092.83   3
   8  -5  -3 21717.9 1066.76   4
  -7  -5   3 2979.50 394.964   3
   7  -5  -3 2695.72 368.287   4
  -7  -5   3 2909.75 428.996   4
  -7   5   3 2549.06 368.918   5
  -6  -5   3 134.695 154.594   3
   6  -5  -3-31.8388 116.270   4
  -6   5   3 2.89735 109.719   5
  -6  -5   3-77.9060 168.442   4
  -5  -5   3 6239.82 586.759   4
  -5  -5   3 6129.30 538.801   3
  -5   5   3 5532.06 500.602   5
   5  -5  -3 6040.27 546.027   4
   4  -5  -3 1943.88 325.280   4
  -4  -5   3 1992.51 332.394   3
  -4  -5   3 1547.05 303.723   4
  -4   5   3 1726.58 282.815   5
   3  -5  -3 11781.2 748.688   4
  -3  -5   3 12064.4 792.359   4
   2  -5  -3 7328.33 595.404   4
  -2  -5   3 7454.84 621.386   4
   1  -5  -3-44.3724 122.848   4
  -1  -5   3-83.2564 170.181   4
   0  -5   3 1089.35 263.372   4
   0  -5  -3 890.552 223.793   4
   1   5   3-23.8744 71.5063   7
  -1  -5  -3 65.7698 143.960   4
   1  -5   3 288.837 196.919   4
   2   5   3 4936.17 465.007   7
   2  -5   3 5494.52 556.600   4
  -2  -5  -3 5535.02 536.691   4
   3   5   3 4195.14 447.113   7
  -3  -5  -3 4141.96 483.096   4
   3  -5   3 4438.28 491.379   4
   4  -5   3 31630.9 1288.06   4
   4   5   3 28642.8 1191.10   7
  -4  -5  -3 30590.1 1267.87   4
  -5   5  -3 2401.66 350.477   5
   5  -5   3 1528.94 306.529   4
   5   5   3 1842.61 333.233   7
   6   5   3 2189.29 371.892   7
   6  -5   3 2675.59 421.989   4
   7  -5   3 5728.30 596.606   4
   7   5   3 5212.08 582.948   7
   8   5   3 118.780 153.661   7
   8  -5   3 164.822 186.411   4
   9  -5   3 136.965 201.457   4
   9   5   3 503.219 231.192   7
  10  -5   3 27431.3 1394.82   4
  10   5   3 24593.8 1314.67   7
  11   5   3 11554.4 926.521   7
  11  -5   3 13512.3 1031.29   4
  12   5   3 584.936 270.689   7
  12  -5   3 648.162 317.844   4
 -12   5  -3 658.346 230.659   5
  13   5   3 1316.05 329.841   7
 -13   5  -3 1862.25 375.057   5
  13  -5   3 1454.45 387.014   4
 -14   5  -3 2117.57 392.131   5
  14  -5   3 1955.09 402.961   4
  14   5   3 2023.68 398.810   7
  15   5   3 2390.34 411.956   7
 -15   5  -3 2519.55 384.067   5
 -16   5  -3 773.619 225.985   5
  16   5   3 521.664 203.815   7
  16  -5   3 1017.56 240.306   8
 -17   5  -3 8321.65 608.867   5
  17  -5   3 7362.04 541.714   8
  17   5   3 8172.17 639.549   7
 -16  -6   3 896.664 213.755   4
 -16   6   3 803.865 218.706   5
 -15  -6   3 1266.77 264.681   4
 -15  -6   3 1872.21 321.968   3
 -15   6   3 1090.10 233.755   5
 -14  -6   3 3575.15 494.277   3
 -14  -6   3 3181.05 442.807   4
  14  -6  -3 4127.69 487.615   4
 -14   6   3 3016.33 383.617   5
  13  -6  -3 28.0744 158.415   4
 -13   6   3-82.5255 135.990   5
 -13  -6   3-95.1110 133.625   4
 -12  -6   3 1364.69 321.639   4
 -12   6   3 1611.52 300.765   5
 -12  -6   3 2034.94 366.226   3
  12  -6  -3 1323.17 320.742   4
  11  -6  -3 1658.45 333.963   4
 -11  -6   3 2278.85 380.258   3
 -11  -6   3 2002.09 378.863   4
 -11   6   3 1474.53 300.848   5
 -10  -6   3 10360.8 773.269   3
 -10  -6   3 10137.3 801.025   4
  10  -6  -3 10211.0 780.793   4
 -10   6   3 8928.89 690.713   5
  -9  -6   3 914.912 258.421   3
  -9   6   3 858.062 245.785   5
   9  -6  -3 543.743 212.896   4
  -9  -6   3 771.225 245.001   4
  -8  -6   3 5127.15 584.847   4
   8  -6  -3 5377.80 556.059   4
  -8   6   3 5531.26 532.060   5
  -7  -6   3 702.823 253.604   4
   7  -6  -3 715.618 256.890   4
  -7   6   3 686.535 194.869   5
   6  -6  -3 2199.36 364.488   4
  -6  -6   3 1946.03 373.775   4
  -5  -6   3 933.485 283.912   4
   5  -6  -3 397.803 150.538   4
  -4  -6   3 2575.45 412.672   4
   4  -6  -3 2442.39 372.261   4
  -3  -6   3 1538.72 329.900   4
   3  -6  -3 1381.94 316.151   4
  -2  -6   3 23813.7 1186.99   4
   2  -6  -3 24206.0 1146.06   4
  -1  -6   3 232.853 183.568   4
   1  -6  -3 283.371 187.871   4
   0  -6  -3 290.816 153.792   4
   0  -6   3 120.810 215.342   4
  -1  -6  -3 9884.97 763.292   4
   1  -6   3 10532.3 795.464   4
   2  -6   3 332.563 182.289   4
  -2  -6  -3 700.380 252.160   4
   3  -6   3 12970.5 873.935   4
  -3  -6  -3 12642.8 884.123   4
  -4  -6  -3 261.910 183.339   4
   4  -6   3 85.0901 178.859   4
   5  -6   3 13242.1 889.975   4
  -5  -6  -3 12550.9 867.823   4
  -6  -6  -3 322.217 202.362   4
   6  -6   3-90.3893 157.859   4
   7  -6   3 295.368 195.134   4
  -7  -6  -3-171.353 175.917   4
  -8  -6  -3 6206.90 645.510   4
   8  -6   3 6507.53 669.502   4
  -9  -6  -3 8881.10 777.690   4
   9  -6   3 9382.16 804.451   4
 -10   6  -3 458.611 183.531   5
  10  -6   3 1514.11 370.830   4
 -10  -6  -3 1340.45 333.756   4
 -11  -6  -3 2664.06 467.660   4
 -11   6  -3 2435.15 373.997   5
  11  -6   3 3803.47 588.229   4
 -12   6  -3 4198.58 463.738   5
 -12  -6  -3 3916.52 538.433   4
  12  -6   3 5307.36 650.339   4
  13  -6   3 156.528 138.518   4
 -13   6  -3 589.407 172.066   5
 -13  -6  -3 219.002 158.949   4
 -14  -6  -3 2841.37 389.578   4
  14  -6   3 1897.73 309.151   8
 -11  -7   3 3526.16 425.254   4
 -10  -7   3 2269.86 353.257   4
  10  -7  -3 2185.21 341.377   4
   9  -7  -3 10488.6 715.316   4
  -9  -7   3 9318.26 689.865   4
  -8  -7   3 2824.41 395.219   4
   8  -7  -3 3859.99 434.201   4
   7  -7  -3 515.985 168.049   4
  -7  -7   3 693.776 222.233   4
   6  -7  -3 105.294 131.692   4
  -6  -7   3 81.3726 121.543   4
   5  -7  -3 1535.98 284.430   4
  -5  -7   3 1710.63 310.473   4
   4  -7  -3 1990.45 319.272   4
  -4  -7   3 2437.64 382.725   4
   3  -7  -3 646.712 188.895   4
  -3  -7   3 799.833 230.818   4
   2  -7  -3 2289.87 344.528   4
  -2  -7   3 2077.85 357.706   4
  -1  -7   3 564.477 214.951   4
   1  -7  -3 153.208 124.969   4
   0  -7   3 2252.46 361.442   4
   0  -7  -3 2106.07 338.369   4
  -1  -7  -3 1066.78 238.217   4
   1  -7   3 983.919 240.123   4
  -2  -7  -3 1482.71 289.711   4
   2  -7   3 1466.71 293.302   4
   3  -7   3 915.717 248.723   4
  -3  -7  -3 732.914 230.996   4
  -4  -7  -3 4972.05 512.950   4
   4  -7   3 5177.67 524.078   4
  -5  -7  -3 241.481 141.698   4
   5  -7   3 224.123 159.450   4
  -6  -7  -3 3771.74 452.864   4
   6  -7   3 3639.50 453.012   4
  -7  -7  -3 329.222 149.283   4
   7  -7   3 295.644 176.008   4
   8  -7   3 158.469 159.461   4
  -8  -7  -3 114.123 157.034   4
   9  -7   3 400.391 176.990   4
  -9  -7  -3 1067.10 248.980   4
 -25   0   4 1147.03 242.042   9
 -25   0   4 1285.94 229.179   3
 -24   0   4 3605.31 445.680   9
 -24   0   4 3927.01 424.133   3
 -23   0   4 197.184 126.606   3
 -23   0   4 693.292 251.776   9
 -22   0   4 44004.4 1530.81   3
 -21   0   4 21718.3 1106.29   3
 -20   0   4 35.3407 139.538   3
 -19   0   4 8724.97 717.213   3
 -18   0   4 764.226 246.681   3
 -17   0   4 2260.96 361.127   3
 -16   0   4 28071.5 1150.19   3
 -15   0   4 70340.9 1745.35   3
 -14   0   4 12707.8 711.109   3
 -13   0   4 21464.5 878.972   3
 -12   0   4 10519.4 583.820   3
 -11   0   4 8551.19 501.332   3
  10   0  -4 535.773 280.581   1
   9   0  -4 59162.9 2514.57   1
   8   0  -4 228723. 4651.55   1
   7   0  -4 9264.86 886.020   1
   6   0  -4 81795.8 2442.39   1
   5   0  -4 178.261 178.794   1
   4   0  -4 9458.19 657.166   1
   3   0  -4 445262. 3614.88   1
  -3   0   4 425993. 3378.41   2
  -2   0   4 1633.89 184.423   2
  -1   0   4 91542.9 1131.28   2
   0   0  -4 250679. 1829.35   2
  -1   0  -4 39983.0 904.136   1
  -2   0  -4 40026.3 1124.35   1
  -3   0  -4 30838.2 1191.48   1
  -4   0  -4 122628. 2741.12   1
  -5   0  -4 26129.1 1353.40   1
   5   0   4 25262.6 1236.21   1
   6   0   4 21447.7 1265.97   1
  -6   0  -4 24864.4 1423.74   1
   7   0   4 374417. 5735.82   1
  -7   0  -4 379273. 5823.38   1
   8   0   4 27095.2 1660.97   1
  -8   0  -4 26452.9 1633.61   1
   9   0   4 6992.67 915.057   1
  -9   0  -4 5508.78 792.182   1
   9   0   4 7436.25 492.961   8
  10   0   4 38744.6 1139.24   8
  11   0   4 70300.0 1598.03   8
  12   0   4 800.915 197.816   8
 -12   0  -4 897.449 250.237   3
  13   0   4 51328.7 1415.43   8
 -13   0  -4 50505.9 1540.79   3
  14   0   4 24982.4 1009.82   8
 -14   0  -4 25449.4 1144.35   3
 -15   0  -4 74.9297 162.391   3
 -16   0  -4 4469.77 532.960   3
 -17   0  -4 9859.57 777.589   3
 -18   0  -4 23946.5 1214.58   3
 -19   0  -4 3762.24 498.737   3
 -20   0  -4 17828.8 1009.11   3
 -21   0  -4 2754.76 399.921   3
 -22   0  -4 90.1854 138.692   3
 -23   0  -4-153.788 91.6159   3
 -25   1   4-38.0248 102.579   9
 -25  -1   4-33.1546 136.100   3
 -25  -1   4-35.6400 142.733   9
 -24  -1   4 1986.50 312.741   3
 -24   1   4 2338.12 366.286   9
 -24  -1   4 2151.26 336.672   9
 -23   1   4 3379.37 394.456   3
 -23  -1   4 3785.65 473.896   9
 -23   1   4 4159.63 495.126   9
 -23  -1   4 4184.34 485.287   3
 -22   1   4 5228.66 506.923   3
 -22  -1   4 5729.03 581.185   3
 -21  -1   4 11782.3 837.452   3
 -21   1   4 11960.1 783.117   3
 -20  -1   4 14708.3 953.624   3
 -20   1   4 15489.8 895.342   3
 -19   1   4 2306.28 355.754   3
 -19  -1   4 2597.06 442.638   3
 -18  -1   4 2026.09 363.505   3
 -18   1   4 2371.21 372.875   3
 -18   1   4 2061.59 297.787   5
 -17   1   4 4289.16 464.932   3
 -17  -1   4 4341.73 500.241   3
 -17   1   4 4059.04 418.006   5
 -16   1   4 24209.3 1032.22   3
 -16   1   4 22760.1 977.658   5
 -16  -1   4 24371.2 1128.33   3
 -15   1   4 178.225 123.469   3
 -15   1   4 14.9177 113.928   5
 -15  -1   4 243.543 209.994   3
 -14   1   4 74986.1 1670.28   5
 -14  -1   4 74082.4 1813.18   3
 -14   1   4 75845.5 1657.81   3
 -13   1   4 14641.4 694.347   3
 -13  -1   4 13259.7 732.870   3
 -13   1   4 12662.9 672.784   5
 -12   1   4 1179.53 213.600   5
 -12   1   4 1058.41 191.227   3
 -12  -1   4 1088.91 228.202   3
 -11  -1   4 5813.72 439.361   3
 -11   1   4 5166.43 395.873   5
 -10   1   4 153139. 4200.23   1
 -10  -1   4 149967. 2100.61   3
   9  -1  -4 49357.9 2723.59   1
  -9   1   4 48384.3 2233.98   1
  -9  -1   4 54618.4 2463.47   2
   9   1  -4 56889.5 2523.82   1
   8   1  -4 7670.90 869.104   1
  -8   1   4 7202.19 829.496   1
   8  -1  -4 5027.20 836.775   1
  -8  -1   4 7063.66 845.843   2
   7   1  -4 274541. 4649.92   1
  -7  -1   4 264752. 4661.37   2
   7  -1  -4 263796. 5082.94   1
  -6   1   4 12441.0 936.377   1
  -6  -1   4 13291.3 973.498   2
   6  -1  -4 13563.5 1008.45   1
  -5   1   4 38511.7 1489.27   1
   5  -1  -4 37843.2 1456.33   1
  -5  -1   4 38896.9 1520.52   2
  -4   1   4-73.7263 119.989   1
  -4  -1   4 223.040 179.440   2
  -3   1   4 100239. 1817.21   1
  -3  -1   4 100919. 2207.68   2
   3   1  -4 104464. 2200.24   2
  -2   1   4 1958.76 210.002   1
  -2  -1   4 1780.51 303.261   2
   2   1  -4 1942.40 304.513   2
   1   1  -4 171780. 2663.76   2
  -1   1   4 164439. 1330.03   2
  -1   1   4 171532. 1426.46   1
  -1  -1   4 170817. 2756.98   2
   0   1  -4 93118.7 2012.11   2
   1   1   4 11957.6 452.464   1
  -1  -1  -4 12064.4 418.634   2
  -1   1  -4 11068.9 719.840   2
  -2  -1  -4 832.358 141.193   2
   2   1   4 982.758 177.890   1
  -3  -1  -4 2285.22 280.732   2
   3   1   4 2209.98 296.883   1
  -3   1  -4 2518.35 392.162   1
   4   1   4 7745.18 637.046   1
  -4   1  -4 6971.14 697.043   1
   5   1   4 259284. 3981.91   1
  -5   1  -4 258196. 4492.55   1
   6   1   4 21838.6 1257.79   1
  -6   1  -4 22980.4 1470.34   1
   7  -1   4 127866. 1863.11   6
   7   1   4 134415. 3364.88   1
  -7   1  -4 129070. 3732.59   1
   8  -1   4 422.172 160.816   4
   8   1   4 335.369 206.670   1
  -8  -1  -4 331.913 120.152   3
  -8   1  -4 321.476 355.808   1
   8   1   4 192.580 122.684   8
  -9  -1  -4 29443.3 1004.44   3
   9   1   4 27604.1 995.130   8
   9  -1   4 29010.3 1027.56   8
   9  -1   4 30126.5 1090.43   4
   9   1   4 32580.5 1912.82   1
 -10  -1  -4 9194.50 598.880   3
  10   1   4 9557.02 599.509   8
  10  -1   4 9169.73 597.772   8
  11   1   4 11075.7 658.378   8
  11  -1   4 10745.0 662.761   8
 -11  -1  -4 11039.4 686.077   3
  12  -1   4 58942.7 1585.81   8
  12   1   4 62341.5 1544.72   8
 -12  -1  -4 59556.2 1638.09   3
  13   1   4 19969.8 888.601   8
  13  -1   4 16908.1 863.821   8
 -13  -1  -4 18601.2 955.405   3
 -14  -1  -4 8378.28 677.725   3
  14  -1   4 7005.27 569.333   8
 -15   1  -4 185.599 185.136   3
  15  -1   4-198.643 125.666   8
 -15  -1  -4 42.1363 181.343   3
 -16   1  -4 841.868 308.772   3
 -16  -1  -4 864.021 258.552   3
 -17   1  -4 4736.46 565.330   3
 -17  -1  -4 6099.48 631.380   3
 -18  -1  -4 20351.8 1106.61   3
 -18   1  -4 21600.5 1154.12   3
 -19  -1  -4 22518.0 1144.19   3
 -19   1  -4 21580.8 1136.08   3
 -20  -1  -4 349.377 205.622   3
 -20   1  -4 790.315 249.552   3
 -21  -1  -4 3010.07 401.055   3
 -21   1  -4 3786.80 457.570   3
 -22  -1  -4 2386.52 346.872   3
 -22   1  -4 2503.66 357.475   3
 -23   1  -4 1231.42 228.492   3
 -23  -1  -4 1266.98 235.972   3
 -24  -2   4 278.148 155.456   3
 -24  -2   4 338.579 151.104   9
 -24   2   4 327.069 146.084   9
 -23  -2   4-126.139 159.387   3
 -23  -2   4-244.988 160.609   9
 -23   2   4 32.7051 106.952   9
 -22  -2   4 19740.5 1050.05   3
 -22  -2   4 18121.6 988.129   9
 -22   2   4 17453.9 995.006   9
 -21  -2   4 14649.8 944.222   3
 -21  -2   4 12993.9 869.067   9
 -21   2   4 12905.8 764.830   5
 -20   2   4 42.2169 140.846   5
 -20  -2   4-98.0660 182.824   3
 -20  -2   4 43.7654 125.149   9
 -19   2   4 6165.96 565.011   5
 -19  -2   4 5938.62 626.250   3
 -18  -2   4-83.4737 212.417   3
 -18   2   4-169.561 118.232   3
 -18   2   4-188.496 185.480   5
 -17  -2   4 2961.37 452.291   3
 -17   2   4 2477.27 376.353   5
 -17   2   4 2575.52 339.082   3
 -16   2   4 14044.9 846.112   5
 -16  -2   4 13636.6 906.022   3
 -16   2   4 14579.6 777.014   3
 -15   2   4 40328.3 1240.17   3
 -15  -2   4 37265.0 1430.09   3
 -15   2   4 38326.9 1354.96   5
 -14   2   4 7798.32 594.966   5
 -14  -2   4 7903.77 641.657   3
 -14   2   4 8366.96 546.125   3
 -13  -2   4 17173.4 899.955   3
 -13   2   4 17412.8 863.726   5
  13  -2  -4 18755.7 924.259   4
 -12  -2   4 3005.16 377.602   3
  12  -2  -4 3887.48 438.361   4
 -12   2   4 3282.05 378.077   5
 -11   2   4 5595.25 478.572   5
 -11  -2   4 5593.64 479.432   3
  11  -2  -4 5314.31 499.416   4
 -10   2   4 72.6430 103.741   5
  10  -2  -4-166.517 98.9896   4
 -10  -2   4 121.007 124.540   3
  -9  -2   4 54905.5 1322.19   3
  -9   2   4 55569.3 1330.58   5
  -9   2   4 56905.2 2756.48   1
  -8   2   4 15744.2 1346.77   1
  -8   2   4 17885.6 726.265   5
  -8  -2   4 16499.7 702.178   3
  -7   2   4 27784.2 1651.91   1
  -7  -2   4 30116.9 1792.74   2
  -6   2   4 68837.1 2378.89   1
  -6  -2   4 74885.1 2710.17   2
  -5  -2   4 15143.6 1181.36   2
  -5   2   4 13078.9 960.785   1
  -4   2   4 8112.09 697.944   1
  -4  -2   4 9562.88 925.560   2
   4   2  -4 9724.86 902.708   2
  -3   2   4 18132.1 955.924   2
  -3  -2   4 17645.0 1212.89   2
   3   2  -4 18988.8 1215.47   2
  -3   2   4 17354.3 948.921   1
  -2  -2   4 49427.9 2016.87   2
   2   2  -4 50690.4 1955.49   2
  -2   2   4 49689.0 1497.59   2
   1   2  -4 1468.53 354.430   2
  -1   2   4 1065.84 215.378   2
   0   2  -4 7747.08 789.740   2
   0   2   4 5731.51 475.763   2
  -1   2  -4 107641. 2970.90   2
  -2  -2  -4 8572.80 639.204   2
  -2   2  -4 8030.24 834.086   2
  -3  -2  -4 6002.37 571.805   2
  -3   2  -4 6686.42 798.511   2
   4   2   4 28355.4 1311.44   1
  -4   2  -4 30571.1 1754.32   2
  -4   2  -4 30148.2 1710.08   1
  -4  -2  -4 30604.5 1357.81   2
  -5   2  -4 25255.0 1635.89   1
   5   2   4 23356.4 1314.94   1
  -5  -2  -4 24997.5 1314.36   2
  -6   2  -4 996.855 389.887   1
   6  -2   4 595.646 139.914   6
   6  -2   4 569.483 136.153   4
   6   2   4 512.011 234.743   1
   6   2   4 495.506 153.879   8
  -6  -2  -4 361.736 199.863   2
   7  -2   4 76942.1 1542.40   6
  -7  -2  -4 81936.1 2819.16   2
   7   2   4 79383.6 1724.98   8
   7  -2   4 78002.0 1631.61   4
   8  -2   4 17759.5 787.708   6
  -8  -2  -4 16240.4 1407.04   2
   8   2   4 17831.3 854.300   8
  -8  -2  -4 18440.0 870.707   3
   8  -2   4 17800.7 871.179   4
   9  -2   4 1307.76 292.897   4
   9   2   4 1169.94 232.562   8
  -9  -2  -4 1464.07 301.860   3
 -10  -2  -4 8671.58 653.793   3
  10  -2   4 6853.66 674.753   4
  10   2   4 8666.14 596.301   8
  11  -2   4 20975.6 1122.91   4
  11   2   4 23832.0 991.330   8
 -11  -2  -4 20315.8 1001.08   3
 -12  -2  -4 190.395 173.447   3
  12  -2   4 166.301 163.866   4
  12   2   4 116.181 98.0379   8
 -13  -2  -4 5696.34 562.218   3
  13  -2   4 5735.84 555.545   8
 -14  -2  -4 53054.8 1711.03   3
  14  -2   4 53876.8 1692.43   8
  15  -2   4 12090.6 800.431   8
 -15  -2  -4 11118.0 809.941   3
 -16  -2  -4 853.510 255.696   3
 -16   2  -4 929.491 275.743   3
  16  -2   4 678.934 198.923   8
 -17   2  -4 6099.09 630.514   3
 -17  -2  -4 6920.75 660.262   3
 -18  -2  -4 5764.32 589.959   3
 -18   2  -4 6144.23 617.876   3
 -19   2  -4 309.951 181.291   3
 -19  -2  -4 118.597 139.334   3
 -20  -2  -4 7394.87 625.984   3
 -20   2  -4 7659.33 638.078   3
 -21   2  -4 4138.14 414.822   5
 -21  -2  -4 5191.70 495.692   3
 -21   2  -4 5118.71 501.948   3
 -22   2  -4 2642.41 343.272   3
 -22  -2  -4 2565.91 325.124   3
 -23  -3   4 1207.00 243.888   3
 -22  -3   4 1250.30 254.604   3
 -22   3   4 1660.23 271.529   5
 -21   3   4 3677.14 420.579   5
 -21  -3   4 4072.02 499.173   3
 -20  -3   4 3166.53 464.248   3
 -20   3   4 3368.57 435.372   5
 -19  -3   4 655.561 274.611   3
 -19   3   4 235.877 140.322   9
 -19   3   4 379.614 150.558   5
 -18   3   4 496.367 181.559   9
 -18  -3   4 92.9395 215.210   3
 -18   3   4 117.742 178.217   5
 -17  -3   4 287.425 270.326   3
 -17   3   4 250.715 135.730   9
 -17   3   4 75.8544 174.555   5
 -16   3   4 14074.7 914.461   5
 -16  -3   4 14149.8 973.562   3
 -15  -3   4 102.466 184.364   3
 -15   3   4-211.388 227.556   5
 -14  -3   4 16003.8 983.622   3
  14  -3  -4 16961.5 1021.67   4
 -14   3   4 16395.1 964.644   5
 -13  -3   4 5910.93 588.885   3
  13  -3  -4 4826.41 582.806   4
 -13   3   4 6663.20 595.946   5
  12  -3  -4 594.651 226.561   4
 -12  -3   4 471.001 196.439   3
 -12   3   4 451.200 184.283   5
 -11  -3   4 140.351 128.391   3
  11  -3  -4 74.3812 106.588   4
 -11   3   4 20.8045 149.554   5
 -10  -3   4 26770.3 1085.02   3
 -10   3   4 26683.2 1089.50   5
  10  -3  -4 27003.3 1026.76   4
   9  -3  -4 28485.6 976.963   4
  -9  -3   4 27050.9 1047.42   3
  -9   3   4 27526.4 1061.09   5
   8  -3  -4 1344.91 212.489   4
  -8   3   4 1062.28 235.218   5
  -8  -3   4 1567.50 264.085   3
  -7  -3   4 80724.7 1677.62   3
  -7   3   4 83598.9 1707.32   5
   7  -3  -4 86309.3 1543.75   4
  -6   3   4 5460.25 431.480   5
   6  -3  -4 6204.43 402.953   4
  -6  -3   4 5488.97 435.303   3
  -6   3   4 6656.33 867.351   1
  -5  -3   4 1005.50 200.486   3
   5  -3  -4 1212.40 182.772   4
  -5   3   4 327.352 197.704   1
  -5   3   4 806.362 176.902   5
  -5   3   4 1042.98 328.150   2
  -5   3   4 925.834 166.391   7
  -4   3   4 862.591 179.357   5
  -4   3   4 514.304 218.404   2
  -4   3   4 923.763 166.927   7
  -4   3   4 624.342 270.872   1
  -4  -3   4 480.389 147.053   3
  -3   3   4 543.064 133.638   7
  -3   3   4 294.096 167.811   1
  -3  -3   4 432.224 123.565   3
  -3   3   4 653.811 267.137   2
  -3   3   4 353.337 118.629   5
  -2  -3   4 12936.6 589.671   4
  -2  -3   4 12392.2 579.701   3
  -2   3   4 13845.9 612.401   7
  -2   3   4 13558.5 1032.68   2
  -1  -3   4 54714.6 1218.45   3
  -1  -3   4 58691.8 1251.87   4
  -1   3   4 59381.3 2103.54   2
  -1   3   4 59398.8 1279.51   7
   0   3   4 32844.6 979.606   7
   0   3   4 33873.2 1593.54   2
   0  -3   4 32641.4 952.677   4
   1   3   4 1237.91 304.380   2
   1  -3   4 770.162 160.415   4
   1  -3   4 905.870 165.693   6
   1   3   4 729.789 164.981   7
   2  -3   4 196.420 109.647   4
   2  -3   4-29.5183 60.0308   6
   2   3   4-120.893 118.486   7
   3  -3   4 501.149 133.148   4
   3  -3   4 604.437 160.038   6
   3   3   4 418.921 141.887   7
   4   3   4 6561.69 518.067   7
   4  -3   4 5388.73 425.010   4
   4  -3   4 5841.96 436.770   6
   5   3   4 39346.1 1271.35   7
   5  -3   4 38817.0 1107.11   6
   5  -3   4 37966.4 1134.49   4
   6  -3   4 26256.7 944.706   6
   6   3   4 26207.8 1028.91   8
   6  -3   4 25103.2 960.113   4
   7   3   4 6331.53 534.100   8
   7  -3   4 7267.60 548.565   4
   7  -3   4 6675.89 502.465   6
   8   3   4 201.189 149.431   8
   8  -3   4-85.0894 91.5720   6
  -8  -3  -4-207.164 115.096   3
   8  -3   4 145.283 108.352   4
  -9  -3  -4 2856.34 373.385   3
   9  -3   4 2876.94 406.188   4
   9   3   4 2428.13 356.802   8
   9  -3   4 2909.44 371.956   6
 -10  -3  -4 10908.3 795.483   3
  10   3   4 11695.7 745.735   8
  10  -3   4 10843.0 828.997   4
  11  -3   4 4036.75 584.958   4
 -11  -3  -4 4472.50 579.315   3
 -12  -3  -4 14100.5 993.955   3
  12  -3   4 16222.8 1163.22   4
 -13  -3  -4 120.924 144.663   3
  13  -3   4 41.1310 204.326   4
 -14  -3  -4 482.936 223.454   3
  14  -3   4 485.261 227.793   8
 -15  -3  -4 2039.57 380.281   3
  15  -3   4 2105.02 367.701   8
 -16  -3  -4-110.654 152.849   3
  16  -3   4 96.2715 130.143   8
 -17  -3  -4 2744.76 406.951   3
 -17   3  -4 3026.12 435.703   3
  17  -3   4 2455.03 363.864   8
 -18  -3  -4 1717.35 319.961   3
 -18   3  -4 2009.23 341.517   3
  19   3   4 8960.71 753.460   7
 -19  -3  -4 10116.9 699.232   3
 -19   3  -4 10292.5 715.214   3
 -20  -3  -4-11.6278 81.9473   3
 -20   3  -4 183.502 131.436   5
 -20   3  -4 308.772 138.714   3
  20   3   4 209.524 158.587   7
  21   3   4 443.362 193.833   7
 -21   3  -4 47.3518 117.892   3
 -21   3  -4 190.880 116.001   5
 -22  -4   4 3586.57 386.992   3
 -21  -4   4 4802.84 493.420   3
 -21   4   4 4187.57 424.925   5
 -20   4   4 531.091 219.670   5
 -20  -4   4 803.980 246.514   3
 -19  -4   4 2166.89 381.936   3
 -19   4   4 1512.42 314.586   5
 -18  -4   4 512.405 283.786   3
 -18   4   4 111.431 167.141   5
 -17   4   4 1322.30 331.203   5
 -17  -4   4 1640.52 382.966   3
 -16  -4   4 972.766 321.293   3
 -16   4   4 639.793 265.811   5
 -15   4   4 5232.95 596.387   5
 -15  -4   4 5175.14 627.365   3
  15  -4  -4 5048.98 594.122   4
  14  -4  -4 1155.94 330.956   4
 -14  -4   4 1597.87 367.494   3
 -14   4   4 1582.53 342.820   5
 -13  -4   4 10374.6 829.086   3
 -13   4   4 9960.55 804.537   5
  13  -4  -4 8400.97 783.517   4
 -12   4   4 111.137 201.816   5
 -12  -4   4 409.041 271.506   3
  12  -4  -4 238.984 168.888   4
 -11  -4   4 10253.4 790.153   3
 -11   4   4 9220.79 746.289   5
  11  -4  -4 11027.7 765.950   4
 -10  -4   4 1556.39 325.592   3
  10  -4  -4 946.778 219.877   4
 -10   4   4 1671.21 331.389   5
  -9  -4   4 78.1024 169.650   3
   9  -4  -4 114.795 114.875   4
  -9   4   4 116.026 162.940   5
  -8   4   4 12522.0 780.687   5
   8  -4  -4 13312.1 737.029   4
  -8  -4   4 13828.0 800.813   3
   7  -4  -4 867.986 203.907   4
  -7  -4   4 1213.93 300.021   3
  -7   4   4 827.536 235.482   5
   6  -4  -4 7499.35 525.886   4
  -6  -4   4 7888.16 573.717   3
  -6   4   4 8307.29 583.563   5
  -5   4   4-122.497 113.689   5
  -5   4   4 132.362 112.393   7
  -5  -4   4 117.640 111.462   3
   5  -4  -4 79.6209 92.8946   4
  -4  -4   4 134.189 138.317   3
  -4  -4   4 133.933 123.915   4
  -4   4   4 142.732 94.4879   7
  -4   4   4 40.8137 90.0445   5
   4  -4  -4 39.2511 77.6934   4
  -3   4   4 6197.71 449.966   5
  -3  -4   4 6062.94 461.402   6
  -3  -4   4 6465.90 490.052   3
  -3  -4   4 5353.94 462.353   4
  -3   4   4 6337.45 464.720   7
   3  -4  -4 5957.88 463.820   4
  -2  -4   4 3296.56 333.295   6
  -2   4   4 3254.12 316.582   5
  -2  -4   4 2843.77 332.783   3
  -2  -4   4 2947.79 343.649   4
  -2   4   4 3081.95 338.247   7
   2  -4  -4 2932.20 325.432   4
  -1   4   4 263.112 94.9648   5
  -1  -4   4 208.641 106.690   4
   1  -4  -4 194.706 98.3199   4
  -1  -4   4 139.783 84.2593   6
  -1   4   4 230.035 119.395   7
   0   4   4 9983.37 614.931   7
   0  -4   4 10758.0 597.971   6
   0  -4  -4 9699.12 588.587   4
   0  -4   4 9206.47 607.377   4
   1  -4   4 9302.90 557.431   6
   1  -4   4 8162.65 570.439   4
   1   4   4 7975.70 557.078   7
   2  -4   4 6684.48 520.472   4
   2   4   4 6703.12 529.201   7
   2  -4   4 6765.25 481.492   6
   3  -4   4 2671.98 312.280   6
   3   4   4 2645.26 358.288   7
   3  -4   4 2208.00 318.876   4
   4  -4   4 12245.2 718.789   4
   4  -4   4 12969.4 683.986   6
   4   4   4 13525.6 804.279   7
   5  -4   4 4196.42 405.329   6
   5   4   4 3581.74 436.988   7
   5  -4   4 3435.30 405.853   4
   6  -4   4 146.177 146.800   4
   6   4   4 208.955 173.059   7
   6  -4   4 267.759 117.552   6
   7  -4   4 18733.5 892.996   6
   7  -4   4 20352.8 1012.28   4
   7   4   4 18825.6 1049.04   7
   8   4   4 1800.12 360.946   7
   8  -4   4 1897.73 346.010   4
   8  -4   4 1621.72 286.641   6
   9   4   4 1706.67 364.853   7
   9  -4   4 1862.01 355.990   4
  10   4   4-21.6159 211.168   7
  10  -4   4-8.44528 186.886   4
  11   4   4 13187.4 984.762   7
  11  -4   4 12181.8 996.455   4
  12   4   4 150.799 199.847   7
  12  -4   4 181.637 287.468   4
  13  -4   4 1501.08 394.138   4
  13   4   4 1360.79 381.201   7
  14   4   4 5896.65 682.115   7
  14  -4   4 5740.44 685.639   4
  15  -4   4 1180.64 270.740   8
  15   4   4 1711.80 389.877   7
  16   4   4 3886.06 532.237   7
  16  -4   4 3621.94 461.991   8
 -17   4  -4 429.799 198.519   3
  17  -4   4 750.874 205.290   8
  17   4   4 475.138 241.353   7
  18   4   4 2201.75 369.148   7
 -18   4  -4 1985.47 300.648   3
 -18   4  -4 2089.10 351.411   5
  19   4   4 149.659 154.825   7
 -19   4  -4 231.519 111.894   3
 -19   4  -4-61.6388 103.266   5
 -19   5   4 1559.74 270.262   5
 -19  -5   4 887.220 234.212   3
 -18  -5   4-226.971 166.674   3
 -18   5   4 89.4970 119.378   5
 -17   5   4 125.542 137.731   5
 -17  -5   4-205.727 170.372   3
 -16  -5   4 1175.67 310.489   3
 -16   5   4 1134.48 291.040   5
 -15  -5   4-48.0367 163.126   3
 -15   5   4-181.885 202.245   5
 -14  -5   4 2895.19 470.330   3
  14  -5  -4 2200.70 416.173   4
 -14   5   4 1809.59 352.114   5
 -13   5   4-293.519 246.501   5
  13  -5  -4-8.33992 173.534   4
 -13  -5   4-127.675 224.071   3
  12  -5  -4 4393.66 562.608   4
 -12   5   4 3555.18 494.571   5
 -12  -5   4 3880.28 529.338   3
 -11   5   4 61.6602 169.657   5
  11  -5  -4 575.431 214.810   4
 -11  -5   4 222.812 171.640   3
  10  -5  -4 2872.33 404.377   4
 -10   5   4 2372.62 398.613   5
 -10  -5   4 3098.42 448.738   3
  -9  -5   4 3638.53 487.894   3
  -9   5   4 3018.90 431.404   5
   9  -5  -4 3615.19 449.394   4
   8  -5  -4 38.3159 110.103   4
  -8  -5   4 111.739 132.975   4
  -8   5   4-79.5518 143.382   5
  -8  -5   4 30.2918 194.723   3
  -7   5   4 6325.09 570.322   5
  -7  -5   4 6778.75 602.365   3
   7  -5  -4 6132.43 551.755   4
  -7  -5   4 6675.02 616.468   4
   6  -5  -4 1990.26 316.513   4
  -6  -5   4 1940.43 352.286   4
  -6   5   4 1847.65 315.336   5
  -6  -5   4 2076.86 353.753   3
  -5  -5   4 5612.29 528.958   3
  -5  -5   4 4901.58 528.283   4
   5  -5  -4 5117.10 492.845   4
  -5   5   4 5212.05 481.321   5
  -4  -5   4 926.160 216.712   4
   4  -5  -4 928.809 216.113   4
  -4  -5   4 1301.56 260.558   3
  -4   5   4 859.436 200.834   5
  -3   5   4 8476.38 567.587   5
   3  -5  -4 8480.83 626.616   4
  -3  -5   4 7864.73 651.464   4
  -2   5   4 341.520 157.678   7
   2  -5  -4 89.0238 98.7801   4
  -2  -5   4 266.349 154.332   4
  -1   5   4 6911.79 541.939   7
  -1  -5   4 5937.90 557.712   4
   1  -5  -4 6378.09 554.548   4
   0   5   4 562.657 155.879   7
   0  -5   4 666.124 213.129   4
   0  -5  -4 525.547 203.528   4
   1   5   4 653.215 175.625   7
   1  -5   4 942.123 262.306   4
  -1  -5  -4 1030.02 233.683   4
   2   5   4 684.935 214.603   7
   2  -5   4 692.795 231.329   4
  -2  -5  -4 573.343 189.668   4
   3  -5   4 99.9369 132.691   4
   3   5   4-53.7333 114.778   7
  -3  -5  -4 56.5863 112.576   4
   4  -5   4 1951.93 358.768   4
  -4  -5  -4 2238.19 362.004   4
   4   5   4 2099.51 351.204   7
   5  -5   4 3659.10 471.567   4
   5   5   4 3380.12 445.669   7
   6  -5   4 401.512 237.190   4
   6   5   4 464.470 263.852   7
   7  -5   4 406.350 264.166   4
   7   5   4 171.424 209.717   7
   8  -5   4 86.5506 170.178   4
   8   5   4 39.4093 145.701   7
   9  -5   4 150.209 175.438   4
   9   5   4 478.552 217.604   7
  10  -5   4 1558.56 377.253   4
  10   5   4 1640.89 362.790   7
  11   5   4 108.624 170.383   7
  11  -5   4-142.371 232.442   4
  12   5   4 894.931 296.070   7
  12  -5   4 1450.37 416.459   4
  13  -5   4-253.614 213.928   4
  13   5   4-34.2840 185.024   7
  14   5   4 1299.89 335.751   7
 -14   5  -4 1468.38 327.042   5
  14  -5   4 1595.27 353.018   4
 -15   5  -4 368.291 184.609   5
  15   5   4 156.439 181.311   7
  15  -5   4 110.382 169.949   8
 -16   5  -4 459.251 161.982   5
  16   5   4 360.930 202.362   7
  16  -5   4 107.779 136.331   8
  17   5   4 956.080 226.751   7
 -17   5  -4 1283.88 250.304   5
 -16   6   4-354.267 149.592   5
 -15  -6   4-95.2511 173.066   3
 -15  -6   4-35.9228 117.083   4
 -15   6   4-120.016 149.846   5
 -14  -6   4-2.80886 128.541   4
 -14   6   4-192.172 143.303   5
  13  -6  -4-173.850 160.916   4
 -13  -6   4 202.709 143.188   4
 -13   6   4-163.723 187.488   5
 -13  -6   4-230.333 200.979   3
  12  -6  -4 111.846 135.038   4
 -12  -6   4-57.3453 154.791   3
 -12  -6   4 72.7253 128.586   4
 -12   6   4-13.2603 141.430   5
  11  -6  -4 508.766 203.750   4
 -11   6   4 300.868 158.743   5
 -11  -6   4 602.427 225.273   3
 -11  -6   4 406.127 168.899   4
 -10   6   4-157.482 197.943   5
 -10  -6   4 147.490 172.898   3
  10  -6  -4 128.042 165.809   4
 -10  -6   4-65.1187 136.241   4
   9  -6  -4 535.530 192.110   4
  -9  -6   4 402.082 221.907   4
  -9   6   4 369.882 159.818   5
  -9  -6   4 733.282 236.723   3
  -8  -6   4 218.424 139.381   4
  -8   6   4 78.4778 114.284   5
   8  -6  -4 83.1849 140.156   4
  -7   6   4 388.082 155.906   5
   7  -6  -4 17.1960 134.406   4
  -7  -6   4 365.977 185.483   4
  -6  -6   4 33.9432 138.092   4
   6  -6  -4-38.4881 118.277   4
   5  -6  -4 732.514 229.025   4
  -5  -6   4 772.870 278.078   4
  -4  -6   4 19.2937 129.103   4
   4  -6  -4-23.4027 126.501   4
   3  -6  -4 912.903 258.801   4
  -3  -6   4 1137.04 308.180   4
   2  -6  -4 1413.30 295.294   4
  -2  -6   4 2424.20 393.687   4
  -1  -6   4 182.258 164.726   4
   1  -6  -4-46.5980 108.408   4
   0  -6  -4 297.240 197.292   4
   0  -6   4 189.558 167.696   4
   1  -6   4 742.873 240.297   4
  -1  -6  -4 827.810 241.756   4
   2  -6   4 3411.38 458.831   4
  -2  -6  -4 3709.66 463.276   4
   3  -6   4-24.3646 148.957   4
  -3  -6  -4-37.4541 147.869   4
  -4  -6  -4 61.2425 159.974   4
   4  -6   4-86.6888 162.934   4
  -5  -6  -4 78.2679 130.392   4
   5  -6   4 87.9698 148.175   4
   6   6   4 1453.37 300.557   7
   6  -6   4 1915.15 381.210   4
  -6  -6  -4 1668.76 338.831   4
   7   6   4 2488.44 373.811   7
  -7  -6  -4 2984.46 443.516   4
   7  -6   4 3650.79 497.284   4
  -8  -6  -4-29.2577 117.479   4
   8   6   4 168.800 117.449   7
  -9  -6  -4 1900.10 367.338   4
   9   6   4 2242.32 358.343   7
   9  -6   4 2706.45 459.292   4
 -10   6  -4-22.0226 90.2631   5
  10   6   4-187.132 187.337   7
 -10  -6  -4 154.625 163.707   4
  10  -6   4 12.7245 158.249   4
  11  -6   4 51.7680 145.351   4
 -11  -6  -4 85.7313 136.091   4
  11   6   4-239.911 156.578   7
 -11   6  -4 223.751 135.121   5
 -12  -6  -4 355.757 189.013   4
  12  -6   4 363.641 205.031   4
  12   6   4 401.074 155.034   7
 -12   6  -4-175.025 126.021   5
 -13  -6  -4-36.5528 135.708   4
  13   6   4 212.694 135.943   7
 -13   6  -4-174.653 107.340   5
  13  -6   4 274.088 164.731   4
 -10  -7   4-95.4391 114.955   4
  -9  -7   4 93.4477 119.808   4
   9  -7  -4 698.134 217.034   4
  -8  -7   4-70.5878 104.276   4
   8  -7  -4 46.9409 87.5402   4
  -7  -7   4 135.266 139.095   4
   7  -7  -4-60.0712 91.8441   4
  -6  -7   4 325.598 172.324   4
   6  -7  -4 130.020 71.3317   4
   5  -7  -4 411.493 146.508   4
  -5  -7   4 538.189 194.723   4
   4  -7  -4-119.844 150.382   4
  -4  -7   4 99.6097 119.501   4
  -3  -7   4-26.1641 130.643   4
   3  -7  -4 216.865 126.111   4
   2  -7  -4 446.818 191.977   4
  -2  -7   4 459.255 187.233   4
   1  -7  -4-232.332 147.265   4
  -1  -7   4 285.721 159.560   4
   0  -7  -4 122.797 131.859   4
   0  -7   4-66.9523 141.913   4
   1  -7   4 65.1556 128.148   4
  -1  -7  -4 966.657 259.091   4
   2  -7   4 313.027 174.568   4
  -2  -7  -4 278.714 156.967   4
   3  -7   4-25.3031 142.736   4
  -3  -7  -4 336.242 170.900   4
   4  -7   4-115.196 131.324   4
  -4  -7  -4 16.7060 96.2188   4
   5  -7   4 313.698 144.897   4
  -5  -7  -4 618.323 205.438   4
  -6  -7  -4 419.813 158.534   4
   6  -7   4 232.325 142.613   4
   7  -7   4 35.4618 100.812   4
  -7  -7  -4 91.8217 113.215   4
   8  -7   4 39.4932 115.525   4
  -8  -7  -4-78.5221 91.6282   4
   9  -7   4 441.861 180.649   4
 -25   0   5-456.154 172.991   9
 -24   0   5-158.812 148.655   9
 -24   0   5 134.935 97.7381   3
 -23   0   5-10.0700 109.894   3
 -23   0   5 67.6481 151.908   9
 -22   0   5 36.0638 142.300   3
 -22   0   5-144.018 248.781   9
 -21   0   5-332.749 173.912   3
 -20   0   5-62.3691 139.797   3
 -19   0   5-64.4995 126.882   3
 -18   0   5-15.7253 133.674   3
 -17   0   5-28.0023 117.128   3
 -16   0   5 133.020 106.443   3
 -15   0   5 24.8223 100.129   3
 -14   0   5-132.907 130.705   3
 -13   0   5-72.9161 82.5079   3
 -12   0   5 185.877 119.121   3
 -11   0   5 49.6225 91.1809   3
  10   0  -5 94.8838 148.872   1
   9   0  -5 66.2012 188.410   1
   8   0  -5 995.979 437.649   1
   7   0  -5-50.4963 197.898   1
   6   0  -5 2031.54 480.507   1
   5   0  -5 306.231 216.997   1
  -4   0   5-75.1703 81.7034   2
   4   0  -5-34.7728 144.737   1
  -3   0   5-4.23358 70.3233   2
   3   0  -5 19.2358 92.6941   1
  -2   0   5 18.4230 59.3703   2
   0   0  -5-79.7395 70.8556   1
   0   0  -5 18.6352 53.5220   2
  -1   0  -5 40.2000 65.8931   2
  -1   0  -5 1.49143 77.7540   1
  -2   0  -5-8.14618 120.074   1
  -3   0  -5 37.3131 165.162   1
  -4   0  -5 249.640 139.685   1
  -5   0  -5 148.251 154.065   1
  -6   0  -5 279.372 212.935   1
  -7   0  -5 219.827 146.362   1
   7   0   5-49.7095 89.7511   8
  -8   0  -5 467.886 221.733   1
   8   0   5 172.215 126.519   8
  -9   0  -5-55.6366 87.9269   1
   9   0   5-58.7355 115.462   8
  10   0   5 171.018 139.172   8
  11   0   5 48.3381 110.588   8
  12   0   5-9.98860 101.329   8
 -12   0  -5 149.526 147.085   3
 -13   0  -5 105.575 151.017   3
  13   0   5 108.493 119.580   8
  14   0   5 107.694 96.5464   8
 -14   0  -5-46.4452 175.203   3
 -15   0  -5-113.028 186.084   3
  15   0   5 125.009 100.403   8
 -16   0  -5-15.8351 182.911   3
 -17   0  -5 138.713 182.489   3
 -18   0  -5-53.4689 208.413   3
 -19   0  -5 93.8777 151.839   3
 -20   0  -5-6.26393 164.408   3
 -21   0  -5 13.8902 120.166   3
 -22   0  -5 79.4263 107.595   3
 -25  -1   5 307.190 140.107   3
 -25   1   5 135.449 101.710   9
 -24  -1   5-1.88589 101.075   3
 -24   1   5-229.250 196.792   9
 -24  -1   5-5.90897 144.807   9
 -23  -1   5 144.853 109.841   3
 -23   1   5-137.368 187.914   9
 -23  -1   5-249.606 191.355   9
 -22   1   5 244.323 122.800   3
 -22  -1   5-65.6311 127.316   3
 -22  -1   5-14.2454 192.041   9
 -22   1   5 49.2987 167.388   9
 -21   1   5 675.775 195.759   3
 -21  -1   5 992.984 263.760   9
 -21  -1   5 792.242 257.682   3
 -20  -1   5 192.355 161.774   3
 -20   1   5 65.6069 98.9097   3
 -19   1   5 135.086 107.975   3
 -19  -1   5 139.492 177.251   3
 -18  -1   5 1230.79 320.895   3
 -18   1   5 978.022 209.367   3
 -17   1   5 372.428 150.455   3
 -17   1   5 155.729 104.973   5
 -16  -1   5 85.3915 121.018   3
 -16   1   5-103.857 92.9728   3
 -16   1   5 15.2040 124.350   5
 -15  -1   5 3789.04 440.806   3
 -15   1   5 4379.07 416.302   3
 -15   1   5 3706.91 387.965   5
 -14  -1   5 463.606 190.752   3
 -14   1   5 333.093 129.455   3
 -13   1   5 2259.63 271.001   3
 -13  -1   5 1790.09 283.959   3
 -13   1   5 2059.52 276.632   5
 -12   1   5 23.9343 70.7806   3
 -12  -1   5 106.803 108.485   3
 -12   1   5 25.8684 100.711   5
 -11  -1   5 2414.62 303.972   3
 -11   1   5 2080.27 271.633   5
  10  -1  -5 9166.14 1179.56   1
 -10   1   5 7419.71 911.587   1
 -10  -1   5 8120.98 490.570   3
 -10   1   5 8165.60 470.795   5
  -9  -1   5 2893.43 594.090   2
   9  -1  -5 3014.52 694.696   1
   9   1  -5 3493.51 644.438   1
  -9   1   5 2528.51 504.285   1
   8  -1  -5 10119.3 1120.50   1
   8   1  -5 11200.4 1045.26   1
  -8  -1   5 9241.16 952.666   2
  -8   1   5 9074.12 872.859   1
  -7  -1   5 1075.51 401.789   2
   7  -1  -5 1591.86 493.483   1
   7   1  -5 1381.11 424.320   1
  -7   1   5 1735.70 359.805   1
  -6   1   5 16612.0 1011.97   1
   6  -1  -5 16666.2 1065.94   1
  -6  -1   5 16673.6 1102.64   2
  -5   1   5 664.332 212.908   1
  -5  -1   5 706.554 254.638   2
  -4   1   5 1157.02 218.549   1
  -4  -1   5 1099.13 280.655   2
  -3   1   5 20482.0 694.952   1
  -3  -1   5 18843.9 1008.81   2
   3   1  -5 20162.3 1004.56   2
  -2   1   5 1006.91 108.215   2
   2   1  -5 1185.30 253.588   2
  -2  -1   5 1346.88 276.900   2
   1   1  -5 497.510 176.107   2
   0   1  -5 1462.78 284.537   2
  -1   1  -5 13671.4 838.518   2
   2   1   5 964.718 149.589   1
  -2  -1  -5 856.722 133.596   2
  -2   1  -5 711.058 226.802   2
  -3   1  -5 1760.56 344.053   1
  -3  -1  -5 2573.86 287.439   2
   3   1   5 2271.78 273.113   1
  -4   1  -5 1834.26 391.807   1
   4   1   5 1520.25 265.217   1
   5   1   5 34016.9 1398.16   1
  -5   1  -5 29295.8 1577.33   1
   6  -1   5 31320.0 932.335   6
  -6   1  -5 29748.3 1712.46   1
   6   1   5 32636.2 1520.37   1
   7  -1   5 19187.3 765.956   6
   7   1   5 19468.8 879.838   8
  -7   1  -5 19888.3 1535.72   1
   7  -1   5 20668.0 886.055   4
   7   1   5 23355.0 1390.17   1
   8   1   5 13082.5 721.425   8
   8  -1   5 11790.8 685.272   4
   8  -1   5 11731.5 639.266   6
   8  -1   5 11933.2 679.163   8
  -8  -1  -5 12417.0 640.436   3
   8   1   5 12383.1 1106.88   1
   9   1   5 1906.50 297.270   8
  -9  -1  -5 2157.64 292.612   3
   9  -1   5 2428.54 336.533   8
  10   1   5 1042.36 227.231   8
  10  -1   5 883.063 222.642   8
 -10  -1  -5 900.700 209.001   3
  11   1   5 4056.25 425.803   8
 -11  -1  -5 3727.08 411.646   3
  11  -1   5 3586.52 415.027   8
  12   1   5 253.611 111.770   8
 -12  -1  -5 316.511 163.365   3
  12  -1   5 687.673 199.657   8
  13   1   5 8368.36 606.562   8
  13  -1   5 7835.79 618.954   8
 -13  -1  -5 7790.51 639.723   3
  14   1   5 301.529 153.019   8
  14  -1   5 42.2989 109.306   8
 -14  -1  -5 182.226 151.147   3
 -15   1  -5-33.2199 206.638   3
  15  -1   5-3.55762 126.551   8
 -15  -1  -5 312.907 214.905   3
 -16  -1  -5 417.825 223.508   3
  16  -1   5 224.414 163.671   8
 -16   1  -5 411.777 246.906   3
 -17  -1  -5 460.705 235.499   3
 -17   1  -5 259.731 193.829   3
 -18  -1  -5 407.691 200.972   3
 -18   1  -5 98.7162 171.433   3
 -19  -1  -5-102.578 142.753   3
 -19   1  -5-84.2675 187.346   3
 -20  -1  -5 2020.91 357.684   3
 -20   1  -5 1749.83 327.366   3
 -21  -1  -5 500.354 197.950   3
 -21   1  -5 329.781 167.502   3
 -22  -1  -5 337.087 166.956   3
 -22   1  -5 200.046 128.947   3
 -24  -2   5 27.3417 100.992   3
 -24   2   5 37.3403 84.0372   9
 -23  -2   5 118.000 126.924   3
 -23   2   5 211.210 141.014   9
 -23  -2   5 188.282 143.798   9
 -22  -2   5 945.521 260.972   3
 -22   2   5 530.586 196.268   9
 -22  -2   5 657.479 223.884   9
 -21  -2   5 1039.17 265.891   9
 -21  -2   5 905.146 258.687   3
 -21   2   5 1050.45 258.207   9
 -21   2   5 895.050 213.632   5
 -20  -2   5 5048.00 573.393   9
 -20  -2   5 4926.41 568.298   3
 -20   2   5 3554.25 477.630   9
 -20   2   5 4831.54 491.039   5
 -19  -2   5 723.288 291.070   3
 -19  -2   5 1246.58 303.542   9
 -19   2   5 950.196 246.762   5
 -18  -2   5 154.368 180.761   3
 -18   2   5-159.732 164.485   5
 -18  -2   5-110.800 137.023   9
 -17  -2   5 148.634 201.302   3
 -17   2   5 9.67142 126.260   5
 -16  -2   5-1.79264 170.268   3
 -16   2   5 85.3301 158.250   5
 -15   2   5-191.365 182.388   5
 -15  -2   5 249.326 212.954   3
 -14  -2   5 3239.25 435.345   3
 -14   2   5 2971.43 368.035   5
 -13   2   5 25737.6 1057.64   5
 -13  -2   5 24345.7 1072.01   3
  12  -2  -5 374.830 144.625   4
 -12  -2   5 772.143 215.348   3
 -12   2   5 332.768 135.837   5
 -11   2   5 7508.55 569.369   5
  11  -2  -5 7643.82 596.266   4
 -11  -2   5 7503.19 564.252   3
  10  -2  -5 1823.31 279.041   4
 -10  -2   5 1554.78 237.635   9
 -10  -2   5 1096.76 226.393   3
 -10   2   5 1538.67 266.673   5
  -9  -2   5 2627.77 299.171   9
  -9   2   5 2813.73 306.803   5
  -9  -2   5 3259.77 332.347   3
  -9   2   5 2254.65 531.816   1
  -8   2   5 11639.4 1155.57   1
  -8  -2   5 11045.4 590.852   3
  -8   2   5 10940.8 577.937   5
  -7   2   5 20239.1 1415.94   1
  -7  -2   5 20789.5 1521.98   2
  -7  -2   5 19381.3 738.881   3
  -7   2   5 20498.8 751.397   5
  -6  -2   5 25858.3 1642.86   2
  -6   2   5 23603.2 1402.71   1
  -5   2   5 2868.99 441.719   1
  -5  -2   5 2951.54 550.882   2
   4   2  -5 415.713 229.160   2
  -4   2   5 347.390 153.037   2
  -4   2   5 409.699 185.826   1
  -4  -2   5 363.069 201.260   2
  -3  -2   5 7234.12 800.297   2
   3   2  -5 7613.62 797.853   2
  -3   2   5 6653.49 549.556   2
  -3   2   5 6046.04 544.240   1
  -2   2   5 284.053 117.668   1
  -2  -2   5 203.691 159.133   2
  -2   2   5 297.981 128.189   2
   2   2  -5 369.936 185.347   2
   1   2  -5 6691.05 734.066   2
  -1   2   5 7045.38 488.558   2
   0   2  -5 24707.7 1444.70   2
  -1   2  -5 64.1190 125.774   2
   2   2   5 3320.68 364.352   1
  -2  -2  -5 4113.23 407.448   2
  -2   2  -5 3943.51 600.802   2
   3   2   5 18474.2 958.058   1
  -3   2  -5 19193.7 1376.06   2
  -3  -2  -5 17673.9 912.715   2
  -4  -2  -5 230.287 130.683   2
  -4   2  -5 353.422 276.479   1
   4  -2   5 424.379 128.651   6
   4   2   5 255.989 137.592   8
   4   2   5 508.415 186.562   1
  -4   2  -5 407.876 230.977   2
   5   2   5 5515.59 449.584   8
   5  -2   5 5444.21 400.020   6
  -5   2  -5 5219.04 788.533   1
   5   2   5 5252.53 642.534   1
  -5  -2  -5 4751.06 576.031   2
   5  -2   5 6700.42 436.512   4
   6  -2   5 37324.8 1080.28   6
   6   2   5 41670.0 1916.76   1
   6  -2   5 37340.6 1104.41   4
   6   2   5 37352.2 1253.65   8
   7  -2   5 10182.0 600.013   6
   7   2   5 9991.82 697.891   8
   7  -2   5 10262.0 639.631   4
  -7  -2  -5 10853.9 645.737   3
   8  -2   5 2683.01 336.076   6
  -8  -2  -5 2535.96 366.639   3
   8  -2   5 2329.38 365.547   4
   8   2   5 2629.28 382.083   8
   9  -2   5 1768.05 345.922   4
   9  -2   5 1777.35 289.660   6
   9   2   5 2183.56 329.503   8
  -9  -2  -5 1946.24 336.107   3
  10  -2   5-117.034 163.331   4
 -10  -2  -5 229.681 145.680   3
  10   2   5 63.7223 102.108   8
  11  -2   5 2826.43 418.033   4
 -11  -2  -5 2433.88 368.307   3
  11   2   5 3152.21 392.455   8
  12   2   5 10026.8 686.502   8
  12  -2   5 10180.8 744.458   8
 -12  -2  -5 9526.21 706.032   3
  13  -2   5 323.921 170.965   8
 -13  -2  -5 93.9008 140.508   3
  13   2   5 271.262 112.381   8
  14  -2   5 1471.20 318.482   8
 -14  -2  -5 1593.89 336.477   3
 -15  -2  -5 5989.99 596.358   3
  15  -2   5 5824.12 578.274   8
 -16  -2  -5 1088.57 290.296   3
 -16   2  -5 1174.98 338.183   3
  16  -2   5 1212.01 273.212   8
 -17  -2  -5 674.654 241.593   3
 -17   2  -5 544.643 272.211   3
  17  -2   5 840.028 223.346   8
 -18  -2  -5 1281.55 278.964   3
 -18   2  -5 1332.87 299.683   3
 -19   2  -5 2677.21 415.237   3
 -19  -2  -5 2522.10 382.792   3
  20   2   5 340.242 159.732   7
 -20  -2  -5 456.241 148.344   3
 -20   2  -5 744.963 226.756   3
  21   2   5 180.021 133.624   7
 -21  -2  -5 41.0420 97.7805   3
 -21   2  -5 63.0860 104.997   3
 -23  -3   5-35.2317 116.022   3
 -22  -3   5 1054.22 264.649   3
 -22   3   5 1265.11 237.619   5
 -21   3   5 4557.95 465.277   5
 -21  -3   5 5722.19 576.711   3
 -20  -3   5 102.295 158.973   3
 -20   3   5-134.110 179.050   5
 -19  -3   5 3615.45 504.052   3
 -19   3   5 2659.24 373.128   9
 -19   3   5 2885.82 423.319   5
 -18   3   5 3118.84 453.244   5
 -18  -3   5 3379.83 512.745   3
 -18   3   5 2502.46 409.678   9
 -17  -3   5 224.920 210.648   3
 -17   3   5-11.4879 92.8095   9
 -17   3   5-207.772 217.172   5
 -16  -3   5 54.5101 238.382   3
 -16   3   5 72.4910 136.423   9
 -16   3   5-197.621 234.395   5
 -15   3   5 12937.4 823.970   9
 -15  -3   5 14457.1 980.342   3
 -15   3   5 15524.6 941.663   5
 -14  -3   5 5392.21 592.965   3
  14  -3  -5 6132.42 583.043   4
 -14   3   5 5570.04 571.909   5
 -13  -3   5 3721.99 466.456   3
 -13   3   5 3508.93 452.177   5
  13  -3  -5 3454.09 470.301   4
 -12  -3   5 11428.7 775.621   3
 -12   3   5 10385.8 738.659   5
  12  -3  -5 10426.9 770.720   4
  11  -3  -5 530.462 180.360   4
 -11   3   5 578.308 180.315   5
 -11  -3   5 502.232 201.367   3
 -10  -3   5 11588.5 728.170   3
 -10   3   5 12493.8 743.125   5
  10  -3  -5 13566.3 716.112   4
  -9  -3   5 367.562 232.874   3
   9  -3  -5 240.716 114.723   4
  -9   3   5 271.805 238.178   5
  -8  -3   5 38293.1 1217.22   3
  -8   3   5 40489.3 1241.56   5
   8  -3  -5 41997.9 1113.76   4
  -7  -3   5 319.050 145.753   3
   7  -3  -5 219.488 87.1279   4
  -7   3   5 331.281 131.210   5
  -6   3   5 9994.35 584.395   5
  -6  -3   5 10020.4 593.436   3
  -6   3   5 8071.97 981.667   1
   6  -3  -5 10262.3 513.932   4
  -6   3   5 10234.8 1047.27   2
  -5   3   5 35859.9 1062.88   5
  -5  -3   5 35475.9 1072.11   3
  -5   3   5 35163.6 1845.24   1
  -5   3   5 40221.0 1942.68   2
   5  -3  -5 38040.0 961.563   4
  -5   3   5 35869.7 1051.22   7
  -4  -3   5 317.855 130.547   3
  -4   3   5 204.619 100.470   7
  -4   3   5 373.100 125.009   5
  -4   3   5 527.704 225.050   1
  -4   3   5-91.0991 101.039   2
  -3   3   5 281.370 107.570   7
  -3   3   5 134.152 133.700   1
  -3  -3   5 295.559 101.784   4
  -3  -3   5 216.118 102.405   3
  -3   3   5 229.632 103.224   5
  -3   3   5 28.5475 131.190   2
  -2   3   5 4317.09 358.804   7
  -2  -3   5 3477.99 326.728   3
  -2   3   5 3753.94 319.880   5
  -2  -3   5 3840.02 328.354   4
  -2   3   5 3813.63 534.219   1
  -2  -3   5 3616.65 332.219   6
  -2   3   5 4493.52 545.087   2
  -1  -3   5 27636.4 894.895   6
  -1   3   5 27990.3 836.473   5
  -1   3   5 30342.8 1437.70   2
  -1  -3   5 25351.1 861.397   3
  -1  -3   5 27671.0 875.955   4
  -1   3   5 28799.4 939.354   7
   0  -3   5 4293.38 360.042   6
   0  -3   5 4705.13 371.108   4
   0   3   5 4634.40 391.071   7
   1  -3   5 48127.7 1168.72   4
   1  -3   5 47663.3 1200.19   6
   1   3   5 47203.6 1262.62   7
   2  -3   5 15264.4 676.721   6
   2  -3   5 15250.5 670.669   4
   2   3   5 15764.1 755.270   7
   3   3   5-64.6672 110.469   7
   3  -3   5 59.8877 68.8482   4
   4   3   5 26.8550 105.478   7
   4  -3   5 19.1433 69.7580   4
   4  -3   5 104.028 93.6794   6
   4   3   5 122.591 107.700   8
   5   3   5 11164.2 709.695   7
   5  -3   5 10985.0 626.571   4
   5  -3   5 11357.7 636.076   6
   5   3   5 11752.4 712.096   8
   6  -3   5 6327.86 492.880   6
   6   3   5 6799.53 576.084   7
   6   3   5 6702.86 573.111   8
   6  -3   5 6861.52 521.167   4
   7  -3   5 8101.89 579.377   6
   7  -3   5 7346.34 581.913   4
   7   3   5 8662.10 676.181   8
   7   3   5 8217.37 657.393   7
   8  -3   5 11657.4 709.981   6
   8  -3   5 12055.7 788.703   4
   8   3   5 12305.5 813.407   8
   9  -3   5 145.206 162.228   4
   9  -3   5 29.3645 111.324   6
   9   3   5 166.162 120.981   8
  10  -3   5 203.662 169.495   4
 -10  -3  -5 173.780 177.477   3
  10   3   5 289.217 166.920   8
  11   3   5 16975.5 936.456   8
 -11  -3  -5 13672.5 969.674   3
  11  -3   5 15193.8 1111.95   4
 -12  -3  -5 1302.46 339.046   3
  12  -3   5 971.480 310.354   4
  13  -3   5 151.514 171.792   4
 -13  -3  -5 255.678 192.829   3
  13  -3   5 23.1806 171.740   8
 -14  -3  -5 29041.4 1308.50   3
  14  -3   5 27288.1 1312.60   8
 -15  -3  -5 1353.65 303.549   3
  15  -3   5 1173.88 298.879   8
 -16  -3  -5 2087.43 360.413   3
  16  -3   5 2187.40 357.031   8
 -17   3  -5 182.897 233.869   3
  17   3   5 5.62507 214.107   7
 -17  -3  -5-47.7149 117.543   3
  17  -3   5 68.5558 107.127   8
  18   3   5 701.208 223.851   7
 -18  -3  -5 962.028 228.372   3
 -18   3  -5 1134.71 273.683   3
  19   3   5 88.5959 141.497   7
 -19  -3  -5 87.2231 165.840   3
 -19   3  -5 416.003 188.561   3
 -20   3  -5 3006.93 366.367   3
  20   3   5 2220.78 340.090   7
 -22  -4   5 1311.80 240.450   3
 -21  -4   5 403.224 184.833   3
 -21   4   5 6.47694 103.914   5
 -20  -4   5 7458.53 649.734   3
 -20   4   5 7420.30 595.285   5
 -19   4   5 3926.13 455.925   5
 -19  -4   5 4652.85 524.209   3
 -18  -4   5 3305.95 489.571   3
 -18   4   5 2757.52 419.206   5
 -17   4   5-103.486 211.702   5
 -17  -4   5-65.0920 212.261   3
 -16   4   5 642.138 251.794   5
 -16  -4   5 644.345 278.249   3
  15  -4  -5 1937.01 362.235   4
 -15  -4   5 2060.06 440.605   3
 -15   4   5 1725.50 388.784   5
 -14  -4   5 19348.4 1140.27   3
 -14   4   5 18744.8 1082.56   5
  14  -4  -5 18576.7 1127.75   4
 -13  -4   5 8833.77 763.145   3
 -13   4   5 8143.14 723.168   5
  13  -4  -5 8108.90 760.548   4
  12  -4  -5 444.352 174.692   4
 -12  -4   5 671.881 286.962   3
 -12   4   5 396.474 194.369   5
 -11  -4   5 3603.81 479.735   3
 -11   4   5 3042.37 446.231   5
  11  -4  -5 4167.03 464.706   4
  10  -4  -5 150.615 106.501   4
 -10   4   5 135.876 167.969   5
 -10  -4   5 444.378 242.900   3
  -9  -4   5 368.482 204.817   3
   9  -4  -5 597.595 152.959   4
  -9   4   5 291.874 164.429   5
   8  -4  -5 73.0796 85.3953   4
  -8   4   5-47.6488 134.495   5
  -8  -4   5 269.972 212.407   3
  -7   4   5 50102.7 1482.17   5
  -7  -4   5 49879.6 1495.63   3
   7  -4  -5 49803.1 1349.12   4
  -6   4   5 19832.6 905.415   5
  -6  -4   5 20190.5 930.197   3
   6  -4  -5 20596.0 853.034   4
  -5   4   5 6810.65 515.502   5
  -5  -4   5 7522.68 562.736   3
  -5  -4   5 7620.03 564.571   4
  -5   4   5 7139.39 538.341   7
   5  -4  -5 7765.78 519.946   4
  -4  -4   5 9554.61 608.307   6
  -4  -4   5 9454.59 624.620   3
   4  -4  -5 10283.0 597.837   4
  -4   4   5 9368.56 587.513   5
  -4   4   5 9297.69 595.986   7
  -4  -4   5 9526.44 631.226   4
  -3  -4   5 2302.34 315.576   3
  -3  -4   5 2523.24 320.676   4
  -3  -4   5 1829.55 266.861   6
  -3   4   5 1980.19 267.212   5
  -3   4   5 2460.92 308.558   7
   3  -4  -5 2476.12 302.032   4
  -2   4   5 712.748 186.850   7
   2  -4  -5 559.760 143.542   4
  -2  -4   5 583.749 150.929   4
  -2  -4   5 671.925 166.892   6
  -2  -4   5 776.120 200.917   3
  -2   4   5 779.369 170.710   5
  -1  -4   5 5704.01 458.629   6
  -1   4   5 6407.78 452.468   5
  -1   4   5 5889.65 487.270   7
  -1  -4   5 5917.71 492.581   4
   1  -4  -5 5895.22 459.997   4
   0  -4   5 47235.2 1364.58   4
   0  -4  -5 46989.9 1296.44   4
   0  -4   5 45940.5 1294.58   6
   0   4   5 48362.6 1181.79   5
   0   4   5 48191.0 1387.47   7
   1   4   5 105.230 109.314   7
   1  -4   5 171.399 124.503   4
   1  -4   5 289.450 114.169   6
   2  -4   5 16019.8 778.683   6
   2   4   5 15783.5 841.209   7
   2  -4   5 14985.1 785.835   4
   3  -4   5 56.5416 93.3074   4
   3  -4   5 106.345 92.6375   6
   3   4   5-43.5800 122.763   7
   4   4   5-113.217 137.755   7
   4  -4   5-37.1834 112.313   4
   4  -4   5 54.3483 82.4233   6
   5  -4   5 1851.10 334.736   4
   5  -4   5 1512.90 265.832   6
   5   4   5 1919.12 363.032   7
   6   4   5 30009.6 1317.65   7
   6  -4   5 30001.6 1147.12   6
   6  -4   5 32124.3 1256.07   4
   7   4   5 17394.9 1045.19   7
   7  -4   5 18601.2 927.484   6
   7  -4   5 19492.9 1012.05   4
   8  -4   5 477.112 225.883   4
   8   4   5 718.124 264.519   7
   8  -4   5 378.164 165.931   6
   9   4   5 8133.66 755.900   7
   9  -4   5 8770.00 768.472   4
  10   4   5 3419.54 525.708   7
  10  -4   5 2428.27 454.252   4
  11   4   5 658.676 266.605   7
  11  -4   5 720.864 325.612   4
  12   4   5 2856.75 514.534   7
  12  -4   5 2860.52 543.809   4
  13   4   5 16155.3 1107.18   7
  13  -4   5 17447.9 1161.78   4
  14  -4   5 2393.89 422.658   8
  14   4   5 2286.25 460.099   7
  15   4   5 2931.16 493.105   7
  15  -4   5 2601.39 424.822   8
  16   4   5 766.871 276.322   7
  16  -4   5 664.160 219.448   8
  17   4   5 153.679 163.497   7
 -17   4  -5 124.037 135.877   3
  17  -4   5 497.783 184.014   8
  18   4   5 43.2475 107.213   7
 -18   4  -5-137.658 116.482   3
 -19   4  -5 6415.01 504.545   5
  19   4   5 6019.74 518.822   7
 -19   5   5 3970.83 408.616   5
 -19  -5   5 5053.73 484.850   3
 -18  -5   5 944.982 248.330   3
 -18   5   5 944.901 240.157   5
 -17  -5   5 77.3762 161.531   3
 -17   5   5-83.7414 162.213   5
 -16   5   5 218.587 170.626   5
 -16  -5   5 480.062 270.828   3
 -15   5   5 8344.96 704.606   5
 -15  -5   5 8872.74 770.735   3
 -14  -5   5 3198.76 481.599   3
  14  -5  -5 3009.09 455.907   4
 -14   5   5 3386.75 471.399   5
  13  -5  -5 3062.43 474.131   4
 -13  -5   5 3462.19 497.342   3
 -13   5   5 3952.31 517.100   5
 -12   5   5 5005.11 566.125   5
  12  -5  -5 5336.39 595.395   4
 -12  -5   5 5945.79 644.873   3
  11  -5  -5 540.729 217.355   4
 -11  -5   5 477.087 243.335   3
 -11   5   5 526.522 253.537   5
 -10  -5   5 10844.2 801.988   3
 -10   5   5 10558.3 787.790   5
  10  -5  -5 12548.6 820.874   4
 -10  -5   5 10683.7 798.961   4
   9  -5  -5 86.0767 110.149   4
  -9  -5   5 209.311 155.561   4
  -9  -5   5-58.2277 166.255   3
  -9   5   5 129.540 166.888   5
  -8  -5   5 17235.6 932.074   6
  -8  -5   5 15268.4 930.325   3
   8  -5  -5 16548.8 897.441   4
  -8   5   5 15550.8 906.299   5
  -8  -5   5 15406.4 933.332   4
   7  -5  -5 1221.92 253.958   4
  -7  -5   5 940.113 247.592   4
  -7  -5   5 1019.33 228.397   6
  -7   5   5 883.062 245.704   5
  -7  -5   5 1022.95 246.689   3
  -6   5   5 8475.29 640.581   5
  -6  -5   5 9208.34 658.087   6
   6  -5  -5 9145.24 648.811   4
  -6  -5   5 8447.01 671.911   3
  -6  -5   5 8554.71 679.709   4
   5  -5  -5 12549.6 751.156   4
  -5  -5   5 13116.0 767.476   6
  -5  -5   5 12868.6 803.020   3
  -5   5   5 11486.6 716.949   5
  -5  -5   5 12175.3 797.528   4
   4  -5  -5 240.970 125.613   4
  -4  -5   5 348.003 168.921   4
  -4  -5   5 237.699 132.438   6
  -4   5   5 292.809 146.284   5
  -3  -5   5 141.533 146.250   4
  -3  -5   5 100.736 84.8693   6
   3  -5  -5 377.533 142.718   4
  -3   5   5 249.744 106.981   5
  -2  -5   5 2895.01 396.660   4
  -2  -5   5 2727.04 342.521   6
  -2   5   5 2833.90 382.631   7
   2  -5  -5 3225.91 395.224   4
  -1  -5   5 12147.8 789.788   4
  -1  -5   5 13413.2 743.388   6
   1  -5  -5 12938.5 781.612   4
  -1   5   5 11621.7 744.740   7
   0  -5   5 3262.10 369.687   6
   0  -5   5 3018.85 406.373   4
   0  -5  -5 3391.47 407.126   4
   0   5   5 2626.95 357.342   7
   1  -5   5 21280.6 1050.80   4
   1   5   5 21596.2 1036.82   7
  -1  -5  -5 22509.0 1052.14   4
   2  -5   5 1984.72 343.687   4
  -2  -5  -5 2321.15 348.577   4
   2   5   5 1948.94 321.293   7
   3   5   5 205.346 154.303   7
   3  -5   5 531.932 216.210   4
  -3  -5  -5 429.394 202.655   4
   4   5   5 278.383 185.437   7
   4  -5   5 362.265 200.332   4
  -4  -5  -5 254.915 177.033   4
   5  -5   5 5354.39 576.315   4
   5   5   5 4445.52 536.422   7
   6   5   5 3224.93 480.720   7
   6  -5   5 3723.32 493.036   4
   7  -5   5 4778.76 557.666   4
   7   5   5 4545.42 569.016   7
   8  -5   5 2294.89 433.090   4
   8   5   5 2608.56 446.428   7
   9   5   5 372.990 241.223   7
   9  -5   5 419.628 226.873   4
  10  -5   5-10.5442 221.751   4
  10   5   5-23.8638 165.684   7
  11  -5   5 2374.20 496.938   4
  11   5   5 2523.11 442.329   7
  12  -5   5 1629.57 398.422   4
  12   5   5 1560.48 381.985   7
  13  -5   5 1512.16 352.495   4
  13   5   5 1548.41 345.989   7
 -14   5  -5 8619.88 677.831   5
  14   5   5 8473.84 735.116   7
  14  -5   5 8316.60 700.937   8
  15   5   5 939.263 254.037   7
 -15   5  -5 742.003 230.461   5
  15  -5   5 604.601 193.903   8
  16  -5   5 1911.39 288.004   8
 -16   5  -5 1771.88 286.478   5
  16   5   5 2146.13 331.301   7
 -16   6   5 686.989 193.124   5
 -15  -6   5 698.896 189.771   4
 -15   6   5 845.422 210.242   5
 -15  -6   5 1198.67 270.250   3
 -14   6   5 1787.05 303.097   5
 -14  -6   5 1745.64 298.257   4
 -14  -6   5 1971.90 354.166   3
 -13  -6   5 7333.33 645.724   3
 -13   6   5 5927.62 546.977   5
 -13  -6   5 6174.58 575.186   4
 -12  -6   5 485.613 192.557   4
 -12   6   5 510.283 184.312   5
  11  -6  -5 2183.76 366.175   4
 -11  -6   5 2064.93 347.573   3
 -11  -6   5 2252.65 376.773   4
 -11   6   5 1631.01 313.132   5
  10  -6  -5 30.6828 109.881   4
 -10  -6   5 172.530 125.631   4
 -10   6   5-251.210 143.338   5
 -10  -6   5 64.4298 163.417   3
  -9  -6   5 4219.02 507.250   4
  -9   6   5 4294.85 469.572   5
   9  -6  -5 5063.53 522.112   4
   8  -6  -5 445.596 203.429   4
  -8  -6   5 193.316 181.723   4
  -8   6   5 629.152 195.902   5
  -7   6   5 10569.3 695.786   5
   7  -6  -5 12446.5 794.661   4
  -7  -6   5 11125.2 808.331   4
  -6  -6   5 4485.34 526.686   4
   6  -6  -5 4036.49 458.094   4
  -5  -6   5 3708.39 483.539   4
   5  -6  -5 4144.43 461.312   4
   4  -6  -5 585.738 191.289   4
  -4  -6   5 743.838 232.251   4
   3  -6  -5 89.5833 103.587   4
  -3  -6   5-16.0656 143.441   4
  -2  -6   5 3005.72 436.643   4
   2  -6  -5 3494.85 435.472   4
  -1  -6   5 2640.26 405.090   4
   1  -6  -5 3194.69 422.331   4
   0  -6  -5 7877.47 661.422   4
   0  -6   5 7797.05 678.151   4
   1  -6   5 316.393 206.508   4
  -1  -6  -5 99.6351 135.225   4
  -2  -6  -5 3468.69 442.586   4
   2  -6   5 3785.02 483.689   4
   3   6   5-1.61191 122.222   7
   3  -6   5-75.4480 132.835   4
  -3  -6  -5 4.67552 117.808   4
   4   6   5 1620.43 293.484   7
   4  -6   5 1150.34 288.671   4
  -4  -6  -5 1462.20 320.820   4
   5   6   5 248.345 150.752   7
   5  -6   5 502.884 222.968   4
  -5  -6  -5 455.245 206.894   4
   6  -6   5 11087.9 830.813   4
  -6  -6  -5 10554.1 785.293   4
   6   6   5 9291.62 721.795   7
  -7  -6  -5 9731.76 755.110   4
   7  -6   5 9546.26 781.164   4
   7   6   5 7998.22 670.247   7
   8  -6   5 3475.71 492.785   4
  -8  -6  -5 3319.40 450.569   4
   8   6   5 3362.95 454.058   7
   9  -6   5 1144.12 298.700   4
   9   6   5 816.951 253.501   7
  -9  -6  -5 750.309 227.525   4
  10  -6   5 466.260 235.516   4
  10   6   5 645.624 228.623   7
  11   6   5 130.619 126.665   7
 -11  -6  -5 142.003 175.902   4
  11  -6   5-168.051 207.570   4
 -11   6  -5-298.506 127.439   5
  12  -6   5 757.383 231.760   4
 -12  -6  -5 371.559 161.460   4
 -12   6  -5 360.098 141.015   5
 -13  -6  -5 2404.25 345.502   4
  13  -6   5 1972.83 319.520   8
 -10  -7   5 5899.18 500.438   4
  -9  -7   5 817.674 204.589   4
  -8  -7   5 3492.75 408.944   4
  -7  -7   5 1158.49 252.070   4
  -6  -7   5 4072.58 449.181   4
   5  -7  -5 2373.73 313.252   4
  -5  -7   5 2211.94 342.088   4
   4  -7  -5 1552.12 268.706   4
  -4  -7   5 1634.52 298.275   4
   3  -7  -5 470.894 155.970   4
  -3  -7   5 785.292 220.358   4
  -2  -7   5 798.642 209.591   4
   2  -7  -5 1110.47 237.642   4
  -1  -7   5 4981.07 503.602   4
   1  -7  -5 4880.96 464.807   4
   0  -7   5 1064.80 248.193   4
   0  -7  -5 997.267 217.930   4
   1  -7   5 5032.62 507.137   4
  -1  -7  -5 5228.86 485.012   4
   2  -7   5 233.671 124.177   4
  -2  -7  -5 751.365 202.374   4
   3  -7   5 3482.24 428.401   4
  -3  -7  -5 4028.00 428.787   4
   4  -7   5-121.449 120.966   4
  -4  -7  -5 212.442 151.771   4
   5  -7   5 2176.54 343.704   4
  -5  -7  -5 2117.29 311.219   4
  -6  -7  -5 2934.53 363.355   4
   6  -7   5 2535.11 371.029   4
   7  -7   5 463.601 188.921   4
   8  -7   5 1182.06 277.516   4
 -25   0   6 11528.0 731.613   9
 -24   0   6 11985.0 689.316   3
 -24   0   6 11523.9 793.450   9
 -23   0   6 30.6773 121.752   3
 -23   0   6-104.655 166.681   9
 -22   0   6 340.945 178.197   9
 -22   0   6 114.967 97.4328   3
 -21   0   6 1055.12 233.590   3
 -21   0   6 977.213 317.103   9
 -20   0   6 364.533 182.719   3
 -19   0   6 12473.1 811.447   3
 -18   0   6 39459.1 1421.33   3
 -17   0   6 11631.4 750.434   3
 -16   0   6 2032.91 315.865   3
 -15   0   6 1102.62 225.230   3
 -14   0   6 43163.2 1279.79   3
 -13   0   6 9474.61 575.685   3
 -12   0   6 34518.4 1042.78   3
 -11   0   6 55684.7 1230.05   3
  10   0  -6 6407.91 894.652   1
   9   0  -6 210.223 188.600   1
   8   0  -6 1860.23 438.942   1
   7   0  -6 12579.9 1034.41   1
  -6   0   6 95935.4 2316.98   2
   6   0  -6 101260. 2702.14   1
   5   0  -6 169774. 3152.11   1
  -5   0   6 167050. 2766.64   2
   4   0  -6 68922.8 1732.84   1
  -4   0   6 64119.2 1494.18   2
   3   0  -6 62707.2 1390.76   1
  -3   0   6 60943.1 1300.18   2
  -2   0   6 136924. 1692.13   2
   0   0  -6 54050.9 948.767   2
   0   0  -6 53869.2 1001.20   1
  -1   0  -6 80990.3 1351.63   2
  -1   0  -6 81783.5 1463.52   1
  -2   0  -6 163959. 2238.45   2
  -2   0  -6 165625. 2519.19   1
  -3   0  -6 7134.52 605.229   1
  -4   0  -6 6493.76 637.541   1
  -5   0  -6 5617.05 645.662   1
  -6   0  -6 157388. 3554.59   1
   6   0   6 157865. 2280.55   8
  -7   0  -6 259506. 4867.96   1
   7   0   6 253495. 2980.49   8
  -8   0  -6 3592.94 594.598   1
   8   0   6 3170.98 370.764   8
   9   0   6 54314.1 1461.75   8
  10   0   6 427.134 166.627   8
  11   0   6 40478.9 1337.01   8
 -12   0  -6 102.997 134.042   3
  12   0   6 465.399 168.799   8
 -13   0  -6 178.264 162.764   3
  13   0   6 230.168 164.352   8
 -14   0  -6 36807.7 1411.36   3
  14   0   6 35608.4 1321.48   8
  15   0   6 4673.54 490.122   8
 -15   0  -6 4778.31 539.824   3
  16   0   6 1041.69 246.122   8
 -16   0  -6 1109.75 321.835   3
 -17   0  -6 9345.45 781.684   3
 -18   0  -6-333.643 195.368   3
 -19   0  -6 214.146 185.033   3
 -20   0  -6 4009.80 460.611   3
 -21   0  -6 18433.2 908.396   3
 -22   0  -6 3200.44 351.044   3
 -25   1   6 3118.54 380.868   9
 -25  -1   6 3455.69 398.728   9
 -24  -1   6 3238.55 378.511   3
 -24  -1   6 3834.05 455.249   9
 -24   1   6 2832.51 393.463   9
 -23  -1   6 3696.66 432.077   3
 -23  -1   6 4457.40 518.369   9
 -23   1   6 3670.40 473.642   9
 -22  -1   6 218.685 174.705   9
 -22   1   6 173.225 176.028   9
 -22  -1   6 53.2036 124.585   3
 -21  -1   6 268.918 176.730   3
 -21   1   6-213.154 277.586   9
 -21  -1   6 10.1668 203.504   9
 -20  -1   6 11790.9 833.920   3
 -20   1   6 12693.0 770.936   3
 -20   1   6 11846.6 907.149   9
 -20  -1   6 13309.8 944.638   9
 -19   1   6 26824.5 1112.62   3
 -19  -1   6 27975.6 1365.56   9
 -19  -1   6 26113.1 1234.35   3
 -18   1   6 924.147 212.364   3
 -18  -1   6 836.105 253.835   3
 -17  -1   6 13789.3 869.377   3
 -17   1   6 13177.3 751.901   5
 -17   1   6 15385.8 805.411   3
 -16   1   6 3921.10 434.853   5
 -16   1   6 5145.24 461.978   3
 -16  -1   6 4605.67 493.226   3
 -15   1   6-49.4248 97.1344   3
 -15   1   6-60.7908 110.345   5
 -15  -1   6-105.720 183.777   3
 -14  -1   6 19265.5 926.364   3
 -14   1   6 20449.4 884.672   5
 -14   1   6 21439.2 843.781   3
 -13   1   6 32428.9 1067.53   5
 -13  -1   6 31211.3 1123.78   3
 -12  -1   6 828.476 195.636   3
 -12   1   6 636.592 156.106   5
 -11   1   6 61650.5 1391.11   5
 -11  -1   6 61086.2 1418.48   3
  10  -1  -6 131900. 4401.75   1
 -10  -1   6 135824. 1989.87   3
 -10  -1   6 142707. 2189.42   9
 -10   1   6 138789. 1994.68   5
   9  -1  -6 12229.9 1285.44   1
  -9   1   6 14050.7 610.848   5
  -9  -1   6 15900.0 700.140   9
  -9   1   6 15362.1 684.517   9
  -9  -1   6 13821.8 1243.25   2
   9   1  -6 17765.0 1431.29   1
   8  -1  -6 1042.86 355.725   1
   8   1  -6 1115.74 364.845   1
  -8  -1   6 1139.07 352.328   2
   7   1  -6 26764.1 1492.85   1
   7  -1  -6 26181.6 1454.00   1
  -7  -1   6 24600.0 1453.23   2
   6  -1  -6 42927.2 1610.10   1
  -6  -1   6 40502.0 1738.86   2
  -5  -1   6 14697.0 1005.74   2
  -4  -1   6 121959. 2753.89   2
  -3  -1   6 3251.19 444.320   2
   2   1  -6 1246.45 270.032   2
  -2  -1   6 1103.52 258.331   2
   1   1  -6 3202.34 410.036   2
   0   1  -6 156518. 2854.13   2
  -1   1  -6 11747.5 814.264   2
  -2   1  -6 60078.1 1910.57   2
  -2   1  -6 58603.1 1880.95   1
  -3   1  -6 100453. 2607.11   1
  -3  -1  -6 103310. 1592.61   2
  -4   1  -6 16214.6 1134.03   1
  -4  -1  -6 15794.8 779.111   2
   4   1   6 16621.5 811.692   1
   5   1   6 13998.6 869.478   1
   5  -1   6 14531.1 630.507   6
   5   1   6 13001.6 722.648   8
  -5   1  -6 13937.6 1122.94   1
   6  -1   6 527.801 150.331   6
   6   1   6 591.554 215.506   8
  -6   1  -6 514.651 251.058   1
   6   1   6 233.902 135.899   1
   6  -1   6 698.690 193.294   8
   7   1   6 13483.6 1055.69   1
  -7   1  -6 14281.0 1334.64   1
   7   1   6 13146.6 762.290   8
   7  -1   6 13633.9 727.645   8
   7  -1   6 13673.7 716.896   4
  -7  -1  -6 14250.7 672.361   3
   7  -1   6 13147.6 670.220   6
   8  -1   6 6087.45 488.271   6
  -8  -1  -6 5852.43 465.578   3
   8   1   6 6046.78 520.152   8
   8  -1   6 6127.29 508.872   8
  -9  -1  -6 19745.2 888.295   3
   9   1   6 20523.7 957.775   8
   9  -1   6 20466.8 957.270   8
  10  -1   6 12363.4 761.869   8
  10   1   6 12872.3 767.883   8
 -10  -1  -6 11687.5 701.791   3
 -11  -1  -6 661.968 215.040   3
  11  -1   6 615.771 215.583   8
  11   1   6 616.861 214.165   8
  12   1   6 2153.04 341.043   8
 -12  -1  -6 2571.89 365.937   3
  12  -1   6 2978.35 398.065   8
  13   1   6 5617.56 531.608   8
  13  -1   6 5524.30 546.880   8
 -13  -1  -6 5476.35 539.162   3
  14   1   6 10230.3 704.895   8
  14  -1   6 9649.36 709.200   8
 -14  -1  -6 9066.46 718.424   3
  15   1   6 15986.9 872.723   8
  15  -1   6 12746.3 818.470   8
 -15  -1  -6 14261.9 917.261   3
 -15   1  -6 14657.2 958.288   3
  16  -1   6 33847.3 1303.59   8
 -16  -1  -6 34575.7 1412.50   3
 -16   1  -6 36411.0 1475.89   3
 -17   1  -6 3269.09 474.898   3
 -17  -1  -6 3226.89 451.326   3
  17  -1   6 2208.56 332.585   8
 -18  -1  -6 464.641 224.985   3
 -18   1  -6 31.7647 159.255   3
 -19  -1  -6 33.9662 129.117   3
 -19   1  -6 333.100 224.455   3
 -20   1  -6 5700.65 545.280   3
 -20  -1  -6 5249.32 512.917   3
 -21  -1  -6 966.752 213.067   3
 -21   1  -6 887.285 234.104   3
 -24  -2   6 5371.64 469.930   9
 -24  -2   6 5104.70 466.888   3
 -24   2   6 4261.34 430.038   9
 -23  -2   6 197.865 135.045   3
 -23  -2   6 463.817 186.213   9
 -23   2   6-82.6572 150.148   9
 -22   2   6-106.516 171.380   9
 -22  -2   6-66.6152 118.371   3
 -22  -2   6-170.341 185.809   9
 -21  -2   6 2252.89 387.558   3
 -21   2   6 1539.55 316.732   9
 -21  -2   6 1585.85 310.675   9
 -20   2   6 844.570 238.528   5
 -20  -2   6 723.834 267.088   3
 -20   2   6 502.580 220.716   9
 -20  -2   6 789.545 245.996   9
 -19  -2   6 14405.0 949.089   9
 -19  -2   6 15949.4 999.545   3
 -19   2   6 14956.4 871.803   5
 -19   2   6 12368.1 893.445   9
 -18   2   6 25640.5 1138.73   5
 -18  -2   6 26401.3 1281.90   9
 -18   2   6 22598.2 1203.03   9
 -18  -2   6 24531.0 1230.24   3
 -17  -2   6 1432.01 332.619   3
 -17   2   6 1386.45 291.702   5
 -17  -2   6 1597.61 336.928   9
 -17   2   6 779.484 242.281   9
 -16  -2   6 4774.94 517.736   9
 -16   2   6 4750.17 494.751   5
 -16   2   6 4164.22 488.995   9
 -16  -2   6 5268.53 578.052   3
 -15   2   6 1093.01 250.455   5
 -15  -2   6 671.740 238.875   3
 -15  -2   6 649.332 200.606   9
 -14   2   6 7500.75 596.727   5
 -14  -2   6 6811.43 594.092   9
 -14  -2   6 6622.71 602.403   3
 -13  -2   6-85.7262 145.144   3
 -13   2   6-280.877 192.465   5
 -13   2   6 295.146 120.522   9
 -13  -2   6-13.8906 109.315   9
 -12  -2   6 24465.7 1018.16   9
 -12  -2   6 24187.7 1017.31   3
 -12   2   6 23302.8 989.895   9
 -12   2   6 24734.2 1015.86   5
 -11  -2   6 28249.0 1054.34   3
 -11   2   6 28963.7 1046.96   9
 -11   2   6 29545.9 1061.79   5
 -11  -2   6 29126.0 1074.80   9
 -10  -2   6 4583.29 418.688   3
 -10   2   6 4715.15 432.203   5
 -10  -2   6 4821.51 423.526   9
 -10   2   6 4537.46 397.017   9
  -9   2   6 19254.7 1489.80   1
  -9  -2   6 19244.8 806.253   3
  -9   2   6 19018.1 802.639   5
  -9   2   6 19302.4 780.552   9
  -9  -2   6 18069.2 772.622   9
  -8  -2   6 26794.4 916.807   3
  -8   2   6 26857.0 1664.20   1
  -8  -2   6 26705.8 878.386   9
  -8   2   6 28191.1 943.156   5
  -7   2   6 3326.93 318.479   5
  -7  -2   6 3103.19 314.692   3
  -7   2   6 3143.94 531.143   1
  -6  -2   6 86587.7 3094.47   2
  -6   2   6 80135.5 2534.81   1
  -6   2   6 85051.6 1521.45   5
  -6  -2   6 83011.0 1511.42   3
  -6   2   6 82170.2 1500.53   7
  -5  -2   6 81496.3 2903.83   2
  -5   2   6 81621.6 1447.11   5
  -5   2   6 83192.0 1472.23   7
  -4   2   6 12639.5 761.542   2
  -4  -2   6 13270.1 1135.97   2
  -4   2   6 12325.7 809.999   1
   4   2  -6 14050.6 1137.09   2
  -3  -2   6 38932.6 1932.32   2
  -3   2   6 41105.6 1300.12   1
  -3   2   6 44404.6 1251.23   2
   3   2  -6 45196.4 1992.43   2
  -2   2   6 50283.4 1163.42   2
   2   2  -6 53274.5 2132.58   2
  -2   2   6 50092.7 1242.61   1
   1   2  -6 51653.6 2098.36   2
  -1   2   6 51746.7 1108.67   1
   0   2   6-27.7305 46.1908   1
   0   2  -6 98.1271 149.671   2
   1   2   6 74502.6 1382.45   1
  -1   2  -6 74047.8 2628.87   2
   2   2   6 18521.8 749.964   7
   2  -2   6 18529.7 705.035   6
  -2   2  -6 18096.7 1346.07   2
   2   2   6 18487.6 806.375   1
   2   2   6 18348.2 746.580   8
   3   2   6 365.008 119.717   7
   3   2   6 504.415 151.283   1
   3  -2   6 428.531 123.365   6
  -3   2  -6 772.643 296.522   2
   3   2   6 416.756 151.217   8
   4   2   6 482.019 155.986   7
   4  -2   6 664.084 159.154   6
  -4   2  -6 361.708 224.083   1
   4  -2   6 774.822 160.344   4
  -4   2  -6 771.245 277.172   2
   4   2   6 415.725 161.386   8
   5  -2   6-166.013 94.2362   4
   5   2   6 94.2077 99.0897   7
   5  -2   6 120.458 83.6769   6
   5   2   6-66.0822 115.078   8
   6  -2   6 39182.5 1172.40   6
   6   2   6 40270.8 1439.78   8
   6  -2   6 41159.9 1235.17   4
   7  -2   6 17916.5 827.150   6
   7  -2   6 18190.5 906.504   4
   7   2   6 18495.4 1053.56   8
   8  -2   6 103086. 2072.72   6
   8   2   6 98794.1 2328.25   8
   8  -2   6 96033.1 2276.15   4
   9   2   6 3340.44 435.718   8
  -9  -2  -6 3420.55 425.141   3
   9  -2   6 3491.45 479.493   4
   9  -2   6 3544.84 415.960   6
  10  -2   6 13256.1 898.512   4
 -10  -2  -6 15909.5 874.984   3
  10   2   6 15347.8 885.784   8
  10  -2   6 14045.3 879.318   8
 -11  -2  -6 9012.59 674.421   3
  11   2   6 7700.31 632.386   8
  11  -2   6 8096.12 686.002   8
 -12  -2  -6 2544.76 377.327   3
  12   2   6 2691.21 390.136   8
  12  -2   6 2502.94 421.208   8
 -13  -2  -6 1028.07 273.186   3
  13   2   6 651.954 213.106   8
  13  -2   6 697.552 250.670   8
 -14  -2  -6 10725.2 782.868   3
  14   2   6 11485.1 756.817   8
  14  -2   6 10091.8 774.782   8
 -15  -2  -6 13728.7 878.051   3
  15  -2   6 13730.1 886.177   8
 -16  -2  -6 1662.13 326.825   3
 -16   2  -6 1555.51 347.443   3
  16  -2   6 1732.99 319.958   8
  17  -2   6 2517.28 361.660   8
 -17   2  -6 2733.33 420.260   3
 -17  -2  -6 2710.92 396.562   3
 -18  -2  -6 141.707 155.353   3
 -18   2  -6-195.469 210.847   3
  19   2   6 120.862 137.475   7
 -19  -2  -6 369.877 172.142   3
 -19   2  -6 490.505 207.674   3
 -20  -2  -6 2350.25 325.487   3
 -20   2  -6 2445.45 334.586   3
  20   2   6 1735.44 296.563   7
 -21   2  -6 9015.86 607.782   3
 -23  -3   6 2046.58 317.995   3
 -22  -3   6 774.784 214.439   3
 -22   3   6 125.349 111.548   5
 -21   3   6 648.382 196.667   5
 -21  -3   6 324.910 172.595   3
 -20  -3   6 943.373 281.111   3
 -20   3   6 1029.04 245.102   5
 -19  -3   6 3965.95 512.565   3
 -19   3   6 4254.33 497.161   5
 -18  -3   6 2060.62 398.200   3
 -18   3   6 1818.18 351.245   5
 -18   3   6 1765.06 334.677   9
 -17   3   6 11233.3 810.554   5
 -17   3   6 9390.31 728.283   9
 -17  -3   6 10268.3 835.020   3
 -16  -3   6 301.233 235.243   3
 -16   3   6 366.829 223.478   5
 -16   3   6 364.833 188.853   9
 -15  -3   6 305.622 238.358   3
 -15   3   6 197.733 189.422   5
 -14  -3   6 4265.75 524.571   3
 -14   3   6 4421.28 520.839   5
 -13   3   6 12285.7 810.065   5
 -13  -3   6 12182.9 838.901   3
 -12  -3   6-15.6490 172.794   3
 -12   3   6-80.7094 193.673   5
 -11   3   6 35852.4 1315.03   5
 -11  -3   6 35956.4 1314.75   3
 -10  -3   6 29186.7 1161.07   3
 -10   3   6 31223.9 1183.51   5
  -9   3   6 13681.5 756.919   5
  -9  -3   6 12983.0 757.303   3
  -8  -3   6 2926.42 362.381   3
  -8   3   6 2620.98 332.488   5
  -7  -3   6 5481.91 459.728   3
  -7   3   6 6097.58 487.759   5
  -6   3   6 28972.8 1005.96   5
  -6  -3   6 28359.7 1014.42   3
  -6   3   6 29844.5 1017.08   7
  -5  -3   6 258.358 120.422   3
  -5   3   6 178.705 124.512   7
  -5   3   6 185.692 129.189   5
  -4   3   6 33270.4 1016.41   5
  -4  -3   6 33694.6 1056.65   3
  -4   3   6 33624.3 1058.76   7
  -4  -3   6 34095.3 986.688   4
  -3   3   6 34.2533 76.8949   7
  -3  -3   6-0.89313 101.141   4
  -3   3   6 105.609 96.4242   5
  -3  -3   6 201.958 106.060   3
  -2  -3   6 2253.98 279.263   6
  -2  -3   6 2644.33 290.122   3
  -2   3   6 2618.19 278.997   5
  -2  -3   6 2507.60 270.543   4
  -2   3   6 2628.59 311.570   7
  -1   3   6 1807.03 259.100   7
  -1  -3   6 1677.01 223.672   4
  -1  -3   6 1475.25 221.023   6
  -1   3   6 1578.90 216.829   5
   0  -3   6 26552.8 869.211   4
   0  -3   6 26287.7 930.759   6
   0   3   6 28138.0 866.983   5
   0   3   6 26582.8 969.562   7
   1  -3   6 10359.7 588.646   6
   1   3   6 11078.7 649.496   7
   1   3   6 11903.5 610.790   5
   1  -3   6 10631.2 561.083   4
   2  -3   6 15748.3 732.970   6
   2   3   6 16258.0 650.057   5
   2  -3   6 16093.6 699.686   4
   2   3   6 16782.7 817.484   7
   3   3   6 44343.6 1362.01   7
   3   3   6 41698.7 1327.49   8
   3  -3   6 43702.8 1181.61   4
   3  -3   6 41727.6 1228.78   6
   4   3   6 2428.12 347.194   7
   4  -3   6 2276.22 295.972   6
   4   3   6 2534.46 355.675   8
   4  -3   6 2215.79 293.204   4
   5   3   6 18855.6 951.761   7
   5  -3   6 18145.1 842.049   6
   5   3   6 19673.1 1001.29   8
   5  -3   6 19287.5 854.069   4
   6  -3   6 320.926 172.025   4
   6   3   6 465.683 201.602   7
   6  -3   6 746.488 199.324   6
   6   3   6 609.435 238.763   8
   7  -3   6 1921.04 321.017   4
   7   3   6 2016.11 349.787   7
   7  -3   6 2116.70 321.001   6
   7   3   6 2178.67 380.595   8
   8  -3   6 2043.39 341.422   6
   8  -3   6 2276.45 382.261   4
   8   3   6 2442.57 413.990   7
   8   3   6 2265.68 425.592   8
   9   3   6 3962.70 532.850   7
   9  -3   6 3652.48 453.857   6
   9   3   6 3847.39 491.270   8
   9  -3   6 3737.01 502.276   4
  10  -3   6 251.114 214.819   4
  10   3   6 61.3386 185.323   7
  10   3   6 365.980 218.124   8
  11  -3   6 2737.35 481.416   4
  11   3   6 3298.18 509.405   7
  11   3   6 3245.41 439.628   8
  12  -3   6 2377.53 435.795   4
  12   3   6 2576.09 470.213   7
  12   3   6 2570.07 398.884   8
  12  -3   6 2340.00 442.545   8
  13   3   6 7317.04 751.340   7
  13  -3   6 7058.93 703.333   8
  14   3   6 7492.10 747.364   7
  14  -3   6 6409.23 650.576   8
  15   3   6 14606.0 1019.19   7
 -15  -3  -6 13495.9 842.219   3
  15  -3   6 12965.3 887.922   8
  16   3   6 4481.87 569.863   7
  16  -3   6 4577.36 506.422   8
 -17   3  -6 397.951 185.485   3
  17   3   6 359.232 228.236   7
  17  -3   6 347.480 146.120   8
  18   3   6 95.2035 143.504   7
 -18   3  -6 116.665 141.479   3
  19   3   6 576.525 189.773   7
 -19   3  -6 1001.36 233.450   3
 -20   3  -6 5731.92 473.873   3
  20   3   6 5063.39 477.646   7
 -21  -4   6 389.408 183.720   3
 -21   4   6 183.997 122.900   5
 -20  -4   6 29.2568 130.443   3
 -20   4   6 125.529 130.009   5
 -19  -4   6 1506.36 318.019   3
 -19   4   6 1588.03 303.296   5
 -18  -4   6 3880.68 509.322   3
 -18   4   6 3506.93 457.827   5
 -17   4   6-6.13112 194.449   5
 -17  -4   6-47.8096 199.362   3
 -16  -4   6 1850.42 404.676   3
 -16   4   6 1545.90 324.239   5
 -15  -4   6 1464.11 361.312   3
 -15   4   6 801.276 268.321   5
 -14  -4   6 4896.48 602.925   3
 -14   4   6 4088.63 526.282   5
 -13   4   6-127.116 225.592   5
 -13  -4   6 32.7883 188.714   3
 -12   4   6 577.649 210.312   5
 -12  -4   6 658.138 250.923   3
 -11  -4   6 3411.54 463.331   3
 -11   4   6 3449.48 466.179   5
 -10  -4   6 786.795 295.510   3
  10  -4  -6 755.430 211.554   4
 -10   4   6 572.892 211.716   5
  -9  -4   6 4070.85 479.545   3
  -9   4   6 4080.79 465.485   5
   9  -4  -6 4836.72 442.628   4
  -8  -4   6 233.501 169.784   3
   8  -4  -6 55.7194 100.213   4
  -8   4   6 177.780 173.901   5
  -7  -4   6 4468.68 474.571   3
  -7   4   6 5094.32 489.491   5
   7  -4  -6 4799.97 412.454   4
  -7  -4   6 4574.11 457.371   4
  -6  -4   6 10613.8 671.324   4
  -6   4   6 10843.9 680.041   5
  -6  -4   6 10082.7 673.618   3
   6  -4  -6 10546.2 599.679   4
  -5   4   6 2104.07 311.794   7
   5  -4  -6 1912.09 256.795   4
  -5  -4   6 1526.20 260.260   4
  -5   4   6 1977.59 299.256   5
  -5  -4   6 1803.50 300.020   3
  -4  -4   6 5480.74 485.877   6
  -4  -4   6 4812.28 472.846   3
  -4   4   6 5277.67 468.859   5
   4  -4  -6 6810.23 478.620   4
  -4   4   6 5367.50 484.373   7
  -4  -4   6 5544.07 482.751   4
  -3  -4   6 10570.9 658.837   6
  -3   4   6 10487.5 618.097   5
  -3  -4   6 10072.9 656.327   3
  -3   4   6 10555.7 660.388   7
   3  -4  -6 10803.2 608.506   4
  -3  -4   6 9879.45 634.295   4
  -2  -4   6 12819.3 718.381   6
  -2   4   6 12372.0 659.376   5
  -2  -4   6 13284.7 734.880   4
   2  -4  -6 13511.9 678.345   4
  -2   4   6 12374.2 720.410   7
  -1  -4   6 8744.97 591.434   6
  -1  -4   6 9131.56 606.380   4
  -1   4   6 9164.29 552.891   5
  -1   4   6 9629.05 641.499   7
   1  -4  -6 9330.31 571.922   4
   0   4   6 361.245 143.423   7
   0  -4   6 551.782 171.375   4
   0  -4   6 287.632 99.9734   6
   0  -4  -6 559.783 156.200   4
   0   4   6 373.945 130.875   5
   1   4   6 391.848 179.020   7
   1  -4   6 155.222 113.366   4
   1  -4   6 234.584 105.860   6
  -1  -4  -6 197.474 82.5711   4
   2  -4   6 4205.66 438.360   6
   2   4   6 4535.60 478.278   7
   2  -4   6 4585.94 445.785   4
   3   4   6 519.394 219.829   7
   3  -4   6 416.756 167.096   4
   3  -4   6 395.711 138.384   6
   4  -4   6 3915.95 423.226   6
   4  -4   6 3840.20 430.547   4
   4   4   6 4155.38 489.849   7
   5   4   6 1099.19 273.852   7
   5  -4   6 909.171 232.704   4
   5  -4   6 1155.57 243.901   6
   6  -4   6 8019.94 620.638   6
   6  -4   6 9041.88 685.064   4
   6   4   6 9224.10 761.181   7
   7  -4   6 1672.31 338.180   4
   7  -4   6 1820.19 322.613   6
   7   4   6 1942.76 401.161   7
   8  -4   6 7577.40 636.874   6
   8   4   6 7444.72 719.190   7
   8  -4   6 7111.23 682.020   4
   9  -4   6 2581.95 458.292   4
   9   4   6 2615.61 460.972   7
  10   4   6 6083.27 690.317   7
  10  -4   6 5448.42 680.655   4
  11  -4   6 1651.51 427.300   4
  11   4   6 2683.01 477.152   7
  12   4   6 372.500 256.536   7
  12  -4   6 190.981 167.613   4
  13   4   6 1715.48 391.998   7
  13  -4   6 2033.65 410.820   8
  13  -4   6 2022.99 404.545   4
  14   4   6 3323.51 516.864   7
  14  -4   6 3115.03 451.230   8
  15   4   6 311.921 197.539   7
  15  -4   6 1114.57 278.114   8
  16   4   6-108.765 163.457   7
  16  -4   6 203.145 146.910   8
  17   4   6 713.273 217.662   7
 -17   4  -6 1555.86 278.302   3
  17  -4   6 1297.11 244.060   8
  18   4   6 412.568 172.320   7
 -18   4  -6 350.814 144.782   3
 -19   5   6 1208.44 238.768   5
 -19  -5   6 1247.30 252.235   3
 -18  -5   6 204.980 108.315   4
 -18   5   6-99.3562 120.782   5
 -18  -5   6 136.174 163.333   3
 -17  -5   6 1032.26 237.365   3
 -17  -5   6 800.587 209.974   4
 -17   5   6 1290.93 268.157   5
 -16  -5   6 26.1928 93.4983   4
 -16   5   6-100.912 151.008   5
 -16  -5   6 213.040 201.980   3
 -15  -5   6 267.270 140.076   4
 -15   5   6-62.6696 172.161   5
 -15  -5   6 229.984 201.466   3
 -14  -5   6 358.905 209.040   4
 -14   5   6 106.386 196.342   5
 -14  -5   6-16.6558 178.390   3
 -13  -5   6-172.399 140.540   4
 -13   5   6 354.321 254.661   5
 -13  -5   6 345.172 195.574   3
 -12  -5   6 291.243 191.544   4
 -12   5   6-246.137 229.852   5
 -12  -5   6-84.9563 186.345   3
 -11  -5   6 1788.52 329.854   4
 -11   5   6 1846.16 367.728   5
 -11  -5   6 1872.89 373.488   3
 -10   5   6 5818.45 591.218   5
 -10  -5   6 6245.98 597.518   4
 -10  -5   6 6704.64 652.885   3
   9  -5  -6 2800.34 385.477   4
  -9  -5   6 2529.59 384.481   4
  -9  -5   6 2407.12 387.786   6
  -9   5   6 2005.73 359.200   5
  -9  -5   6 2512.74 416.458   3
  -8  -5   6 2460.98 381.860   4
  -8  -5   6 2582.34 388.806   6
  -8   5   6 2489.09 397.384   5
   8  -5  -6 2717.88 357.226   4
  -8  -5   6 2436.57 400.777   3
   7  -5  -6 78.4255 87.8765   4
  -7  -5   6-16.2224 137.303   4
  -7  -5   6 170.308 151.198   6
  -7   5   6 92.8055 151.422   5
  -7  -5   6 126.904 165.848   3
  -6   5   6 515.422 183.400   5
  -6  -5   6 431.878 176.176   4
  -6  -5   6 675.264 211.819   6
   6  -5  -6 574.694 161.754   4
  -6  -5   6 437.919 234.655   3
   5  -5  -6 744.406 183.474   4
  -5  -5   6 717.564 231.926   4
  -5  -5   6 766.827 209.585   6
  -5   5   6 814.633 223.652   5
  -4   5   6 1875.90 318.217   7
  -4  -5   6 1300.15 276.681   4
  -4  -5   6 1651.51 289.382   6
  -4   5   6 1501.57 276.005   5
   4  -5  -6 1511.68 265.761   4
  -3   5   6 394.169 210.259   7
   3  -5  -6 128.731 105.595   4
  -3  -5   6 115.491 134.432   4
  -3  -5   6 76.4675 94.1724   6
  -3   5   6 291.349 119.358   5
  -2   5   6 1429.19 280.509   7
  -2  -5   6 1091.18 288.190   4
   2  -5  -6 1667.84 282.606   4
  -2  -5   6 1534.67 276.270   6
  -1   5   6 361.624 162.866   7
  -1  -5   6 168.891 158.562   4
   1  -5  -6 403.643 161.240   4
  -1  -5   6 193.204 122.169   6
   0   5   6 2431.57 367.383   7
   0  -5   6 2789.83 362.128   6
   0  -5   6 2076.62 347.827   4
   0  -5  -6 2620.26 364.441   4
   1   5   6 57.3216 139.838   7
   1  -5   6-111.520 159.317   4
   1  -5   6-63.5238 99.9738   6
  -1  -5  -6 9.51670 92.7083   4
   2   5   6 316.835 153.198   7
   2  -5   6 568.990 213.283   4
   2  -5   6 587.286 172.983   6
  -2  -5  -6 741.437 211.694   4
   3   5   6 2413.53 387.375   7
   3  -5   6 2521.65 388.121   4
   3  -5   6 2474.81 349.918   6
  -3  -5  -6 2866.17 383.970   4
   4  -5   6 125.166 141.640   4
   4  -5   6 112.678 92.3019   6
  -4  -5  -6 116.203 145.102   4
   4   5   6 238.224 165.711   7
   5   5   6 1505.89 309.489   7
   5  -5   6 1555.91 300.362   6
   5  -5   6 1068.47 282.257   4
   6  -5   6 2837.05 441.232   4
   6  -5   6 3177.04 406.088   6
   6   5   6 3201.59 477.732   7
   7  -5   6 941.145 303.996   4
   7  -5   6 665.148 209.138   6
   7   5   6 924.675 291.596   7
   8  -5   6 1439.59 346.233   4
   8   5   6 1537.03 357.268   7
   9  -5   6 277.212 213.307   4
   9   5   6 764.122 293.779   7
  10  -5   6-48.6770 176.737   4
  10   5   6 62.8312 168.741   7
  11  -5   6 261.999 202.420   4
  11   5   6 662.757 283.585   7
  12  -5   6-190.921 219.905   4
  12   5   6-4.22161 184.277   7
  13   5   6 122.554 165.716   7
  13  -5   6-5.02187 149.531   8
  14   5   6 994.034 259.997   7
  14  -5   6 1339.80 296.263   8
  15   5   6 187.544 114.208   7
  15  -5   6 319.928 130.214   8
  16   5   6 1587.66 272.041   7
 -16   5  -6 1390.02 264.115   5
 -15   6   6 228.761 116.620   5
 -15  -6   6-369.792 172.440   3
 -14  -6   6 362.220 151.671   4
 -14   6   6 368.674 160.756   5
 -14  -6   6 501.347 233.804   3
 -13  -6   6 190.785 100.350   4
 -13   6   6 475.024 171.319   5
 -13  -6   6 173.975 162.802   3
 -12  -6   6-162.229 120.071   4
 -12  -6   6 119.877 185.969   3
 -12   6   6 43.3693 117.508   5
 -11  -6   6 487.217 187.997   4
 -11   6   6 335.436 183.063   5
 -10  -6   6-154.410 129.702   4
 -10   6   6-7.86985 112.283   5
  -9  -6   6 690.946 206.231   4
  -9   6   6 205.989 131.086   5
  -8  -6   6 90.4593 120.987   4
  -8   6   6 13.6443 89.3803   5
  -7  -6   6-55.3284 122.599   4
  -7   6   6 2.93704 80.0367   5
   6  -6  -6-114.356 112.309   4
  -6  -6   6-73.5892 124.718   4
   5  -6  -6-84.7696 137.009   4
  -5  -6   6 130.840 139.458   4
   4  -6  -6 2.47891 101.080   4
  -4  -6   6 179.209 158.668   4
   3  -6  -6 548.681 182.175   4
  -3  -6   6 876.355 258.720   4
  -2  -6   6 2825.08 412.131   4
   2  -6  -6 3520.99 413.852   4
  -1  -6   6 1835.04 339.686   4
   1  -6  -6 2222.40 334.195   4
   0   6   6 1519.66 290.923   7
   0  -6   6 1350.19 286.041   4
   0  -6  -6 1176.86 254.912   4
   1   6   6-67.4002 92.8693   7
   1  -6   6 105.762 145.207   4
  -1  -6  -6 122.388 116.621   4
   2   6   6 48.0312 112.880   7
   2  -6   6-191.213 170.853   4
  -2  -6  -6-68.0557 160.674   4
   3   6   6-15.6578 129.690   7
   3  -6   6 47.5722 147.187   4
  -3  -6  -6 23.9770 105.464   4
   4   6   6 456.119 178.697   7
   4  -6   6 949.021 267.946   4
  -4  -6  -6 346.106 174.200   4
   5   6   6 186.999 129.612   7
  -5  -6  -6 486.800 185.098   4
   5  -6   6 281.201 196.051   4
   6   6   6 2711.94 425.559   7
   6  -6   6 3455.36 474.551   4
  -6  -6  -6 3271.83 434.347   4
   7  -6   6 492.551 225.907   4
   7   6   6 228.445 148.586   7
  -7  -6  -6 488.363 163.568   4
   8  -6   6-62.7656 142.321   4
  -8  -6  -6 202.630 157.290   4
   8   6   6 214.177 182.291   7
   9  -6   6 56.8838 154.555   4
   9   6   6 374.047 201.720   7
  -9  -6  -6 132.924 116.417   4
  10  -6   6-183.969 180.413   4
  10   6   6 280.039 175.659   7
 -10  -6  -6-69.1532 102.389   4
  11  -6   6 687.937 229.896   4
  11   6   6 574.317 199.316   7
 -11  -6  -6 908.637 227.599   4
  11  -6   6 559.966 205.465   8
  12   6   6 361.510 127.123   7
  12  -6   6 16.3139 97.2478   4
  12  -6   6 24.6935 126.161   8
  -9  -7   6 259.493 118.896   4
  -8  -7   6 55.4607 95.5692   4
  -7  -7   6 225.952 131.033   4
  -6  -7   6 32.9603 102.290   4
  -5  -7   6 187.281 124.059   4
  -4  -7   6 155.577 118.997   4
  -3  -7   6 286.664 154.414   4
  -2  -7   6-31.3457 96.6715   4
  -1  -7   6 78.1837 99.4257   4
   0  -7   6 76.6575 105.437   4
   1  -7   6-55.4992 128.370   4
   2  -7   6 216.873 123.147   4
   3  -7   6 68.2078 115.512   4
   4  -7   6-40.8051 108.033   4
   5  -7   6 305.696 142.157   4
   6  -7   6 78.4809 128.619   4
 -25   0   7 25.2119 98.5124   9
 -24   0   7-40.4700 141.799   9
 -23   0   7-43.3779 172.297   9
 -22   0   7 257.333 148.658   3
 -22   0   7-255.338 213.670   9
 -21   0   7 268.306 151.064   3
 -21   0   7-72.9247 219.197   9
 -20   0   7-174.508 178.551   3
 -20   0   7-373.582 289.878   9
 -19   0   7-310.609 155.037   3
 -19   0   7 38.1181 212.942   9
 -18   0   7 398.304 198.257   3
 -18   0   7 213.912 211.183   9
 -17   0   7-107.767 90.0956   3
 -17   0   7-331.840 264.449   9
 -16   0   7 1.38044 97.9749   3
 -16   0   7-325.294 303.795   9
 -15   0   7 32.0519 77.1771   3
 -14   0   7 183.657 115.396   3
 -13   0   7 187.349 77.8999   3
 -13   0   7 203.366 153.234   9
 -12   0   7-20.2032 83.9854   3
 -12   0   7-65.6571 175.417   9
 -11   0   7-40.5252 69.8357   3
 -11   0   7-39.0003 132.253   9
  10   0  -7 120.788 132.043   1
 -10   0   7 163.097 122.032   9
  -9   0   7-0.68102 106.461   9
   9   0  -7 89.8334 151.046   1
   8   0  -7 22.7106 136.612   1
  -8   0   7 154.082 133.221   2
  -8   0   7-141.594 112.823   9
  -7   0   7 137.342 128.472   2
   7   0  -7-95.8252 154.592   1
   6   0  -7 242.193 169.452   1
  -6   0   7 123.894 114.293   2
   5   0  -7 66.1239 207.509   1
  -5   0   7 102.357 126.720   2
   4   0  -7 615.405 277.184   1
  -4   0   7 185.796 149.810   2
  -3   0   7 1121.61 226.906   2
   3   0  -7 1914.55 371.891   1
   2   0  -7 2174.03 358.705   1
   1   0  -7-9.23459 41.6172   1
   0   0  -7-3.65412 38.6525   2
   0   0  -7 1.19634 42.0140   1
  -1   0  -7 519.227 215.089   1
  -1   0  -7 682.589 161.798   2
  -2   0  -7 261.375 151.576   1
  -2   0  -7 47.9121 72.9418   2
  -3   0  -7 575.566 212.936   2
  -3   0  -7 1936.03 388.589   1
   4   0   7 334.663 161.796   9
  -4   0  -7 950.210 316.646   1
   4   0   7 508.697 205.492   8
   5   0   7 89.4332 125.193   8
   5   0   7 96.2691 88.6132   6
  -5   0  -7 254.420 142.620   1
   6   0   7 46.3714 72.8043   6
   6   0   7 49.9966 98.2312   8
   7   0   7 4142.35 398.302   8
   8   0   7-2.14679 102.299   8
   9   0   7 25.7320 100.578   8
  10   0   7-27.0371 121.496   8
  11   0   7-45.6446 109.556   8
 -12   0  -7 33.8691 127.517   3
  12   0   7-5.67495 119.797   8
 -13   0  -7 22.9152 161.755   3
  13   0   7 77.2766 126.365   8
  14   0   7-17.9626 121.896   8
 -14   0  -7 83.9623 148.919   3
  15   0   7 128.149 138.146   8
 -15   0  -7-105.600 142.552   3
  16   0   7 31.6317 111.609   8
 -16   0  -7-66.6966 162.072   3
 -17   0  -7 147.246 183.873   3
 -18   0  -7 206.069 148.961   3
 -19   0  -7 234.378 186.455   3
 -20   0  -7 229.839 149.036   3
 -21   0  -7-130.267 129.029   3
 -25   1   7 327.089 160.805   9
 -25  -1   7 57.5415 121.082   9
 -24  -1   7 1852.78 282.888   3
 -24  -1   7 2563.03 374.325   9
 -24   1   7 2003.31 335.873   9
 -23  -1   7 395.647 165.152   3
 -23  -1   7 307.974 157.893   9
 -23   1   7 156.849 155.890   9
 -22  -1   7 306.907 155.365   3
 -22   1   7 595.444 250.874   9
 -22  -1   7 383.530 198.437   9
 -21  -1   7 167.672 176.278   3
 -21  -1   7 21.6582 185.505   9
 -21   1   7-253.457 214.972   9
 -20  -1   7-102.223 123.639   3
 -20   1   7-199.719 237.709   9
 -20  -1   7-109.881 179.348   9
 -19  -1   7 39.6571 134.247   3
 -19  -1   7 57.7443 181.040   9
 -19   1   7 118.753 188.737   9
 -18  -1   7 4875.44 525.388   3
 -18  -1   7 4906.41 577.177   9
 -18   1   7 4931.58 584.910   9
 -17  -1   7 66.2303 124.304   3
 -17  -1   7 118.665 156.779   9
 -17   1   7 373.609 190.568   9
 -17   1   7 57.8114 111.702   5
 -16  -1   7 620.911 229.183   3
 -16  -1   7 395.198 214.066   9
 -16   1   7 514.254 212.779   9
 -16   1   7 493.330 189.350   5
 -15  -1   7 1119.97 243.921   3
 -15  -1   7 990.662 268.869   9
 -15   1   7 991.897 233.378   9
 -15   1   7 1215.17 230.711   5
 -14  -1   7 676.736 209.297   3
 -14   1   7 517.627 171.669   5
 -14  -1   7 523.285 184.703   9
 -14   1   7 631.171 174.709   9
 -13  -1   7 312.331 135.457   3
 -13  -1   7 431.133 167.770   9
 -13   1   7 220.621 133.607   9
 -13   1   7 109.538 113.852   5
 -12  -1   7 6582.81 489.827   3
 -12   1   7 6390.61 483.229   5
 -12  -1   7 6670.43 553.328   9
 -12   1   7 6341.36 533.266   9
 -11   1   7 7109.35 497.664   5
 -11  -1   7 6986.36 543.863   9
 -11   1   7 6801.88 535.670   9
 -11  -1   7 7326.81 497.638   3
 -10  -1   7 773.896 156.020   3
 -10  -1   7 957.261 206.564   9
 -10   1   7 960.792 193.046   9
 -10   1   7 986.146 192.139   5
  10  -1  -7 973.980 395.745   1
  -9   1   7 4483.12 389.860   9
  -9  -1   7 5239.83 422.940   9
  -9  -1   7 5500.25 389.049   3
  -9   1   7 5761.79 402.627   5
   9  -1  -7 4840.79 752.926   1
  -9  -1   7 4600.76 710.954   2
   8   1  -7 6555.73 823.135   1
   8  -1  -7 5902.97 734.908   1
  -8   1   7 7744.83 449.587   5
  -8  -1   7 6875.33 824.356   2
  -8   1   7 7028.86 461.970   9
  -8  -1   7 6878.13 457.515   9
   7   1  -7 803.331 275.050   1
   7  -1  -7 842.517 268.501   1
  -7  -1   7 402.447 238.298   2
  -6  -1   7 2531.30 464.564   2
  -5  -1   7 12973.7 969.612   2
  -4  -1   7 19736.6 1150.13   2
  -4   1   7 20045.8 612.065   2
  -3  -1   7 4060.98 518.319   2
   2   1  -7 20075.8 1050.15   2
   1   1  -7 8934.38 695.919   2
   0   1  -7 14918.1 906.931   2
  -1   1  -7 2296.46 380.886   2
  -2   1  -7 8348.20 759.805   1
  -2   1  -7 8350.15 745.469   2
  -3   1  -7 4084.15 545.111   2
  -3  -1  -7 2927.60 192.215   2
  -3   1  -7 3814.10 543.900   1
   3   1   7 4069.56 377.226   8
   3  -1   7 4830.62 406.258   8
   4   1   7 1709.36 276.852   8
  -4   1  -7 1843.82 415.140   1
  -4   1  -7 1784.37 397.540   2
   4  -1   7 2227.14 296.744   8
   4  -1   7 1799.38 235.387   6
   5   1   7 21587.4 830.961   7
   5  -1   7 21450.1 811.151   6
   5   1   7 19033.7 910.683   8
   5  -1   7 21590.1 905.863   8
  -5   1  -7 21033.4 1426.27   1
   6  -1   7 2449.21 300.193   6
  -6   1  -7 3336.45 614.902   1
   6  -1   7 2524.82 338.982   8
   6   1   7 1974.51 317.624   8
   6  -1   7 2328.34 299.832   4
  -7  -1  -7 193.353 122.409   3
   7  -1   7 119.028 110.637   6
   7   1   7 259.490 173.939   8
   7  -1   7 129.634 133.132   8
  -8  -1  -7 1486.89 296.587   3
   8  -1   7 1134.83 240.401   6
   8   1   7 1118.99 248.435   8
   8  -1   7 1166.51 261.152   8
   9   1   7 1916.24 333.590   8
   9  -1   7 2104.66 333.581   8
  -9  -1  -7 2202.61 303.711   3
  10  -1   7 710.543 259.536   8
 -10  -1  -7 759.383 209.514   3
  10   1   7 724.067 238.095   8
  11   1   7 3378.96 430.962   8
 -11  -1  -7 3098.61 390.225   3
  11  -1   7 2870.90 402.565   8
  12   1   7 1011.53 289.396   8
 -12  -1  -7 1054.33 256.868   3
  12  -1   7 753.418 232.280   8
 -13  -1  -7 830.418 237.355   3
  13   1   7 628.156 212.083   8
  13  -1   7 798.689 248.786   8
  14   1   7 273.422 170.082   8
 -14  -1  -7 51.4867 156.912   3
  14  -1   7-99.3400 122.897   8
  15   1   7 6096.65 558.416   8
  15  -1   7 6133.53 581.787   8
 -15  -1  -7 5253.78 552.446   3
 -15   1  -7 5216.24 573.049   3
 -16  -1  -7 886.820 263.328   3
  16  -1   7 667.160 225.829   8
 -16   1  -7 733.887 271.425   3
 -17   1  -7-45.2243 170.997   3
  17  -1   7-177.738 138.224   8
 -18   1  -7 1341.87 300.361   3
  18   1   7 799.383 228.972   7
 -18  -1  -7 1331.45 294.881   3
  19   1   7 439.630 162.456   7
 -19  -1  -7 74.8259 125.498   3
 -19   1  -7 131.811 151.444   3
 -20  -1  -7 80.0089 127.675   3
 -20   1  -7 37.1360 109.242   3
 -21  -1  -7-40.9894 95.3819   3
 -21   1  -7 102.192 88.3596   3
 -24  -2   7 106.294 87.2788   3
 -24   2   7 103.049 103.603   9
 -23  -2   7 3344.61 403.915   9
 -23   2   7 3260.55 405.841   9
 -23  -2   7 3573.09 418.184   3
 -22   2   7 1513.94 304.276   9
 -22  -2   7 1379.05 281.763   9
 -22  -2   7 1454.94 295.790   3
 -21  -2   7 1230.29 301.135   3
 -21   2   7 1120.51 302.293   9
 -21  -2   7 987.323 255.492   9
 -20  -2   7 205.386 177.318   3
 -20   2   7 31.5724 152.787   9
 -20   2   7 237.200 133.475   5
 -20  -2   7-183.279 204.406   9
 -19  -2   7 3864.31 492.009   3
 -19   2   7 3366.76 418.419   5
 -19   2   7 3490.27 484.381   9
 -19  -2   7 2803.05 438.524   9
 -18  -2   7 740.904 221.664   3
 -18   2   7 657.850 211.547   5
 -18  -2   7 359.248 201.888   9
 -18   2   7 616.592 232.851   9
 -17   2   7 6214.21 639.055   9
 -17  -2   7 7089.47 663.307   3
 -17  -2   7 7366.78 674.367   9
 -17   2   7 7274.01 612.908   5
 -16   2   7 4545.95 484.382   5
 -16  -2   7 3413.86 441.578   3
 -16  -2   7 3812.12 485.314   9
 -16   2   7 3672.00 477.295   9
 -15  -2   7 1605.77 318.034   3
 -15  -2   7 1091.06 263.411   9
 -15   2   7 1096.47 258.638   9
 -15   2   7 1495.38 278.599   5
 -14  -2   7 117.833 146.201   3
 -14   2   7-160.335 189.548   5
 -14  -2   7-55.1214 128.110   9
 -14   2   7-95.1496 152.837   9
 -13  -2   7 1765.38 304.100   3
 -13  -2   7 1676.32 290.939   9
 -13   2   7 1884.17 312.780   9
 -13   2   7 1943.81 306.775   5
 -12  -2   7 2272.15 328.267   3
 -12  -2   7 1889.49 314.989   9
 -12   2   7 2108.03 325.148   9
 -12   2   7 2237.31 315.199   5
 -11  -2   7 699.107 187.496   3
 -11  -2   7 501.062 158.135   9
 -11   2   7 343.904 140.543   9
 -11   2   7 483.131 181.654   5
 -10   2   7 13984.1 729.690   5
 -10  -2   7 14775.7 749.039   9
 -10   2   7 13761.8 707.515   9
 -10  -2   7 13978.5 726.529   3
  -9  -2   7 7345.12 511.086   3
  -9   2   7 7309.03 516.148   5
  -9  -2   7 7499.35 503.406   9
  -9   2   7 6936.42 481.693   9
  -8  -2   7 68.6343 96.5488   3
  -8   2   7 227.793 82.5601   9
  -8   2   7 236.424 130.564   5
  -8  -2   7 199.891 115.323   9
  -7  -2   7 1023.46 211.942   3
  -7  -2   7 1137.89 194.006   9
  -7   2   7 545.565 215.868   1
  -7   2   7 839.115 182.575   5
  -6   2   7 10074.0 801.086   1
  -6  -2   7 9836.22 1095.12   2
  -6   2   7 10614.7 563.097   5
  -6  -2   7 9285.58 526.514   3
  -6   2   7 9399.68 542.182   7
  -5   2   7 3726.63 416.823   2
  -5   2   7 3816.84 431.505   1
  -5   2   7 3787.25 346.725   7
  -5  -2   7 4128.41 342.346   3
  -5   2   7 3489.94 327.206   5
  -5  -2   7 4123.59 662.047   2
  -4   2   7 16854.8 774.475   1
  -4  -2   7 16084.2 1293.73   2
  -4   2   7 16544.7 732.541   2
  -4   2   7 16471.2 668.141   5
   4   2  -7 19052.9 1355.28   2
  -4  -2   7 16822.2 670.303   3
  -4   2   7 16291.2 684.745   7
  -3   2   7 64915.8 1294.12   5
  -3   2   7 55867.9 1045.92   1
  -3  -2   7 62730.2 2516.91   2
  -3  -2   7 63189.1 1276.45   3
   3   2  -7 65675.6 2470.30   2
  -3   2   7 63927.3 1340.67   7
  -2  -2   7 2233.65 257.205   6
  -2   2   7 2353.30 261.073   5
  -2  -2   7 1920.97 217.617   3
  -2   2   7 2199.42 255.525   7
   2   2  -7 1312.96 366.515   2
  -1  -2   7 4130.86 351.128   6
  -1   2   7 4262.79 341.044   5
  -1   2   7 4238.03 351.156   8
   1   2  -7 3517.56 576.675   2
  -1   2   7 5048.58 388.283   7
   0   2   7 167.721 116.670   7
   0  -2   7 353.649 145.538   6
   0   2   7 231.277 102.964   5
   0   2   7 176.053 114.043   8
   0   2  -7 219.903 203.051   2
   1  -2   7 6765.58 453.410   6
  -1   2  -7 6921.12 841.677   2
   1   2   7 5466.25 431.136   5
   1   2   7 7332.08 488.506   8
   1   2   7 7424.56 490.505   7
   2  -2   7 4327.70 367.864   6
   2   2   7 3969.33 384.728   8
  -2   2  -7 3954.08 668.489   2
   2   2   7 4259.91 383.795   7
   3   2   7 38135.7 1171.11   7
   3  -2   7 35521.7 1079.38   6
  -3   2  -7 39796.3 2099.59   1
   3   2   7 37072.0 1189.86   8
   4   2   7 2483.55 318.905   7
   4  -2   7 2596.45 307.161   6
   4  -2   7 2443.42 281.520   4
   4   2   7 2310.96 349.548   8
   5   2   7 196.091 175.959   7
   5  -2   7 221.378 162.960   6
   5  -2   7 184.599 107.345   4
   5   2   7 246.086 194.203   8
   6  -2   7 312.838 131.801   4
   6   2   7 296.963 154.464   7
   6  -2   7 209.211 140.126   6
   6   2   7 38.9279 156.595   8
   7  -2   7 43.3007 122.796   4
   7   2   7 57.4485 117.341   7
   7  -2   7-3.03136 94.4811   6
   7   2   7-51.6482 183.269   8
   8  -2   7 2074.70 363.213   4
   8  -2   7 2282.95 344.569   6
   8   2   7 2268.96 403.528   8
   9  -2   7 3369.44 423.677   6
   9   2   7 3629.59 468.860   8
   9  -2   7 3143.02 437.970   4
   9  -2   7 3295.73 448.098   8
  10   2   7 18395.0 1008.19   8
 -10  -2  -7 17572.7 913.155   3
  10  -2   7 17647.8 1015.51   8
 -11  -2  -7 2384.81 338.206   3
  11   2   7 2434.98 383.590   8
  11  -2   7 2700.47 412.584   8
  12   2   7 4822.19 518.320   8
 -12  -2  -7 5945.09 567.629   3
  12  -2   7 4690.33 546.765   8
  13   2   7-192.138 172.325   8
 -13  -2  -7-101.867 123.962   3
  13  -2   7 111.972 177.928   8
 -14  -2  -7-101.952 144.674   3
  14   2   7 182.793 148.536   8
  14  -2   7-166.600 167.085   8
  15  -2   7 253.882 163.137   8
 -15  -2  -7 284.909 210.828   3
 -16   2  -7 3480.63 483.774   3
  16   2   7 2468.87 420.281   7
 -16  -2  -7 2974.07 410.439   3
  16  -2   7 2605.53 392.445   8
 -17   2  -7 2351.95 398.590   3
  17   2   7 1545.53 341.757   7
 -17  -2  -7 1964.97 339.127   3
  17  -2   7 1792.64 305.662   8
  18   2   7 388.250 174.888   7
 -18  -2  -7 192.044 129.357   3
 -18   2  -7 240.504 174.201   3
  19   2   7 400.067 160.045   7
 -19  -2  -7 556.107 169.795   3
 -19   2  -7 430.203 175.137   3
  20   2   7 523.289 157.787   7
 -20   2  -7 727.606 176.588   3
 -23  -3   7 171.497 126.811   3
 -22  -3   7 556.178 199.090   3
 -22   3   7 165.254 114.183   5
 -21  -3   7 586.584 216.341   3
 -21   3   7 211.799 128.799   5
 -20  -3   7-46.6925 154.339   3
 -20   3   7-27.4876 117.748   5
 -19  -3   7-59.6235 180.926   3
 -19   3   7 124.776 133.211   5
 -18   3   7 9870.41 745.976   5
 -18  -3   7 8968.58 769.138   3
 -17   3   7 10348.2 784.140   5
 -17  -3   7 8996.09 782.896   3
 -16  -3   7 195.617 207.212   3
 -16   3   7 495.045 223.120   5
 -15  -3   7 561.568 242.246   3
 -15   3   7 595.797 247.983   5
 -14  -3   7 1247.49 317.309   3
 -14   3   7 1469.73 308.799   5
 -13  -3   7 1642.04 334.254   3
 -13   3   7 1450.43 311.989   5
 -12   3   7 15950.9 908.193   5
 -12  -3   7 15358.3 904.419   3
 -11   3   7 11279.5 749.431   5
 -11  -3   7 11816.1 773.065   3
 -10  -3   7 2837.15 386.527   3
 -10   3   7 2938.02 387.959   5
  -9   3   7 18569.5 897.906   5
  -9  -3   7 17771.9 899.915   3
  -8   3   7 355.215 179.582   5
  -8  -3   7 345.673 171.492   3
  -7  -3   7 388.996 169.351   3
  -7   3   7 229.738 137.475   5
  -6   3   7 3449.87 377.682   5
  -6  -3   7 3843.60 396.094   3
  -6   3   7 3467.62 377.730   7
  -6  -3   7 3952.09 351.148   4
  -5   3   7 13124.0 682.479   5
  -5  -3   7 11760.4 655.311   3
  -5   3   7 12739.1 686.864   7
  -5  -3   7 13469.5 630.664   4
  -4  -3   7 14597.8 715.828   3
  -4  -3   7 15231.9 662.716   4
  -4   3   7 14132.5 691.080   5
  -4   3   7 13621.1 709.865   7
  -3   3   7 6811.79 482.477   5
  -3  -3   7 5744.99 470.089   6
  -3  -3   7 5965.12 473.387   3
  -3  -3   7 6139.76 428.701   4
  -3   3   7 6150.36 498.401   7
  -2  -3   7 9109.92 600.122   6
  -2  -3   7 8349.47 579.285   3
  -2   3   7 8812.68 545.787   5
  -2  -3   7 7965.72 489.788   4
  -2   3   7 9696.71 615.772   7
  -1  -3   7 3245.31 350.277   6
  -1   3   7 4160.30 365.518   5
  -1  -3   7 3837.57 337.040   4
  -1   3   7 3627.90 382.809   7
   0  -3   7 2711.01 325.360   6
   0  -3   7 3349.28 320.222   4
   0   3   7 2776.48 307.731   5
   0   3   7 2828.43 343.213   7
   1  -3   7 18930.9 838.101   6
   1   3   7 19554.1 769.443   5
   1  -3   7 20246.7 780.607   4
   1   3   7 19036.5 874.303   7
   2  -3   7 19137.3 852.569   6
   2   3   7 19900.2 784.625   5
   2   3   7 18466.2 913.626   8
   2  -3   7 21131.4 817.710   4
   2   3   7 19867.2 919.641   7
   3   3   7 471.064 162.446   7
   3  -3   7 569.550 155.772   4
   3  -3   7 697.716 190.684   6
   3   3   7 335.709 164.804   8
   4  -3   7 15648.3 814.407   6
   4   3   7 15261.3 906.337   8
   4  -3   7 16370.0 784.797   4
   4   3   7 16324.2 894.807   7
   5   3   7 8994.87 691.568   7
   5  -3   7 8851.97 623.120   6
   5   3   7 9150.49 733.607   8
   5  -3   7 9311.05 621.354   4
   6  -3   7 974.144 223.739   4
   6   3   7 980.281 251.187   7
   6  -3   7 1187.89 252.109   6
   6   3   7 797.229 265.135   8
   7  -3   7 1214.21 273.942   4
   7   3   7 937.948 271.971   7
   7  -3   7 877.323 214.632   6
   7   3   7 717.172 283.198   8
   8   3   7 7567.12 699.036   7
   8  -3   7 6584.47 589.836   6
   8   3   7 6645.18 690.801   8
   8  -3   7 6632.92 660.897   4
   9  -3   7 1614.03 388.699   4
   9   3   7 1793.07 378.185   7
   9  -3   7 1794.77 337.165   6
   9   3   7 1615.24 361.002   8
  10  -3   7 477.708 236.173   4
  10   3   7 426.149 250.629   7
  10   3   7 160.520 159.747   8
  11   3   7 7337.59 737.148   7
  11   3   7 7582.29 693.442   8
  11  -3   7 6961.18 701.800   8
  11  -3   7 6458.90 674.078   4
  12   3   7 2119.73 422.678   7
  12   3   7 2251.72 376.746   8
  12  -3   7 2029.05 414.028   8
  13   3   7-56.8125 194.851   7
  13  -3   7-136.953 205.619   8
  14   3   7 280.848 234.447   7
  14  -3   7 243.816 197.414   8
  15   3   7 4690.04 577.473   7
  15  -3   7 3983.10 499.239   8
  16   3   7 445.527 226.620   7
  16  -3   7 437.200 201.279   8
  17   3   7 1413.04 307.545   7
 -17   3  -7 2208.02 353.606   3
  17  -3   7 2016.78 327.500   8
  18   3   7 73.2101 126.592   7
  18  -3   7 470.424 148.858   8
 -18   3  -7 606.453 206.613   3
  19   3   7 1242.61 256.043   7
 -19   3  -7 1156.79 229.859   3
 -21  -4   7 237.091 130.694   3
 -21   4   7-94.6982 104.684   5
 -20  -4   7 2201.43 354.910   3
 -20   4   7 1749.99 302.268   5
 -19  -4   7 1724.67 348.720   3
 -19   4   7 2145.13 348.649   5
 -18  -4   7 36.7648 170.009   3
 -18   4   7-13.1332 165.683   5
 -17   4   7 4877.27 556.160   5
 -17  -4   7 4986.50 571.296   3
 -16   4   7 8273.65 711.260   5
 -16  -4   7 8223.65 754.780   3
 -15  -4   7 432.373 236.357   3
 -15   4   7 685.029 300.480   5
 -14  -4   7 225.644 233.303   3
 -14   4   7 443.546 254.836   5
 -13  -4   7 1905.47 367.112   3
 -13   4   7 2104.30 386.377   5
 -12   4   7 4788.99 558.861   5
 -12  -4   7 5392.65 578.116   3
 -11  -4   7 736.033 269.937   3
 -11   4   7 699.956 259.791   5
 -10   4   7 20224.6 1060.51   5
 -10  -4   7 20627.7 1069.32   3
  -9   4   7 6842.40 613.049   5
  -9  -4   7 6091.93 595.601   3
  -8  -4   7 302.760 149.029   4
  -8   4   7 391.286 186.626   5
  -8  -4   7 152.964 144.235   3
  -7  -4   7 303.283 159.688   4
  -7   4   7 419.899 203.329   5
  -7  -4   7 611.045 236.152   3
  -6  -4   7 3352.97 409.005   3
  -6   4   7 4054.74 442.274   5
  -6  -4   7 3693.44 402.400   4
  -5   4   7 268.352 138.128   7
  -5  -4   7 66.4139 76.6968   4
  -5  -4   7-37.4620 149.404   6
  -5   4   7 69.5001 121.578   5
  -5  -4   7 103.114 134.971   3
  -4  -4   7 31942.1 1199.96   6
  -4   4   7 32809.3 1138.68   5
  -4  -4   7 30683.1 1186.37   3
  -4   4   7 31908.8 1194.39   7
  -4  -4   7 34062.4 1174.07   4
  -3  -4   7 29408.7 1135.28   6
  -3   4   7 28444.7 1051.95   5
  -3  -4   7 28817.0 1082.89   4
  -3   4   7 28450.7 1119.07   7
  -2   4   7 25.8334 136.861   7
  -2  -4   7 253.506 152.390   4
  -2   4   7 390.732 165.180   5
  -2  -4   7 162.918 146.433   6
  -1  -4   7 5666.18 504.016   6
  -1   4   7 6311.55 488.023   5
  -1  -4   7 6096.49 510.745   4
  -1   4   7 6093.42 545.956   7
   0   4   7-95.4907 138.829   7
   0  -4   7 59.0239 97.4950   4
   0  -4   7-10.9965 115.767   6
   0  -4  -7 99.4301 81.9140   4
   0   4   7 30.3912 104.652   5
   1   4   7 159.538 167.108   7
   1  -4   7 38.7286 86.7672   4
   1  -4   7-1.38833 125.114   6
  -1  -4  -7-60.1664 101.294   4
   1   4   7 64.1088 81.0703   5
   2   4   7-94.7484 193.142   7
   2  -4   7-52.5851 101.676   4
   2  -4   7-48.6006 134.441   6
   3  -4   7 17308.3 893.444   6
   3  -4   7 17162.2 885.301   4
   3   4   7 18071.1 993.279   7
   4  -4   7 11356.3 741.895   6
   4  -4   7 11308.6 734.718   4
   4   4   7 11730.9 836.484   7
   5   4   7 1497.36 358.495   7
   5  -4   7 1269.06 285.473   4
   5  -4   7 1602.66 296.252   6
   6  -4   7 4985.24 512.055   6
   6  -4   7 4663.33 513.252   4
   6   4   7 4594.27 580.137   7
   7  -4   7 8213.36 705.995   4
   7  -4   7 7902.46 664.379   6
   7   4   7 8882.99 794.593   7
   8  -4   7 215.039 194.573   4
   8   4   7-219.584 210.259   7
   8  -4   7-75.8799 119.964   6
   9  -4   7 4349.59 602.212   4
   9   4   7 5559.11 661.891   7
  10  -4   7 10877.5 988.911   4
  10   4   7 12450.3 976.493   7
  11  -4   7 196.246 204.903   4
  11   4   7 176.517 201.036   7
  12   4   7 1741.55 386.684   7
  12  -4   7 2239.02 426.075   4
  12  -4   7 1993.69 395.390   8
  13   4   7 222.712 231.033   7
  13  -4   7 253.338 196.445   8
  14   4   7 177.732 205.874   7
  14  -4   7 422.632 209.128   8
  15   4   7 2.61275 167.236   7
  15  -4   7 287.014 148.055   8
  16  -4   7 3515.40 420.190   8
 -16   4  -7 3242.52 407.914   3
  16   4   7 3707.56 467.247   7
 -17   4  -7 948.038 214.985   3
  17   4   7 991.164 235.213   7
  17  -4   7 888.425 203.945   8
 -19   5   7 91.0551 94.6546   5
 -19  -5   7 107.616 104.112   3
 -18  -5   7 5119.84 507.136   3
 -18   5   7 4427.66 458.696   5
 -17   5   7 7097.85 601.135   5
 -17  -5   7 7669.89 651.734   3
 -16  -5   7 7.74808 67.0601   4
 -16  -5   7 178.366 186.448   3
 -16   5   7 17.3733 164.472   5
 -15   5   7 3548.34 465.744   5
 -15  -5   7 3588.21 490.653   3
 -15  -5   7 3601.42 429.541   4
 -14  -5   7-302.605 139.996   4
 -14   5   7 4.28786 156.993   5
 -14  -5   7 49.8459 163.079   3
 -13   5   7 183.870 169.630   5
 -13  -5   7 171.696 128.165   4
 -13  -5   7 280.793 208.439   3
 -12  -5   7 4535.60 547.177   3
 -12   5   7 4851.23 555.877   5
 -12  -5   7 4366.01 491.165   4
 -11  -5   7 15533.9 975.760   3
 -11   5   7 14705.1 936.069   5
 -11  -5   7 14822.0 895.980   4
 -10  -5   7-29.2076 127.433   4
 -10  -5   7-16.4107 140.425   6
 -10   5   7 430.309 241.445   5
 -10  -5   7 33.6368 172.926   3
  -9  -5   7 12771.9 856.829   6
  -9  -5   7 12694.7 877.054   3
  -9   5   7 12162.9 825.147   5
  -9  -5   7 13306.2 847.036   4
  -8   5   7 1470.58 288.132   5
  -8  -5   7 1384.02 283.031   4
  -8  -5   7 1704.27 327.498   6
  -8  -5   7 1564.16 325.348   3
  -7  -5   7 282.877 132.205   4
  -7  -5   7 271.210 145.728   6
  -7   5   7 423.246 172.805   5
  -7  -5   7 502.933 219.033   3
  -6  -5   7 76.0430 115.672   4
  -6  -5   7 268.532 189.044   6
  -6  -5   7 195.428 206.859   3
  -6   5   7-73.2125 147.142   5
  -5  -5   7 8771.76 676.929   6
  -5   5   7 8394.50 642.275   5
  -5  -5   7 8120.84 654.477   4
  -4  -5   7 8904.74 669.693   6
  -4   5   7 9306.42 660.757   5
  -4  -5   7 10144.4 718.393   4
  -4   5   7 9747.04 706.831   7
  -3  -5   7 3735.18 440.517   4
  -3  -5   7 3963.70 452.144   6
  -3   5   7 4131.58 433.373   5
  -3   5   7 4128.96 477.196   7
  -2  -5   7 11441.6 766.589   4
  -2  -5   7 12334.2 780.842   6
   2  -5  -7 13015.4 743.846   4
  -2   5   7 11512.3 780.129   7
  -1   5   7 207.040 174.085   7
  -1  -5   7 54.1009 104.681   4
   1  -5  -7 170.142 153.436   4
  -1  -5   7 222.388 144.176   6
   0  -5   7 4347.66 471.520   6
   0  -5   7 3018.21 397.022   4
   0  -5  -7 3996.92 428.981   4
   0   5   7 3862.51 475.910   7
   1   5   7 2807.51 402.116   7
   1  -5   7 2696.10 381.871   4
   1  -5   7 2696.57 375.901   6
  -1  -5  -7 3533.39 405.787   4
   2  -5   7 21303.8 1026.70   6
   2  -5   7 20168.9 1025.97   4
   2   5   7 19293.2 1067.02   7
  -2  -5  -7 21605.5 1009.27   4
   3   5   7 379.202 199.485   7
   3  -5   7 257.389 133.719   4
   3  -5   7 484.545 182.219   6
  -3  -5  -7 268.801 132.069   4
   4  -5   7 12839.3 815.927   6
   4  -5   7 11687.7 813.815   4
   4   5   7 12998.4 909.146   7
  -4  -5  -7 13545.3 833.281   4
   5  -5   7 16057.6 913.216   6
   5  -5   7 16581.3 994.835   4
   5   5   7 15911.6 1015.29   7
  -5  -5  -7 16502.1 934.203   4
   6   5   7 3710.47 518.004   7
   6  -5   7 4445.33 488.664   6
   6  -5   7 3513.92 490.709   4
   7  -5   7 445.075 215.156   4
   7   5   7 547.988 279.125   7
   7  -5   7 431.541 170.583   6
   8  -5   7 1259.84 338.117   4
   8   5   7 1385.47 352.434   7
   9  -5   7 3508.85 537.066   4
   9   5   7 3144.14 484.237   7
  10  -5   7 200.024 188.361   4
  10   5   7 298.281 221.619   7
  11  -5   7 8599.29 768.309   8
  11  -5   7 9118.18 824.849   4
  11   5   7 9073.30 781.653   7
  12   5   7 62.7838 127.182   7
  12  -5   7 295.873 176.333   4
  12  -5   7 245.858 194.593   8
  13   5   7 1378.96 316.768   7
  13  -5   7 1056.26 263.495   8
  14   5   7 138.678 160.255   7
  14  -5   7 172.857 161.419   8
  15   5   7 2324.37 342.626   7
 -15   5  -7 2363.82 318.412   5
  15  -5   7 2409.31 327.509   8
 -15   6   7 273.560 142.486   5
 -14   6   7 1345.36 256.070   5
 -13  -6   7 929.642 209.801   4
 -13   6   7 334.608 155.344   5
 -12  -6   7 2761.24 362.648   4
 -12   6   7 2521.47 359.636   5
 -11   6   7-9.80186 102.329   5
 -11  -6   7-146.108 109.903   4
 -10   6   7 6810.13 584.329   5
 -10  -6   7 7903.82 635.110   4
  -9   6   7 1675.51 306.754   5
  -9  -6   7 1723.36 310.209   4
  -8  -6   7 2097.45 339.002   4
  -8   6   7 1460.57 311.118   5
  -7  -6   7 33.4201 122.602   4
  -7   6   7-54.9436 88.4307   5
  -6  -6   7 1916.48 322.225   4
  -5  -6   7 238.602 161.190   4
  -4  -6   7 3586.29 445.321   4
  -3  -6   7 24147.3 1131.17   4
  -2  -6   7 3483.59 445.133   4
  -1  -6   7 6803.10 604.463   4
  -1   6   7 7074.95 598.856   7
   0   6   7 123.711 113.585   7
   0  -6   7 114.785 143.744   4
   1  -6   7 3529.05 448.196   4
  -1  -6  -7 4364.92 456.805   4
   1   6   7 4143.59 483.803   7
   2   6   7 67.4343 112.326   7
   2  -6   7 291.831 163.602   4
  -2  -6  -7 40.3470 99.2476   4
   3  -6   7 6241.16 608.388   4
  -3  -6  -7 6834.08 585.474   4
   3   6   7 5707.25 563.651   7
   4  -6   7 4124.19 497.503   4
  -4  -6  -7 4983.03 499.640   4
   4   6   7 3970.09 481.571   7
   5  -6   7 9167.62 738.761   4
  -5  -6  -7 10294.4 716.747   4
   5   6   7 8411.79 693.605   7
   6   6   7 221.743 134.072   7
  -6  -6  -7 228.744 113.262   4
   6  -6   7 436.493 229.830   4
   7   6   7 328.260 181.317   7
   7  -6   7 270.398 193.873   4
   8  -6   7 1805.56 365.753   4
   8   6   7 2116.13 360.281   7
  -8  -6  -7 2192.11 340.120   4
   9  -6   7 550.686 195.862   4
   9   6   7 768.212 230.294   7
  -9  -6  -7 897.713 209.455   4
  10  -6   7 5725.67 563.066   8
  10  -6   7 7037.93 650.174   4
  10   6   7 5671.85 540.313   7
 -10  -6  -7 6486.06 531.668   4
  11   6   7 189.568 149.507   7
  11  -6   7 46.8610 124.756   8
  11  -6   7 272.644 141.458   4
  -7  -7   7 1355.60 244.600   4
  -6  -7   7 1294.98 227.871   4
  -5  -7   7 1942.55 287.020   4
  -4  -7   7 1237.98 233.769   4
  -3  -7   7 1496.16 265.392   4
  -2  -7   7 2465.84 333.300   4
  -1  -7   7-509.081 165.927   4
   0  -7   7 1593.96 277.888   4
   1  -7   7 130.508 113.288   4
   2  -7   7 2652.06 346.180   4
   3  -7   7 106.965 108.041   4
   4  -7   7 3040.09 382.273   4
 -25   0   8 2147.69 320.347   9
 -24   0   8 7566.74 630.650   9
 -23   0   8 18395.7 1038.75   9
 -22   0   8 915.688 307.191   9
 -21   0   8 12312.0 921.926   9
 -20   0   8 5054.69 614.197   9
 -20   0   8 4209.77 441.530   3
 -19   0   8 785.997 265.210   3
 -19   0   8 113.394 200.319   9
 -18   0   8 7959.61 754.893   9
 -18   0   8 8196.71 624.392   3
 -17   0   8 35828.7 1542.57   9
 -17   0   8 36358.0 1273.35   3
 -16   0   8 714.449 210.355   3
 -16   0   8 408.967 242.725   9
 -15   0   8 35143.5 1172.18   3
 -15   0   8 32008.3 1360.96   9
 -14   0   8 14326.2 875.285   9
 -14   0   8 15609.7 748.597   3
 -13   0   8 11614.0 772.555   9
 -13   0   8 13953.3 678.569   3
 -12   0   8 6344.99 451.934   3
 -12   0   8 5778.33 523.331   9
 -11   0   8 94615.3 1586.17   5
 -11   0   8 86873.0 1930.60   9
 -10   0   8 22495.4 1557.54   2
 -10   0   8 25392.7 804.710   5
 -10   0   8 24305.2 974.671   9
  -9   0   8 33795.1 1778.11   2
  -9   0   8 35899.1 1126.73   9
   9   0  -8 36713.7 2004.99   1
  -8   0   8 70454.3 1506.18   9
   8   0  -8 66892.0 2531.88   1
  -8   0   8 64281.5 2266.58   2
  -7   0   8 48161.1 1186.97   9
   7   0  -8 45466.9 1957.99   1
  -7   0   8 44831.6 1715.05   2
   6   0  -8 6385.40 679.318   1
  -6   0   8 6032.92 574.188   2
  -6   0   8 6933.14 438.049   9
  -5   0   8 7241.93 571.008   2
   5   0  -8 6559.08 620.680   1
  -4   0   8 87512.6 1735.45   2
   4   0  -8 82901.9 1949.08   1
   3   0  -8 11518.3 607.725   1
   2   0  -8 285829. 2371.38   1
   1   0  -8 42330.4 647.890   1
   1   0  -8 43217.0 651.441   1
   0   0  -8 9245.36 343.795   1
  -1   0  -8 5618.84 357.124   1
  -1   0  -8 5934.50 327.968   2
  -2   0  -8 31787.9 1020.34   1
  -2   0  -8 33438.2 954.972   2
   2   0   8 35825.5 974.726   9
   2   0   8 36160.2 1061.65   8
   3   0   8 25543.0 851.505   9
   3   0   8 24579.3 918.576   8
   4   0   8 83420.9 1507.55   6
   4   0   8 81432.1 1581.88   9
   4   0   8 83870.6 1758.68   8
   5   0   8 119799. 1903.74   6
   5   0   8 118954. 2163.94   8
   6   0   8 8148.96 537.212   6
   6   0   8 7594.36 570.045   8
   7   0   8 3289.29 332.798   7
   7   0   8 3696.26 422.466   8
   8   0   8 211.267 164.006   8
   9   0   8 9554.72 684.964   8
  10   0   8 143.109 119.382   8
  11   0   8 56094.7 1695.59   8
  12   0   8 32244.4 1320.10   8
 -12   0  -8 32647.9 1292.35   3
 -13   0  -8 200.717 187.412   3
  13   0   8 119.538 128.249   8
  14   0   8 2061.04 370.114   8
 -14   0  -8 1858.37 345.500   3
  15   0   8 308.957 198.903   8
 -15   0  -8 330.842 219.095   3
 -16   0  -8 1153.49 285.513   3
  16   0   8 1353.11 274.235   8
 -17   0  -8 9675.42 728.328   3
 -18   0  -8 19807.9 1016.95   3
 -19   0  -8 2324.16 347.529   3
 -20   0  -8 875.236 193.122   3
 -25  -1   8 3919.21 400.516   9
 -25   1   8 3422.59 388.333   9
 -24   1   8-16.2398 127.801   9
 -24  -1   8 67.1416 118.277   9
 -23  -1   8 6466.47 535.115   3
 -23  -1   8 7036.10 629.154   9
 -23   1   8 6363.25 602.582   9
 -22  -1   8 25197.9 1110.88   3
 -22  -1   8 27771.6 1296.85   9
 -22   1   8 25162.4 1243.24   9
 -21  -1   8 47.6576 142.466   3
 -21  -1   8 314.216 204.099   9
 -21   1   8-42.9848 180.588   9
 -20  -1   8 1486.48 306.661   3
 -20  -1   8 1308.38 306.932   9
 -20   1   8 1099.03 283.112   9
 -19  -1   8 423.371 173.131   3
 -19  -1   8 24.9100 210.419   9
 -19   1   8 267.167 227.479   9
 -18  -1   8 7272.67 631.572   3
 -18  -1   8 7651.89 722.156   9
 -18   1   8 6836.31 702.870   9
 -17   1   8 8575.66 607.062   5
 -17  -1   8 8890.49 757.611   9
 -17   1   8 8495.80 756.340   9
 -17  -1   8 8607.37 669.223   3
 -16   1   8 32603.6 1166.37   5
 -16  -1   8 34576.5 1455.37   9
 -16   1   8 31630.2 1398.57   9
 -16  -1   8 32136.3 1261.80   3
 -15   1   8 38169.0 1257.22   5
 -15  -1   8 36659.5 1301.01   3
 -15  -1   8 39123.8 1492.41   9
 -15   1   8 35774.3 1430.13   9
 -14  -1   8 123.273 137.200   3
 -14  -1   8-0.54831 180.575   9
 -14   1   8-96.7319 173.187   9
 -14   1   8-90.6498 113.760   5
 -13   1   8 9668.81 609.768   5
 -13  -1   8 9691.89 700.755   9
 -13   1   8 8867.40 673.655   9
 -13  -1   8 9275.68 614.566   3
 -12   1   8 6463.45 483.159   5
 -12  -1   8 6115.99 543.989   9
 -12   1   8 6602.78 557.254   9
 -12  -1   8 6453.60 486.774   3
 -11  -1   8 5183.09 423.139   3
 -11  -1   8 4350.16 442.397   9
 -11   1   8 4461.30 438.784   9
 -11   1   8 4984.76 425.752   5
 -10   1   8 46886.0 1224.34   5
 -10   1   8 46955.0 1348.72   9
 -10  -1   8 47022.6 1203.32   3
 -10  -1   8 44615.4 1332.18   9
  -9   1   8 55735.0 1297.25   5
  -9  -1   8 58973.2 1287.77   3
  -9  -1   8 57673.2 1421.09   9
  -9   1   8 57511.8 1408.13   9
  -8   1   8 2268.12 264.497   5
  -8   1   8 1930.32 262.448   9
   8   1  -8 1692.75 431.624   1
  -8  -1   8 1795.80 253.932   9
  -8  -1   8 1955.68 236.843   3
  -8  -1   8 1256.31 327.891   2
   7   1  -8 9114.17 911.771   1
  -7   1   8 8832.57 488.850   5
  -7  -1   8 7684.36 842.557   2
  -7  -1   8 8887.72 521.538   9
  -7   1   8 8646.10 503.281   9
  -6   1   8 1577.99 262.858   2
  -6   1   8 1739.92 221.224   5
  -6  -1   8 2160.85 267.553   9
  -6   1   8 1796.15 232.828   9
  -6  -1   8 1809.70 410.445   2
  -5  -1   8 239.471 163.993   2
  -5   1   8 97.9707 57.2960   2
  -4  -1   8 67789.8 2161.80   2
   2   1  -8 11825.9 833.844   2
   1   1  -8 12480.7 852.165   2
   0   1   8 36201.1 959.211   5
   0   1  -8 34511.0 1410.75   2
   1  -1   8 2468.23 264.940   6
  -1   1  -8 1231.98 296.268   1
   1   1   8 2044.21 274.830   8
  -1   1  -8 1689.33 326.205   2
   1  -1   8 2000.66 243.370   9
   2  -1   8 1316.70 201.602   6
  -2   1  -8 1345.34 319.017   1
   2  -1   8 1573.66 216.720   9
  -2   1  -8 1330.98 309.466   2
   2   1   8 1388.04 207.762   9
   2   1   8 1720.39 269.101   8
   2  -1   8 1501.92 243.414   8
   3  -1   8 41006.1 1095.23   6
  -3   1  -8 42154.6 1791.89   2
   3   1   8 40402.9 1070.00   9
   3  -1   8 39884.8 1092.07   9
   3   1   8 39136.7 1208.90   8
   3  -1   8 42185.2 1244.62   8
  -3   1  -8 41356.8 1790.64   1
   3   1   8 41980.9 1126.63   7
   4   1   8 107697. 1866.40   7
   4  -1   8 103205. 1807.93   6
   4  -1   8 106319. 2046.38   8
   5   1   8-32.3758 91.5639   7
   5  -1   8 115.869 109.720   6
   5  -1   8 8.15528 105.940   8
   5   1   8 263.055 171.199   8
   6   1   8 52051.0 1414.26   7
   6  -1   8 51017.5 1383.19   6
   6   1   8 49138.7 1529.48   8
   6  -1   8 50953.3 1522.66   8
   7   1   8 11034.7 679.129   7
   7  -1   8 10656.8 675.416   6
   7   1   8 11222.9 762.027   8
   7  -1   8 11416.7 734.012   8
  -7  -1  -8 12109.1 645.247   3
  -8  -1  -8-79.9337 114.136   3
   8  -1   8 224.314 132.627   6
   8   1   8-37.6013 138.813   8
   8  -1   8-52.9938 151.052   8
   9   1   8 1389.76 289.407   8
   9  -1   8 1600.33 303.612   8
  -9  -1  -8 1909.54 294.813   3
  10   1   8 46534.7 1569.70   8
  10  -1   8 49542.3 1595.76   8
 -10  -1  -8 49491.9 1472.58   3
 -11  -1  -8 26447.3 1120.44   3
  11   1   8 28199.8 1225.60   8
  11  -1   8 26209.0 1193.93   8
  12   1   8 26374.9 1206.75   8
  12  -1   8 25144.6 1187.53   8
 -12  -1  -8 25523.0 1139.54   3
  13   1   8 20697.4 1067.32   8
  13  -1   8 19851.3 1061.69   8
 -13  -1  -8 19749.6 1017.56   3
 -14   1  -8 528.919 241.397   3
  14   1   8-62.9772 146.957   7
 -14  -1  -8-18.4647 120.510   3
  14   1   8 290.798 192.145   8
  14  -1   8 359.818 197.818   8
 -15   1  -8 1300.46 340.386   3
  15   1   8 1423.13 287.780   7
 -15  -1  -8 1268.86 265.936   3
  15   1   8 1076.74 255.999   8
  15  -1   8 929.023 248.797   8
  16   1   8 105.921 118.097   7
  16   1   8 464.704 193.390   8
  16  -1   8 136.621 133.979   8
 -16  -1  -8 245.988 166.211   3
 -16   1  -8 114.848 163.753   3
  17   1   8 7093.58 617.799   7
 -17  -1  -8 8015.51 647.877   3
  17  -1   8 8115.71 630.875   8
 -17   1  -8 8007.96 684.858   3
 -18   1  -8 155.457 166.505   3
 -18  -1  -8 521.860 158.434   3
 -19  -1  -8 6417.93 527.349   3
 -19   1  -8 6016.87 541.956   3
 -20  -1  -8 1677.54 254.701   3
 -20   1  -8 2432.14 331.129   3
 -24  -2   8 8225.71 560.982   9
 -23  -2   8 8783.81 638.969   9
 -23  -2   8 9814.14 659.940   3
 -23   2   8 8062.81 621.433   9
 -22  -2   8 363.931 191.590   3
 -22   2   8-6.05496 96.5739   9
 -22  -2   8 512.139 216.644   9
 -21   2   8 4516.39 518.381   9
 -21  -2   8 5360.21 560.847   3
 -21  -2   8 5156.10 552.706   9
 -20  -2   8 4754.34 531.880   3
 -20   2   8 4418.86 452.214   5
 -20  -2   8 4707.87 542.071   9
 -20   2   8 3864.32 500.369   9
 -19  -2   8 74.8073 149.239   3
 -19  -2   8 87.5202 158.555   9
 -19   2   8 8.40264 134.952   9
 -19   2   8 480.531 170.326   5
 -18  -2   8 2132.56 386.413   3
 -18  -2   8 2201.86 387.129   9
 -18   2   8 1812.57 344.112   9
 -18   2   8 1536.75 301.705   5
 -17  -2   8 13847.7 915.704   3
 -17   2   8 15290.3 874.541   5
 -17  -2   8 14600.1 954.641   9
 -17   2   8 14161.1 953.551   9
 -16  -2   8 1680.40 350.558   3
 -16  -2   8 1703.69 354.027   9
 -16   2   8 1457.73 315.255   9
 -16   2   8 2478.79 356.219   5
 -15  -2   8 16031.0 939.182   3
 -15  -2   8 17567.2 1010.43   9
 -15   2   8 16677.1 979.828   9
 -15   2   8 17092.3 915.475   5
 -14  -2   8 12174.1 788.455   3
 -14  -2   8 12964.0 824.854   9
 -14   2   8 12709.6 828.674   9
 -14   2   8 12876.9 783.449   5
 -13  -2   8 1771.01 311.398   3
 -13  -2   8 1839.00 319.399   9
 -13   2   8 1786.44 310.869   9
 -13   2   8 1868.55 306.610   5
 -12  -2   8 169.931 146.628   3
 -12  -2   8 336.819 129.325   9
 -12   2   8 295.935 171.324   9
 -12   2   8 263.762 180.115   5
 -11  -2   8 19510.3 914.710   9
 -11   2   8 18405.5 880.573   9
 -11  -2   8 18065.9 866.076   3
 -11   2   8 20022.7 912.018   5
 -10   2   8 16095.9 798.809   5
 -10   2   8 15829.5 768.614   9
 -10  -2   8 16245.2 801.338   3
 -10  -2   8 16317.5 792.624   9
  -9   2   8 2698.81 336.159   5
  -9   2   8 2890.47 324.152   9
  -9  -2   8 3121.87 352.989   3
  -9  -2   8 2595.44 318.212   9
  -8  -2   8 82051.2 1638.75   9
  -8   2   8 81701.4 1595.87   9
  -8   2   8 77475.9 1656.53   5
  -7   2   8 13774.7 632.269   9
  -7  -2   8 13754.5 658.819   9
  -7  -2   8 12593.0 639.123   3
  -7   2   8 12896.9 659.214   5
  -6   2   8 70.3208 97.2661   7
  -6  -2   8 87.8634 110.384   3
  -6   2   8 80.5011 102.507   5
  -6  -2   8 67.6001 78.1546   9
  -6   2   8 67.7239 71.2838   9
  -5  -2   8 7195.51 458.757   3
  -5  -2   8 7871.34 472.457   9
  -5   2   8 7256.74 473.921   5
  -5  -2   8 7020.00 887.490   2
  -5   2   8 7501.04 497.161   7
  -4  -2   8 27564.9 1752.31   2
  -4  -2   8 27019.9 874.179   3
  -4   2   8 27223.5 896.784   5
  -4  -2   8 28346.3 878.921   9
  -4   2   8 27170.2 926.417   7
   3   2  -8 1476.85 360.180   2
  -3   2   8 1504.10 257.051   7
  -3   2   8 2010.20 266.059   8
  -3  -2   8 1437.56 216.181   9
  -3   2   8 1538.95 247.826   5
  -3  -2   8 1991.16 253.211   3
  -2  -2   8 120448. 1976.29   6
  -2   2   8 123270. 1891.77   5
   2   2  -8 129799. 3554.18   2
  -2   2   8 120719. 1915.83   8
  -2  -2   8 123555. 1780.62   9
  -2   2   8 119162. 1937.87   7
  -1  -2   8 72788.3 1518.45   6
  -1   2   8 71307.5 1439.26   5
  -1  -2   8 70674.7 1362.94   9
   1   2  -8 71183.5 2630.11   2
  -1   2   8 69933.4 1492.75   8
  -1   2   8 68975.9 1490.09   7
   0  -2   8 12875.3 648.232   6
   0   2   8 14282.5 637.862   5
   0   2  -8 14067.4 1168.67   2
   0  -2   8 13759.3 613.109   9
   0   2   8 13101.0 669.930   8
   0   2   8 13834.3 678.147   7
   1  -2   8 7954.04 520.276   6
  -1   2  -8 7922.30 902.047   2
   1   2   8 6328.15 491.784   5
   1  -2   8 7640.95 473.682   9
   1   2   8 7751.94 542.321   8
   1   2   8 7232.37 512.215   7
   2  -2   8 16436.0 757.719   6
  -2   2  -8 16988.5 1381.42   1
   2  -2   8 16852.4 706.770   9
   2   2   8 17072.6 682.051   9
   2   2   8 16110.2 795.199   8
   2   2   8 17369.6 803.324   7
   3  -2   8 24047.6 933.726   6
   3   2   8 25624.2 1058.99   8
   3  -2   8 28064.8 921.267   4
   3   2   8 26119.5 1017.95   7
   4   2   8 34066.1 1194.46   7
   4  -2   8 34327.4 1133.71   6
   4   2   8 31592.4 1257.29   8
   4  -2   8 36334.5 1138.02   4
   5   2   8 46685.0 1434.92   7
   5  -2   8 46460.9 1364.13   6
   5   2   8 44813.9 1577.07   8
   5  -2   8 45840.2 1408.30   4
   6   2   8 17025.5 909.281   7
   6  -2   8 17223.7 862.014   6
   6   2   8 14992.0 976.208   8
   6  -2   8 17361.0 940.816   8
   6  -2   8 16256.1 917.560   4
   7  -2   8 987.785 253.590   4
   7   2   8 687.570 209.262   7
   7  -2   8 1168.59 252.132   6
   7   2   8 1222.01 314.450   8
   7  -2   8 1394.93 294.527   8
   8   2   8 5847.00 570.456   7
   8  -2   8 6136.66 564.977   6
   8   2   8 5741.66 610.283   8
   8  -2   8 5942.85 584.058   8
   8  -2   8 6640.59 590.523   4
   9   2   8 10367.8 781.116   7
   9  -2   8 9878.44 739.182   6
   9   2   8 11826.6 857.138   8
   9  -2   8 10896.8 803.648   8
  10   2   8 829.867 261.666   7
  10   2   8 1009.51 294.722   8
  10  -2   8 834.083 300.686   8
  11   2   8 14122.1 961.743   7
  11   2   8 15326.4 954.253   8
  11  -2   8 15279.7 968.416   8
  12   2   8 19050.0 1113.74   7
  12   2   8 20432.3 1099.41   8
  12  -2   8 21013.7 1132.13   8
  13   2   8 99.6884 163.291   7
 -13  -2  -8 20.6220 97.3518   3
  13   2   8 273.569 179.838   8
  13  -2   8 334.149 228.183   8
  14   2   8 1229.11 316.760   7
 -14  -2  -8 1025.47 241.920   3
  14   2   8 1113.91 262.645   8
  14  -2   8 1152.64 289.646   8
  15   2   8 1487.97 334.364   7
 -15  -2  -8 1900.41 318.135   3
  15   2   8 2278.88 342.979   8
  15  -2   8 1430.32 303.748   8
 -16   2  -8 965.228 292.188   3
  16   2   8 465.263 200.902   7
 -16  -2  -8 681.873 234.741   3
  16  -2   8 336.179 148.078   8
  17   2   8 2477.49 376.615   7
  17  -2   8 2400.60 349.709   8
 -17   2  -8 2825.36 415.849   3
  18  -2   8 12837.1 728.911   8
 -18   2  -8 12667.0 799.582   3
  19   2   8 1634.92 275.971   7
 -19   2  -8 1779.85 293.516   3
 -23  -3   8 2639.12 327.997   3
 -22  -3   8 8485.22 629.390   3
 -22   3   8 6579.42 491.871   5
 -21  -3   8 394.258 191.278   3
 -21   3   8 237.707 144.836   5
 -20  -3   8 4663.59 524.522   3
 -20   3   8 3809.60 448.119   5
 -19  -3   8 490.652 223.661   3
 -19   3   8 758.117 251.448   5
 -18   3   8 10745.5 767.664   5
 -18  -3   8 11105.2 834.659   3
 -17   3   8 5168.44 554.741   5
 -17  -3   8 5984.42 627.849   3
 -16   3   8 9774.59 753.658   5
 -16  -3   8 9452.53 779.895   3
 -15   3   8 10002.3 764.777   5
 -15  -3   8 9763.63 777.896   3
 -14  -3   8 127.598 175.936   3
 -14   3   8 111.698 172.623   5
 -13  -3   8 8568.08 702.897   3
 -13   3   8 7811.57 657.502   5
 -12  -3   8 5705.14 565.506   3
 -12   3   8 5554.76 557.445   5
 -11  -3   8 421.760 174.519   3
 -11   3   8 524.685 196.170   5
 -10   3   8 8589.11 647.955   5
 -10  -3   8 8421.45 650.669   3
  -9   3   8 10971.4 704.616   5
  -9  -3   8 10279.8 687.471   3
  -8   3   8 3750.58 418.010   5
  -8  -3   8 4045.93 430.010   3
  -7   3   8 2397.40 329.928   5
  -7  -3   8 2673.65 340.853   3
  -6  -3   8 9768.87 636.389   3
  -6   3   8 10188.2 636.021   5
  -6   3   8 9760.63 642.869   7
  -5   3   8 585.496 205.550   7
  -5   3   8 547.766 187.361   5
  -5  -3   8 333.925 145.284   3
  -4   3   8 2228.47 310.870   7
  -4  -3   8 2324.24 259.848   4
  -4  -3   8 2349.83 319.406   6
  -4  -3   8 2803.53 332.195   3
  -4   3   8 2616.69 328.814   5
  -3  -3   8 30278.5 1103.00   6
  -3  -3   8 30419.1 1062.42   3
  -3   3   8 29510.5 1022.12   5
  -3  -3   8 33864.1 982.313   4
  -3   3   8 31215.6 1113.57   7
  -2  -3   8 7083.13 529.492   6
  -2   3   8 7444.03 517.872   5
  -2  -3   8 8240.17 487.676   4
  -2   3   8 7148.92 538.524   7
  -1  -3   8 7327.02 543.273   6
  -1   3   8 7953.38 535.406   5
  -1  -3   8 8258.55 491.703   4
  -1   3   8 7902.40 574.114   7
   0  -3   8 11950.4 690.780   6
   0   3   8 10738.0 633.410   5
   0  -3   8 12583.7 611.188   4
   0   3   8 11432.9 702.054   7
   1   3   8 750.903 205.887   7
   1  -3   8 799.508 166.667   4
   1  -3   8 656.207 189.357   6
   1   3   8 456.454 154.894   5
   1   3   8 733.358 230.904   8
   2   3   8 299.356 148.712   7
   2  -3   8 249.936 119.759   4
   2  -3   8 192.142 139.351   6
   2   3   8 136.011 134.724   8
   3  -3   8 10837.6 688.064   6
   3  -3   8 10542.1 623.026   4
   3   3   8 10069.8 735.433   8
   3   3   8 10542.4 724.272   7
   4   3   8 14027.8 846.838   7
   4  -3   8 13130.8 770.458   6
   4   3   8 13425.4 896.765   8
   4  -3   8 14259.9 757.480   4
   5  -3   8 662.711 206.086   4
   5   3   8 657.160 234.593   7
   5  -3   8 482.428 178.084   6
   5   3   8 438.408 259.542   8
   6  -3   8 19367.3 980.211   6
   6   3   8 18726.2 1035.58   7
   6   3   8 19092.1 1219.96   8
   6  -3   8 18498.7 985.265   4
   7   3   8 4817.86 555.178   7
   7  -3   8 4522.37 502.620   6
   7   3   8 4366.57 650.883   8
   7  -3   8 4181.65 518.388   4
   8  -3   8 1116.06 322.994   4
   8   3   8 1891.31 406.124   7
   8  -3   8 1447.43 321.100   6
   8   3   8 1423.72 373.614   8
   9  -3   8 2517.23 459.222   4
   9   3   8 3058.36 532.709   7
   9  -3   8 3001.12 457.045   6
   9   3   8 2571.26 471.077   8
   9  -3   8 2658.88 508.447   8
  10  -3   8 2992.41 458.318   4
  10   3   8 2598.81 462.498   7
  10   3   8 2821.17 451.300   8
  10  -3   8 3546.74 529.366   8
  11   3   8 21177.1 1230.08   7
  11   3   8 22716.3 1192.98   8
  11  -3   8 21509.8 1202.88   8
  12   3   8 12159.2 938.077   7
  12   3   8 13756.4 922.343   8
  12  -3   8 13185.5 947.859   8
  13   3   8 12416.2 940.116   7
  13  -3   8 13001.8 921.573   8
  14   3   8-8.53263 151.050   7
  14  -3   8 215.888 204.907   8
  15   3   8 4099.11 518.554   7
  15  -3   8 3871.28 477.903   8
 -16   3  -8 146.392 174.620   3
  16   3   8-54.9959 159.383   7
  16  -3   8 203.609 146.542   8
 -17   3  -8 2230.78 352.219   3
  17   3   8 2108.14 349.222   7
  17  -3   8 2196.92 324.164   8
  18   3   8 1079.43 259.036   7
  18  -3   8 294.618 113.134   8
 -18   3  -8 1002.01 218.363   3
 -21  -4   8 2273.06 322.785   3
 -21   4   8 1891.37 272.991   5
 -20  -4   8 215.554 139.501   3
 -20   4   8-24.1226 105.205   5
 -19  -4   8 539.543 203.847   3
 -19   4   8 350.936 194.065   5
 -18  -4   8 720.313 247.427   3
 -18   4   8 660.771 244.002   5
 -17  -4   8 1500.38 336.562   3
 -17   4   8 1201.59 311.224   5
 -16  -4   8 373.158 252.721   3
 -16   4   8 505.979 234.544   5
 -15   4   8 4240.75 531.362   5
 -15  -4   8 4959.67 585.366   3
 -14  -4   8 1574.78 371.625   3
 -14   4   8 1389.65 342.536   5
 -13  -4   8 180.506 200.766   3
 -13   4   8 59.9085 208.660   5
 -12  -4   8 1553.78 355.797   3
 -12   4   8 1632.88 372.997   5
 -11   4   8 5647.93 586.766   5
 -11  -4   8 5633.89 605.771   3
 -11  -4   8 5349.19 500.983   4
 -10  -4   8 2700.34 353.236   4
 -10   4   8 2726.50 415.568   5
 -10  -4   8 2913.86 438.173   3
  -9  -4   8 1719.06 276.792   4
  -9   4   8 1428.68 297.913   5
  -9  -4   8 1766.62 347.442   3
  -8   4   8 10304.5 725.078   5
  -8  -4   8 9698.86 718.842   3
  -8  -4   8 10599.3 670.743   4
  -7  -4   8 310.778 126.345   4
  -7  -4   8 503.902 200.470   3
  -7   4   8 359.952 188.163   5
  -6   4   8 1186.55 266.404   5
  -6  -4   8 763.322 193.457   4
  -6  -4   8 1358.91 273.834   6
  -6  -4   8 1289.98 309.688   3
  -5   4   8 40.3664 122.627   7
  -5  -4   8-22.2338 80.4443   4
  -5   4   8-74.0054 125.953   5
  -5  -4   8 0.51554 163.001   6
  -5  -4   8-6.05803 150.474   3
  -4  -4   8 10628.0 722.484   6
  -4   4   8 10162.2 665.508   5
  -4  -4   8 10756.8 658.190   4
  -4   4   8 10616.5 722.347   7
  -3   4   8 58.9565 125.107   7
  -3  -4   8 470.688 161.803   4
  -3  -4   8-48.7499 167.199   6
  -3   4   8 275.878 149.583   5
  -2  -4   8 33241.7 1263.39   6
  -2   4   8 32870.3 1158.19   5
  -2  -4   8 35127.4 1173.82   4
  -2   4   8 34416.9 1281.47   7
  -1   4   8 2904.23 410.827   7
  -1  -4   8 2518.31 368.445   6
  -1   4   8 3424.68 393.850   5
  -1  -4   8 3307.45 381.719   4
   0   4   8 436.181 229.087   7
   0  -4   8 19.6260 115.965   4
   0  -4   8 299.433 214.772   6
   0   4   8 761.797 193.420   5
   1   4   8 1161.65 286.011   7
   1  -4   8 895.687 203.853   4
   1  -4   8 899.067 255.064   6
   1   4   8 1041.47 195.855   5
   2   4   8 202.588 152.755   7
   2  -4   8 379.927 140.196   4
   2  -4   8 591.402 199.186   6
   3  -4   8 11771.9 776.220   6
   3  -4   8 11719.5 743.347   4
   3   4   8 12645.3 860.964   7
   4  -4   8 14522.2 859.159   6
   4  -4   8 13937.0 836.012   4
   4   4   8 14555.3 949.932   7
   5  -4   8 4845.37 521.434   6
   5  -4   8 4576.88 503.825   4
   5   4   8 5277.62 600.532   7
   6  -4   8 431.919 217.010   4
   6  -4   8 275.287 190.272   6
   6   4   8 166.668 267.118   7
   7  -4   8 647.606 220.559   4
   7   4   8 922.258 320.721   7
   7  -4   8 837.399 244.091   6
   8  -4   8 995.203 325.673   4
   8   4   8 973.346 318.440   7
   8  -4   8 1068.84 272.510   6
   9  -4   8 1615.11 391.870   4
   9   4   8 1303.36 362.491   7
  10  -4   8 88.7984 149.492   4
  10   4   8 211.621 193.152   7
  10  -4   8 217.808 230.945   8
  11   4   8 3666.18 538.236   7
  11  -4   8 3841.38 520.318   4
  11  -4   8 4316.24 577.911   8
  12   4   8 1551.19 367.180   7
  12  -4   8 1127.87 306.609   8
  13   4   8 580.111 240.719   7
  13  -4   8-99.1722 177.107   8
  14   4   8 888.519 269.783   7
  14  -4   8 1235.12 289.814   8
  15   4   8 106.162 173.130   7
  15  -4   8 160.229 146.142   8
 -16   4  -8 237.699 127.134   3
  16   4   8 17.8343 105.922   7
  16  -4   8 57.8797 115.681   8
 -19   5   8-34.7112 81.8896   5
 -19  -5   8 116.613 108.652   3
 -18   5   8 834.026 209.576   5
 -18  -5   8 519.418 166.194   3
 -17   5   8-98.6723 152.384   5
 -17  -5   8 101.783 124.992   3
 -16   5   8 115.453 157.367   5
 -16  -5   8 171.558 182.343   3
 -15   5   8-199.324 215.647   5
 -15  -5   8 282.537 182.279   3
 -14   5   8 267.324 169.065   5
 -14  -5   8 642.332 244.016   3
 -13  -5   8 338.704 143.817   4
 -13   5   8 209.546 156.100   5
 -13  -5   8 242.274 197.275   3
 -12  -5   8 446.749 169.828   4
 -12  -5   8 663.380 245.424   6
 -12   5   8 504.835 227.709   5
 -12  -5   8 792.602 262.574   3
 -11  -5   8-41.6819 84.3383   4
 -11  -5   8 127.488 179.814   6
 -11   5   8-78.2322 203.683   5
 -11  -5   8 112.099 175.832   3
 -10  -5   8 581.141 197.882   4
 -10  -5   8 266.374 152.717   6
 -10   5   8 391.462 194.669   5
 -10  -5   8 614.429 239.345   3
  -9   5   8 147.226 171.676   5
  -9  -5   8 122.650 113.208   4
  -9  -5   8 336.760 173.179   6
  -9  -5   8 126.903 192.017   3
  -8   5   8-38.5156 161.622   5
  -8  -5   8-99.1913 111.941   4
  -8  -5   8-64.3842 142.663   6
  -8  -5   8-176.155 192.637   3
  -7  -5   8 4067.92 488.368   6
  -7   5   8 3749.53 448.671   5
  -7  -5   8 3588.94 429.935   4
  -6  -5   8 848.620 226.391   4
  -6  -5   8 1428.54 294.905   6
  -6   5   8 935.272 248.319   5
  -5  -5   8-23.7052 102.677   4
  -5  -5   8-13.5429 143.039   6
  -5   5   8 60.0705 143.886   5
  -4   5   8 76.0446 128.145   7
  -4  -5   8 116.104 125.191   4
  -4  -5   8 18.9265 124.514   6
  -4   5   8 9.27946 122.556   5
  -3   5   8 1158.26 259.010   7
  -3  -5   8 1520.10 289.140   4
  -3  -5   8 1008.24 252.911   6
  -3   5   8 1188.55 262.490   5
  -2   5   8 43.3554 124.149   7
  -2  -5   8 38.5377 98.5264   4
  -2  -5   8 49.0493 130.460   6
  -2   5   8 37.4224 81.3509   5
  -1   5   8 562.868 233.288   7
  -1  -5   8 644.083 193.697   4
  -1  -5   8 878.736 246.292   6
   0   5   8 1539.25 331.528   7
   0  -5   8 1362.24 281.041   4
   0  -5   8 1402.88 293.249   6
   1   5   8 275.746 188.944   7
   1  -5   8 347.260 179.803   4
   1  -5   8 62.7421 138.986   6
   2   5   8 1814.13 350.020   7
   2  -5   8 1673.80 307.422   4
   2  -5   8 1809.18 324.053   6
   3   5   8-110.915 191.681   7
   3  -5   8 9.78167 106.696   4
   3  -5   8-192.415 139.110   6
   4   5   8 2652.02 456.284   7
   4  -5   8 2290.65 400.625   4
   4  -5   8 2275.93 364.665   6
   5   5   8-32.1882 174.523   7
   5  -5   8 12.6253 106.846   4
   5  -5   8 364.982 210.097   6
  -5  -5  -8 99.3369 112.725   4
   6   5   8 4376.01 553.711   7
   6  -5   8 5101.41 533.755   6
   6  -5   8 4656.66 560.140   4
  -6  -5  -8 5381.27 526.275   4
   7  -5   8-49.4913 153.983   4
   7   5   8-271.496 235.098   7
   7  -5   8-55.3872 123.885   6
  -7  -5  -8-270.690 150.028   4
   8  -5   8-139.870 162.472   4
   8   5   8 252.184 202.903   7
   9  -5   8 332.451 225.331   4
   9   5   8 745.159 281.318   7
  10  -5   8 1256.71 315.010   4
  10   5   8 1258.49 314.516   7
  10  -5   8 1030.87 282.233   8
  11  -5   8 183.006 122.828   4
  11   5   8 310.633 211.365   7
  11  -5   8-49.3695 221.269   8
  12   5   8 924.879 239.407   7
  12  -5   8 1101.47 278.138   8
  13   5   8 1090.13 263.426   7
  13  -5   8 1081.73 264.919   8
  14   5   8 1010.15 255.590   7
  14  -5   8 284.045 118.653   8
 -14   6   8 134.292 112.895   5
 -13   6   8 263.906 149.852   5
 -12   6   8 2019.96 318.046   5
 -11   6   8 527.075 181.457   5
 -10  -6   8 544.289 167.156   4
 -10   6   8 436.756 188.597   5
  -9  -6   8 229.244 113.322   4
  -9   6   8 302.679 171.882   5
  -8  -6   8 258.106 169.453   4
  -8   6   8 581.245 180.390   5
  -7  -6   8 468.447 180.796   4
  -7   6   8-172.676 96.5341   5
  -6  -6   8 787.866 212.608   4
  -5  -6   8 1783.08 316.595   4
  -4  -6   8 714.765 215.427   4
  -3  -6   8-8.39643 103.236   4
  -2  -6   8 33.4358 97.2576   4
  -1   6   8 204.122 138.278   7
  -1  -6   8 122.249 127.362   4
   0   6   8 153.312 160.414   7
   0  -6   8-75.9537 149.725   4
   1   6   8 1016.04 273.434   7
   1  -6   8 369.744 128.812   4
   2   6   8 8.54257 110.641   7
   2  -6   8 184.369 127.337   4
   3   6   8 374.707 155.468   7
   3  -6   8 290.383 175.139   4
   4   6   8 480.961 189.600   7
   4  -6   8 264.048 137.632   4
   5   6   8 191.152 128.051   7
   5  -6   8 26.3744 122.693   4
   6   6   8-77.0949 131.450   7
   6  -6   8 150.472 138.156   4
   7  -6   8-23.9307 114.297   4
   7   6   8 56.3636 130.569   7
   8  -6   8 464.113 206.651   4
   8  -6   8 604.898 211.175   8
   8   6   8 555.548 202.148   7
   9  -6   8 23.9144 136.242   4
   9   6   8 126.824 125.825   7
  10   6   8-157.387 153.549   7
  10  -6   8 217.508 132.629   8
  10  -6   8-1.93656 81.6190   4
  -4  -7   8 182.586 98.8606   4
  -3  -7   8-155.961 99.6203   4
  -2  -7   8-79.4524 87.4399   4
  -1  -7   8 320.403 127.926   4
   0  -7   8-85.0969 81.7284   4
   1  -7   8 307.204 132.464   4
 -25   0   9 187.584 111.875   9
 -24   0   9-388.177 170.016   9
 -23   0   9-78.0080 156.837   9
 -22   0   9-26.7419 175.713   9
 -21   0   9-199.489 210.936   9
 -20   0   9 497.998 214.597   9
 -19   0   9 37.1592 200.570   9
 -18   0   9 206.818 217.123   9
 -17   0   9 76.3164 231.603   9
 -16   0   9-33.9176 176.841   9
 -15   0   9-144.125 226.665   9
 -14   0   9-200.346 237.382   9
 -13   0   9 57.2211 179.146   9
 -12   0   9 82.4582 138.183   9
 -11   0   9 366.763 122.538   5
 -11   0   9-158.042 166.216   9
 -10   0   9 371.658 120.898   5
 -10   0   9-81.2866 133.430   9
  -9   0   9 490.779 157.015   5
  -9   0   9 136.172 200.078   9
  -8   0   9 362.400 139.996   5
  -8   0   9 171.889 172.580   9
  -7   0   9 133.005 87.5925   5
  -7   0   9 209.117 128.021   9
  -7   0   9 201.863 119.947   2
  -6   0   9 40.0792 118.882   9
  -6   0   9 92.8092 91.3163   5
  -6   0   9 77.4604 72.8596   2
  -5   0   9 221.700 113.846   5
  -5   0   9 51.3069 61.4234   2
  -4   0   9-104.661 118.208   9
  -4   0   9 138.895 107.325   5
  -3   0   9 80.1703 105.872   9
  -2   0   9-4.67089 97.1905   9
  -1   0   9 1222.68 336.789   9
   0   0   9-70.7566 131.049   9
   0   0   9 145.679 105.427   8
   1   0   9 359.359 174.749   9
   1   0   9 206.521 139.084   8
   2   0   9-136.824 99.5940   6
   2   0   9-33.3537 109.170   9
   2   0   9 103.257 122.846   8
   3   0   9-14.0046 76.3323   6
   3   0   9-170.186 149.419   9
   3   0   9-44.0570 122.497   8
   4   0   9 316.706 160.204   6
   4   0   9 417.148 247.029   8
   5   0   9 161.675 132.699   6
   5   0   9 181.754 162.453   8
   6   0   9-58.3989 110.016   6
   6   0   9-117.738 153.949   8
   7   0   9-53.0449 120.884   8
   8   0   9 33.7167 128.325   8
   9   0   9-117.503 144.077   8
  10   0   9 58.4493 151.040   8
 -11   0  -9 17.5380 129.503   3
  11   0   9 70.7741 155.189   8
 -12   0  -9 134.382 130.954   3
  12   0   9 273.626 188.962   8
  13   0   9 50.4475 152.562   8
 -13   0  -9-85.7708 172.223   3
  14   0   9-146.994 176.823   8
 -14   0  -9 127.412 150.766   3
  15   0   9 80.8371 121.533   8
 -15   0  -9 2.86616 142.529   3
 -16   0  -9 205.004 168.971   3
  16   0   9-64.0702 108.733   8
 -17   0  -9 25.3632 132.436   3
  17   0   9-42.4437 112.899   8
 -18   0  -9-119.407 210.377   3
 -19   0  -9 27.0386 116.453   3
 -24  -1   9 839.641 225.046   9
 -24   1   9 1207.64 280.490   9
 -23  -1   9 244.757 165.503   9
 -23   1   9 47.7379 136.441   9
 -22  -1   9-325.853 138.631   3
 -22  -1   9-15.2478 155.585   9
 -22   1   9 138.092 210.509   9
 -21  -1   9 108.444 99.1674   3
 -21   1   9 10.4649 149.334   9
 -20  -1   9 2250.23 356.943   3
 -20  -1   9 3057.27 460.500   9
 -20   1   9 2506.36 442.148   9
 -19  -1   9-28.5409 115.254   3
 -19  -1   9-41.2098 177.326   9
 -19   1   9 19.2249 208.681   9
 -18  -1   9 0.54494 102.364   3
 -18  -1   9-200.467 208.913   9
 -18   1   9 138.971 189.503   9
 -17  -1   9 291.619 157.198   3
 -17  -1   9 3.32000 169.315   9
 -17   1   9 117.158 216.701   9
 -16  -1   9 196.679 107.053   3
 -16   1   9 244.608 117.554   5
 -16  -1   9 130.071 160.268   9
 -16   1   9 220.142 176.987   9
 -15  -1   9 498.727 171.667   3
 -15   1   9 637.914 185.689   5
 -15  -1   9 301.537 172.629   9
 -15   1   9 413.270 172.488   9
 -14  -1   9 4116.31 485.983   9
 -14   1   9 3689.98 460.170   9
 -14   1   9 3951.72 416.947   5
 -14  -1   9 4106.68 432.674   3
 -13   1   9 172.201 125.344   5
 -13  -1   9 352.265 198.507   9
 -13   1   9 403.324 175.803   9
 -12  -1   9 1464.09 243.058   3
 -12   1   9 1821.89 278.970   5
 -12  -1   9 1324.91 274.617   9
 -12   1   9 1526.71 290.469   9
 -11  -1   9 1247.98 215.429   3
 -11  -1   9 908.334 229.813   9
 -11   1   9 1111.09 251.591   9
 -11   1   9 1505.19 249.183   5
 -10  -1   9 310.197 156.807   3
 -10  -1   9 370.195 227.434   9
 -10   1   9 215.976 175.238   5
 -10   1   9 352.559 167.921   9
  -9  -1   9 202.808 84.1780   3
  -9   1   9 138.209 100.339   5
  -9  -1   9-174.731 155.545   9
  -9   1   9 0.38308 125.254   9
  -8  -1   9 6928.98 878.985   2
  -8  -1   9 8166.03 482.919   3
  -8   1   9 7900.28 498.790   5
  -8  -1   9 8283.36 545.639   9
  -8   1   9 7497.51 511.855   9
  -7  -1   9 876.572 162.355   3
   7   1  -9 1968.70 438.947   1
  -7   1   9 1276.82 214.272   9
  -7  -1   9 1195.14 206.632   9
  -7  -1   9 1462.36 434.846   2
  -7   1   9 1119.98 202.346   5
   6   1  -9 10345.4 937.966   1
  -6  -1   9 10520.6 956.724   2
  -6   1   9 10819.4 573.166   5
  -6   1   9 10918.4 581.871   9
  -6  -1   9 11109.7 608.606   9
  -5  -1   9 5005.11 629.242   2
  -5  -1   9 3622.26 332.930   9
  -5   1   9 4414.88 359.687   5
  -5   1   9 4088.99 344.918   9
  -5   1   9 3428.62 315.790   7
  -4   1   9 9402.77 511.746   9
  -4   1   9 9954.54 533.095   5
  -4  -1   9 10148.0 546.904   9
  -4   1   9 9758.60 521.449   7
  -3   1   9 23.0031 71.6704   7
  -3  -1   9 17.3762 88.3687   6
  -3   1   9 16.8225 104.298   5
  -3   1   9 4.33907 90.3222   9
  -3  -1   9-13.6543 72.8078   9
  -2  -1   9 11938.5 580.113   6
  -2   1   9 11746.5 563.353   9
  -2   1   9 11231.2 570.531   5
  -2  -1   9 11815.9 584.573   9
  -2   1   9 11799.4 568.646   8
  -2   1   9 12497.3 583.429   7
  -1   1   9 1039.91 198.329   7
  -1   1   9 969.628 251.750   5
  -1  -1   9 898.117 187.461   6
  -1   1   9 914.851 209.947   9
  -1  -1   9 925.667 200.613   9
  -1   1   9 985.346 209.061   8
   0  -1   9 3297.13 365.332   6
   0  -1   9 3348.56 331.575   9
   0  -1   9 3393.42 362.768   8
   0   1   9 3527.89 362.888   8
   0   1   9 3702.41 364.852   9
   0   1   9 4277.88 367.969   7
   1   1   9-32.9310 87.1531   7
   1  -1   9 148.080 79.7213   6
   1  -1   9 68.2813 83.4407   9
   1   1   9 45.4741 87.8282   9
   1   1   9-1.09020 88.2398   8
   1  -1   9 42.6780 91.2489   8
   2   1   9 150.896 89.8681   7
   2  -1   9 108.327 79.3086   6
   2   1   9 160.153 99.3894   9
   2  -1   9 120.566 104.631   9
   2   1   9 155.870 119.194   8
   2  -1   9 524.296 179.229   8
   3   1   9 760.287 174.814   7
   3  -1   9 556.362 153.653   6
   3   1   9 567.598 163.792   9
   3  -1   9 359.637 130.072   9
   3   1   9 552.854 205.611   8
   3  -1   9 750.134 219.680   8
   4   1   9 670.386 190.606   7
   4  -1   9 1030.52 209.113   6
   4   1   9 637.625 214.970   8
   4  -1   9 793.209 221.142   8
   5   1   9 9893.23 618.357   7
   5  -1   9 10399.4 636.319   6
   5   1   9 9523.34 705.339   8
   5  -1   9 10549.8 701.981   8
   6   1   9 480.995 176.136   7
   6  -1   9 448.494 160.606   6
   6   1   9 459.065 217.883   8
   6  -1   9 754.618 234.589   8
   7   1   9 197.138 130.572   7
   7  -1   9 81.1918 118.438   6
   7   1   9 97.7050 169.715   8
   7  -1   9 58.6624 140.463   8
   8   1   9 154.356 153.493   7
   8  -1   9 172.973 134.748   6
   8   1   9 15.7858 131.187   8
   8  -1   9 337.397 192.968   8
   9   1   9 346.787 144.745   7
   9   1   9 343.427 195.020   8
   9  -1   9 239.650 170.296   8
  -9  -1  -9 5.70849 79.3855   3
  10   1   9 1710.99 314.710   7
  10   1   9 1960.38 369.079   8
 -10  -1  -9 2238.42 316.529   3
  10  -1   9 2097.85 354.452   8
  11   1   9 404.421 214.017   7
  11   1   9 63.5045 167.838   8
 -11  -1  -9 182.730 114.544   3
  11  -1   9 147.028 189.984   8
  12   1   9 1767.82 325.398   7
 -12  -1  -9 1819.56 313.625   3
  12   1   9 1794.61 330.496   8
  12  -1   9 1937.86 354.314   8
  13   1   9-132.378 128.268   7
 -13  -1  -9-209.854 157.745   3
  13   1   9 168.929 152.406   8
  13  -1   9 178.741 173.191   8
 -14   1  -9 242.812 187.808   3
  14   1   9 162.208 160.662   7
 -14  -1  -9 135.173 174.254   3
  14   1   9-121.493 158.101   8
  14  -1   9 150.199 188.638   8
 -15   1  -9 1887.17 366.001   3
  15   1   9 1984.16 336.687   7
 -15  -1  -9 2209.44 379.119   3
  15   1   9 2025.00 344.742   8
  15  -1   9 2146.19 358.252   8
  16   1   9 301.074 146.858   7
 -16  -1  -9 174.239 138.568   3
  16   1   9 207.172 112.169   8
  16  -1   9 90.1653 110.077   8
 -16   1  -9 224.150 174.784   3
 -17  -1  -9 246.135 147.427   3
  17  -1   9 187.629 116.016   8
 -17   1  -9-3.81786 137.889   3
 -18  -1  -9 216.228 139.481   3
 -18   1  -9 143.260 159.547   3
 -19  -1  -9 965.573 193.656   3
 -19   1  -9 857.122 204.524   3
 -23  -2   9-7.38654 109.296   3
 -23   2   9 88.1001 103.299   9
 -22  -2   9 2265.54 325.246   3
 -22  -2   9 2083.09 335.613   9
 -22   2   9 2360.44 353.779   9
 -21  -2   9 6063.80 584.596   9
 -21   2   9 5194.59 545.118   9
 -21  -2   9 5729.60 551.364   3
 -20  -2   9 2583.23 389.721   3
 -20  -2   9 2215.51 377.574   9
 -20   2   9 2147.66 387.778   9
 -20   2   9 1388.52 244.399   5
 -19  -2   9-121.215 138.466   3
 -19  -2   9-30.9378 141.189   9
 -19   2   9-82.2357 182.224   9
 -19   2   9-153.688 145.394   5
 -18  -2   9 44.6719 137.194   3
 -18  -2   9-77.9102 160.149   9
 -18   2   9 3.81564 131.318   9
 -18   2   9-150.338 124.517   5
 -17  -2   9 221.636 135.284   3
 -17  -2   9 611.432 218.539   9
 -17   2   9 489.596 189.570   9
 -17   2   9 200.959 148.794   5
 -16  -2   9 1782.69 334.614   3
 -16  -2   9 2373.66 390.703   9
 -16   2   9 1988.55 363.498   9
 -16   2   9 1945.45 325.749   5
 -15  -2   9 9437.33 724.162   3
 -15   2   9 9425.99 695.377   5
 -15  -2   9 9698.81 755.276   9
 -15   2   9 8878.59 716.295   9
 -14  -2   9-56.9443 129.263   3
 -14  -2   9 73.4523 139.457   9
 -14   2   9-62.2243 130.524   9
 -14   2   9 4.09010 144.958   5
 -13   2   9 4776.37 484.835   5
 -13  -2   9 5017.74 514.647   9
 -13   2   9 4033.99 461.926   9
 -13  -2   9 4403.15 474.771   3
 -12  -2   9 995.316 253.814   3
 -12  -2   9 1488.32 283.145   9
 -12   2   9 1070.47 246.139   9
 -12   2   9 1319.06 266.388   5
 -11  -2   9 767.341 238.489   9
 -11  -2   9 661.777 219.740   3
 -11   2   9 303.921 163.231   9
 -11   2   9 406.462 251.646   5
 -10  -2   9 6009.41 495.965   3
 -10  -2   9 5881.02 504.862   9
 -10   2   9 6140.36 523.536   5
 -10   2   9 5855.10 485.331   9
  -9  -2   9 4028.78 398.815   9
  -9   2   9 4024.07 392.483   9
  -9  -2   9 3843.37 384.103   3
  -9   2   9 3645.57 391.594   5
  -8  -2   9 6250.44 489.931   9
  -8   2   9 6417.69 472.151   9
  -8  -2   9 6202.02 477.949   3
  -8   2   9 5918.48 481.333   5
  -7  -2   9 3477.79 357.411   3
  -7   2   9 3321.48 334.189   9
  -7  -2   9 3577.11 360.141   9
  -7   2   9 3867.61 390.008   5
  -6  -2   9 6408.17 457.750   9
  -6   2   9 5984.02 427.497   9
  -6   2   9 6788.77 492.092   5
  -6  -2   9 6602.35 464.253   3
  -6   2   9 6365.01 491.486   7
  -5  -2   9 5745.07 428.901   3
  -5   2   9 6406.68 472.117   5
  -5  -2   9 6364.33 451.944   9
  -5   2   9 6297.60 428.476   9
  -5   2   9 6051.52 475.335   7
  -4   2   9 144.863 122.959   7
  -4   2   9 294.160 142.898   5
  -4  -2   9 122.806 83.4455   9
  -4   2   9 130.763 72.8861   9
  -4  -2   9 237.458 110.935   3
  -3  -2   9 20831.1 872.600   6
  -3   2   9 22115.7 771.491   9
  -3   2   9 21166.0 840.447   5
  -3  -2   9 22460.4 816.147   9
  -3   2   9 21788.2 840.491   8
  -3   2   9 20753.1 850.878   7
  -2  -2   9 21961.3 806.856   9
  -2  -2   9 20786.7 856.045   6
  -2   2   9 23177.7 790.230   9
  -2   2   9 21376.9 851.717   5
  -2   2   9 20720.9 843.221   8
  -2  -2   9 21460.3 837.747   8
  -2   2   9 20460.6 843.295   7
  -1   2   9 437.197 175.381   7
  -1   2   9 476.054 128.719   9
  -1  -2   9 566.451 163.478   6
  -1   2   9 538.961 190.815   5
  -1   2   9 513.039 187.889   8
  -1  -2   9 275.224 127.277   9
  -1  -2   9 554.706 165.524   8
   0   2   9 1821.16 270.445   7
   0  -2   9 1772.57 265.345   6
   0   2   9 1259.18 193.615   9
   0  -2   9 1726.29 264.978   8
   0  -2   9 1396.55 221.848   9
   0   2   9 1755.91 268.534   5
   0   2   9 1662.10 263.882   8
   1  -2   9 18287.0 829.563   6
   1   2   9 17824.0 731.532   9
   1  -2   9 19081.3 786.520   9
   1   2   9 17927.9 862.076   8
   1  -2   9 17977.9 873.011   8
   1   2   9 19421.9 868.163   7
   2   2   9 78.2332 116.174   7
   2  -2   9 549.465 173.957   6
   2   2   9 335.511 125.585   9
   2   2   9 435.651 188.853   8
   2  -2   9 387.319 137.359   9
   2  -2   9 483.073 167.436   8
   3  -2   9 3683.85 397.991   6
   3   2   9 3555.81 440.632   8
   3  -2   9 3631.29 435.569   8
   3   2   9 3320.93 378.649   7
   4  -2   9 6379.83 524.888   6
   4   2   9 6343.49 604.759   8
   4  -2   9 6553.21 587.559   8
   4  -2   9 6486.06 535.933   4
   4   2   9 7124.54 573.232   7
   5   2   9 109.233 113.802   7
   5  -2   9 129.539 134.436   6
   5   2   9 581.220 248.566   8
   5  -2   9 331.521 202.237   8
   6   2   9 5202.46 520.425   7
   6  -2   9 5249.32 509.690   6
   6   2   9 4397.35 556.654   8
   6  -2   9 5117.91 543.501   8
   6  -2   9 5377.39 511.754   4
   7   2   9 7654.31 659.881   7
   7  -2   9 7929.93 642.464   6
   7   2   9 6614.39 680.647   8
   7  -2   9 7550.77 673.681   8
   7  -2   9 7525.61 611.810   4
   8   2   9 2066.60 363.869   7
   8  -2   9 1835.97 334.911   6
   8   2   9 2238.45 420.893   8
   8  -2   9 1395.30 306.402   8
   9   2   9-28.3172 146.364   7
   9   2   9 356.555 259.015   8
   9  -2   9 129.173 253.446   8
  10   2   9 1804.35 350.636   7
  10   2   9 2179.94 380.473   8
  10  -2   9 1750.67 370.853   8
  11   2   9 2024.19 383.858   7
  11   2   9 2547.36 423.994   8
  11  -2   9 2249.76 407.654   8
  12   2   9 467.655 254.784   7
  12   2   9 411.881 210.763   8
  12  -2   9 524.932 299.329   8
  13   2   9 8354.74 738.202   7
  13   2   9 10050.3 770.589   8
  13  -2   9 9209.16 771.128   8
  14   2   9 1100.44 272.932   7
  14   2   9 1818.25 343.488   8
  14  -2   9 1660.33 349.213   8
 -15   2  -9 752.985 263.012   3
  15   2   9 760.703 235.535   7
  15   2   9 839.417 222.469   8
  15  -2   9 618.452 205.178   8
 -16   2  -9-61.5000 135.177   3
  16   2   9-240.407 180.558   7
  16  -2   9 226.239 153.196   8
  17   2   9 151.009 115.544   7
  17  -2   9 302.253 143.933   8
 -17   2  -9 409.247 161.582   3
  18   2   9 230.780 119.429   7
 -18   2  -9 365.782 160.883   3
 -19   2  -9 2892.80 341.529   3
 -22  -3   9 746.457 222.480   3
 -21   3   9 5995.34 497.144   5
 -21  -3   9 6482.66 571.421   3
 -20   3   9 4598.33 474.072   5
 -20  -3   9 4400.66 495.363   3
 -19  -3   9-230.731 161.705   3
 -19   3   9 214.691 147.459   5
 -18  -3   9 202.636 208.977   3
 -18   3   9-6.20094 161.224   5
 -17  -3   9 963.128 300.954   3
 -17   3   9 779.005 263.550   5
 -16  -3   9 1659.07 361.875   3
 -16  -3   9 2280.47 343.826   9
 -16   3   9 2328.04 408.192   5
 -15  -3   9 3549.84 480.562   3
 -15  -3   9 3187.56 403.328   9
 -15   3   9 3396.75 464.215   5
 -14   3   9 23817.0 1164.09   5
 -14  -3   9 22605.6 1059.45   9
 -14  -3   9 23189.1 1168.41   3
 -13  -3   9 1374.68 310.453   3
 -13  -3   9 1037.95 236.946   9
 -13   3   9 1345.05 297.525   5
 -12  -3   9 1330.65 314.752   3
 -12  -3   9 1212.73 269.611   9
 -12   3   9 1605.99 338.107   5
 -11  -3   9-32.0769 134.775   3
 -11   3   9 188.685 162.878   5
 -10  -3   9 353.003 163.868   3
 -10   3   9 385.569 198.137   5
  -9  -3   9 887.778 230.385   3
  -9   3   9 768.192 244.065   5
  -8   3   9 19020.4 927.543   5
  -8  -3   9 18688.9 918.750   3
  -7   3   9 23303.7 1004.07   5
  -7  -3   9 23765.3 1018.28   3
  -6   3   9 372.980 193.619   7
  -6   3   9 562.676 206.626   5
  -6  -3   9 260.571 163.929   3
  -5   3   9 1068.83 248.425   7
  -5  -3   9 1241.45 260.027   6
  -5   3   9 1383.98 274.911   5
  -5  -3   9 1582.35 289.474   3
  -4   3   9 647.718 190.244   7
  -4  -3   9 412.902 165.576   6
  -4   3   9 843.618 203.934   5
  -4  -3   9 865.902 211.725   3
  -3   3   9 481.730 169.520   7
  -3  -3   9 267.509 132.041   6
  -3   3   9 585.125 190.037   5
  -2  -3   9 17113.5 862.886   6
  -2   3   9 16656.1 806.310   5
  -2   3   9 16985.1 859.113   7
  -1  -3   9 31028.9 1162.35   6
  -1   3   9 30396.5 1089.29   5
  -1   3   9 30545.1 1159.65   7
   0   3   9 3002.71 383.173   7
   0  -3   9 2934.03 369.806   6
   0   3   9 2660.83 346.536   5
   1  -3   9 7383.94 580.812   6
   1   3   9 6823.57 600.529   8
   1  -3   9 6956.30 481.701   4
   1   3   9 7486.04 607.639   7
   2   3   9 882.604 288.865   7
   2  -3   9 762.643 174.685   4
   2  -3   9 939.424 264.708   6
   2   3   9 741.505 270.024   8
   3   3   9 2842.57 396.202   7
   3  -3   9 3288.17 406.348   6
   3   3   9 3089.15 441.775   8
   3  -3   9 2988.31 342.984   4
   4   3   9 2487.35 373.371   7
   4  -3   9 2580.23 367.224   6
   4   3   9 2495.91 416.812   8
   4  -3   9 2639.98 357.226   4
   5  -3   9 15081.7 897.361   6
   5   3   9 15014.1 1064.20   8
   5  -3   9 15232.5 892.409   4
   5   3   9 15103.3 932.204   7
   6  -3   9 12612.0 829.482   6
   6   3   9 11312.5 984.954   8
   6  -3   9 12646.9 873.506   4
   6   3   9 12978.3 893.733   7
   7  -3   9 72.6499 115.755   4
   7   3   9 96.6169 180.316   7
   7  -3   9 36.0275 154.700   6
   7   3   9-165.487 283.605   8
   7  -3   9 236.980 211.212   8
   8  -3   9 4653.79 551.348   6
   8  -3   9 5533.33 639.709   8
   8   3   9 4707.92 633.288   8
   8  -3   9 4328.16 546.640   4
   8   3   9 5119.24 609.330   7
   9  -3   9 24.2436 107.721   4
   9   3   9-8.47550 174.968   7
   9  -3   9 348.989 244.128   6
   9   3   9 21.6430 182.675   8
   9  -3   9-79.6978 212.369   8
  10   3   9 1363.60 355.919   7
  10   3   9 1015.35 303.336   8
  10  -3   9 1480.22 403.547   8
  11   3   9 9069.96 770.931   8
  11  -3   9 8553.92 770.259   8
  11   3   9 8657.79 787.024   7
  12   3   9 11550.9 839.465   8
  12  -3   9 10489.6 843.555   8
  12   3   9 10216.6 849.474   7
  13   3   9 479.862 224.968   7
  13  -3   9 667.873 276.047   8
  14  -3   9 6177.45 608.882   8
  14   3   9 6553.72 650.721   7
  15  -3   9 5856.55 572.103   8
  15   3   9 4832.31 537.264   7
 -16   3  -9-2.08175 136.855   3
  16   3   9-279.476 165.614   7
  16  -3   9 54.2425 109.560   8
  17   3   9-79.5180 138.102   7
  17  -3   9 122.501 105.119   8
 -17   3  -9-3.72629 104.014   3
 -21   4   9 1569.08 244.817   5
 -21  -4   9 2138.95 303.662   3
 -20   4   9 198.189 121.512   5
 -20  -4   9 438.740 175.117   3
 -19   4   9 1492.63 290.017   5
 -19  -4   9 1554.22 297.213   3
 -18  -4   9 388.230 211.894   3
 -18   4   9-211.028 172.201   5
 -17  -4   9 959.036 278.533   3
 -17   4   9 832.311 246.320   5
 -16  -4   9 8538.76 732.469   3
 -16   4   9 8469.50 711.327   5
 -15  -4   9 5785.54 623.198   3
 -15   4   9 6073.04 622.913   5
 -14  -4   9 556.746 249.110   3
 -14   4   9 537.170 256.274   5
 -13  -4   9 7686.18 719.589   3
 -13   4   9 8362.20 736.200   5
 -12  -4   9 9130.67 764.045   3
 -12   4   9 9943.41 780.903   5
 -11   4   9 3509.63 480.817   5
 -11  -4   9 3190.59 467.835   3
 -10  -4   9 4846.46 561.665   3
 -10   4   9 5369.71 559.810   5
  -9   4   9 8039.22 669.509   5
  -9  -4   9 8842.98 714.857   3
  -8  -4   9 4213.54 488.974   3
  -8   4   9 3793.55 467.953   5
  -7   4   9 4389.46 492.502   5
  -7  -4   9 4511.43 519.660   6
  -7  -4   9 4569.24 509.494   3
  -6  -4   9 9988.58 741.912   6
  -6  -4   9 10872.1 750.572   3
  -6   4   9 10986.1 731.395   5
  -5   4   9-45.8142 162.632   7
  -5  -4   9-93.5946 164.487   6
  -5   4   9 24.9288 122.760   5
  -4   4   9 2981.84 413.455   7
  -4  -4   9 2936.35 414.668   6
  -4   4   9 3417.63 426.092   5
  -4  -4   9 3658.95 374.371   4
  -3  -4   9 21117.5 1043.17   6
  -3   4   9 19824.9 949.978   5
  -3  -4   9 22471.8 926.522   4
  -3   4   9 21469.0 1052.64   7
  -2  -4   9 17282.8 943.400   6
  -2  -4   9 18023.0 832.859   4
  -2   4   9 16950.2 943.405   7
  -1   4   9-12.6851 182.650   7
  -1  -4   9 194.282 97.0052   4
  -1  -4   9 171.317 136.405   6
  -1   4   9 306.863 153.149   5
   0  -4   9 15950.0 917.827   6
   0   4   9 17517.0 838.051   5
   0  -4   9 17478.3 847.721   4
   0   4   9 16539.1 960.757   7
   1  -4   9 5116.02 537.572   6
   1  -4   9 5211.43 475.860   4
   1   4   9 5211.73 559.657   7
   2   4   9 855.825 279.326   7
   2  -4   9 505.419 170.318   4
   2  -4   9 490.206 185.141   6
   3   4   9 1145.09 297.264   7
   3  -4   9 1666.12 293.193   4
   3  -4   9 1183.35 291.423   6
   4  -4   9 15194.7 923.406   6
   4  -4   9 16263.8 923.709   4
   4   4   9 15248.2 984.918   7
   5  -4   9 914.173 259.407   4
   5   4   9 761.638 284.965   7
   5  -4   9 799.561 240.437   6
   6  -4   9 8922.99 723.655   6
   6  -4   9 9250.40 776.960   4
   6   4   9 9596.25 838.559   7
   7  -4   9 18590.8 1051.17   6
   7  -4   9 16347.8 1100.10   4
   7   4   9 19204.5 1168.79   7
   8  -4   9 97.7216 155.857   4
   8   4   9-26.3691 187.658   7
   8  -4   9-86.9826 140.482   6
   8  -4   9-58.4155 254.285   8
   9  -4   9 604.090 273.250   4
   9   4   9 950.025 307.402   7
   9  -4   9 702.631 256.266   8
  10   4   9 3626.60 530.550   7
  10  -4   9 4076.70 565.134   8
  10  -4   9 3155.26 479.197   4
  11   4   9 3786.17 531.824   7
  11  -4   9 3354.63 498.757   8
  12   4   9-5.50494 173.836   7
  12  -4   9-82.3275 182.886   8
  13  -4   9 14354.1 906.802   8
  13   4   9 12693.2 888.579   7
  14  -4   9 6764.17 597.622   8
  14   4   9 6109.46 586.923   7
  15   4   9-214.524 163.863   7
  15  -4   9-144.308 122.483   8
 -16   4  -9-43.4900 107.558   3
  16   4   9-122.929 123.478   7
 -18   5   9-25.5508 114.562   5
 -18  -5   9 264.385 140.512   6
 -18  -5   9 407.737 159.681   3
 -17   5   9 1204.20 256.085   5
 -17  -5   9 1111.02 248.416   6
 -17  -5   9 752.307 233.856   3
 -16  -5   9 549.488 221.296   6
 -16   5   9 721.798 183.105   5
 -16  -5   9 655.652 203.715   3
 -15  -5   9 2409.97 393.729   6
 -15   5   9 2283.54 365.751   5
 -15  -5   9 2252.50 368.502   3
 -14  -5   9 8740.12 724.644   6
 -14  -5   9 8656.86 730.374   3
 -14   5   9 8067.78 680.512   5
 -13   5   9 1012.60 246.780   5
 -13  -5   9 854.930 250.408   6
 -13  -5   9 1128.44 308.485   3
 -12   5   9 3550.81 469.154   5
 -12  -5   9 3201.39 457.321   6
 -12  -5   9 3699.79 493.709   3
 -11  -5   9 18.4202 126.917   6
 -11   5   9-134.950 196.655   5
 -11  -5   9-15.0459 180.217   3
 -10  -5   9 2027.75 362.752   6
 -10   5   9 2223.96 378.353   5
 -10  -5   9 2171.72 392.314   3
  -9  -5   9-32.1747 121.445   6
  -9   5   9-63.2072 144.522   5
  -9  -5   9-37.8809 192.010   3
  -8  -5   9 6522.91 635.095   6
  -8   5   9 6342.48 605.203   5
  -7  -5   9 12264.2 852.189   6
  -7   5   9 11696.1 793.249   5
  -7  -5   9 13279.5 777.111   4
  -6  -5   9 185.740 131.747   4
  -6  -5   9 99.7773 147.310   6
  -6   5   9 89.2396 134.653   5
  -5  -5   9 3825.30 479.386   6
  -5   5   9 2826.95 393.661   5
  -5  -5   9 3194.65 385.235   4
  -4   5   9 1993.29 365.145   7
  -4  -5   9 1531.95 295.928   6
  -4   5   9 1262.48 286.432   5
  -3   5   9 821.472 255.947   7
  -3  -5   9 809.993 194.484   4
  -3  -5   9 737.039 236.526   6
  -3   5   9 732.061 217.221   5
  -2  -5   9 5906.06 574.580   6
  -2  -5   9 4989.99 485.831   4
  -2   5   9 5949.08 589.447   7
  -1  -5   9 18540.6 1015.36   6
  -1  -5   9 18812.0 946.641   4
  -1   5   9 19899.2 1071.68   7
   0   5   9-166.742 208.238   7
   0  -5   9 196.274 106.374   4
   0  -5   9-11.3909 126.818   6
   1   5   9 1903.14 351.824   7
   1  -5   9 2227.55 343.448   4
   1  -5   9 2313.03 365.707   6
   2   5   9 1271.97 310.511   7
   2  -5   9 1826.73 319.290   4
   2  -5   9 1688.26 308.618   6
   3   5   9 1984.86 379.758   7
   3  -5   9 1831.03 326.629   4
   3  -5   9 1677.05 323.729   6
   4   5   9 166.489 172.388   7
   4  -5   9 211.436 160.738   4
   4  -5   9 577.085 213.339   6
   5  -5   9 5934.27 578.334   6
   5  -5   9 6202.25 627.174   4
   5   5   9 6704.46 676.719   7
   6  -5   9 6803.86 610.629   6
   6  -5   9 5786.89 638.939   4
   6   5   9 7021.04 698.966   7
   7  -5   9-9.21555 113.943   4
   7   5   9 18.7156 161.352   7
   7  -5   9 347.993 183.938   6
   8  -5   9 2004.99 393.826   4
   8   5   9 1615.48 348.554   7
   8  -5   9 1337.17 326.209   8
   9  -5   9-140.064 177.020   4
   9   5   9 172.414 147.593   7
   9  -5   9 108.584 170.809   8
  10   5   9 965.085 255.990   7
  10  -5   9 1023.92 282.792   8
  10  -5   9 1586.69 333.834   4
  11   5   9 2488.63 399.930   7
  11  -5   9 1930.13 342.056   8
  12  -5   9 7971.91 636.292   8
  12   5   9 7902.32 639.061   7
  13   5   9 319.687 149.631   7
  13  -5   9 278.474 165.013   8
 -14   6   9 490.573 168.629   5
 -13   6   9 3326.99 387.935   5
 -12   6   9 1572.96 288.741   5
 -11   6   9 832.274 217.603   5
 -10   6   9 14.6840 119.597   5
  -9  -6   9 3187.87 401.416   6
  -9   6   9 1238.76 277.193   5
  -8  -6   9 2233.72 332.217   6
  -8   6   9 1163.80 257.173   5
  -7  -6   9 1859.88 284.479   6
  -7   6   9 715.902 194.204   5
  -6  -6   9 7644.40 609.536   6
  -6  -6   9 5153.94 477.226   4
  -5  -6   9 121.813 102.626   4
  -5  -6   9 401.004 159.979   6
  -4  -6   9-249.934 128.279   4
  -4  -6   9-350.746 159.084   6
  -3  -6   9 6825.60 573.106   6
  -3  -6   9 6548.15 552.757   4
  -2  -6   9 11222.8 724.658   6
  -2  -6   9 9707.66 679.276   4
  -1   6   9 181.124 174.050   7
  -1  -6   9 16.8131 111.583   4
  -1  -6   9-61.0768 101.299   6
   0  -6   9 3033.41 387.732   4
   0   6   9 3441.27 441.384   7
   1   6   9 2353.68 376.819   7
   1  -6   9 2022.72 324.827   4
   2   6   9 514.154 217.830   7
   2  -6   9 441.327 162.584   4
   3   6   9-156.397 149.987   7
   3  -6   9 351.753 159.547   4
   4  -6   9 3656.51 453.970   4
   4   6   9 3543.42 458.872   7
   5   6   9 222.222 138.575   7
   5  -6   9 151.352 136.796   4
   6  -6   9 1102.17 280.992   4
   6   6   9 1375.43 283.485   7
   6  -6   9 1065.85 265.675   8
   7  -6   9 4457.64 496.525   8
   7  -6   9 4768.60 543.353   4
   7   6   9 4937.89 507.172   7
   8  -6   9 508.673 172.499   4
   8   6   9 251.067 150.233   7
   8  -6   9 149.146 126.055   8
   9   6   9 1030.95 216.396   7
   9  -6   9 960.626 223.937   8
 -24   0  10 9653.50 674.514   9
 -23   0  10 3855.34 466.744   9
 -22   0  10 431.344 184.348   9
 -21   0  10 2305.68 405.747   9
 -20   0  10 22720.3 1233.61   9
 -19   0  10 2411.97 436.019   9
 -18   0  10 4625.94 610.038   9
 -17   0  10 8213.16 749.842   9
 -16   0  10 2904.90 463.787   9
 -15   0  10 3237.63 483.244   9
 -14   0  10 49365.8 1682.65   9
 -13   0  10 46515.7 1558.41   9
 -12   0  10 1355.87 352.208   9
 -11   0  10 26883.0 932.953   5
 -11   0  10 29689.1 1192.82   9
 -10   0  10 6928.10 505.172   5
 -10   0  10 8285.63 604.571   9
  -9   0  10 1201.96 194.500   5
  -9   0  10 1741.28 278.169   9
  -8   0  10 2669.47 289.852   5
  -8   0  10 3374.95 365.563   9
  -7   0  10 142357. 2046.41   5
  -7   0  10 135007. 2234.11   9
  -6   0  10 15259.9 662.722   5
  -6   0  10 15007.9 726.518   9
  -5   0  10 34586.6 996.941   5
  -5   0  10 33769.3 1059.71   9
  -4   0  10 5721.07 432.420   9
  -3   0  10 752.577 161.998   9
  -2   0  10 8.32553 111.948   9
  -2   0  10 99.1103 70.1431   8
  -1   0  10 73933.2 1543.75   9
  -1   0  10 77829.5 1538.90   8
   0   0  10 74698.8 1396.19   6
   0   0  10 70879.6 1531.53   9
   0   0  10 72899.2 1554.90   8
   1   0  10 8360.86 484.043   6
   1   0  10 7288.17 500.803   9
   1   0  10 7723.71 536.147   8
   2   0  10 33855.0 996.120   6
   2   0  10 30708.6 1056.68   9
   2   0  10 31974.2 1128.28   8
   3   0  10 27460.1 933.641   6
   3   0  10 26524.1 1011.31   9
   3   0  10 26978.6 1073.57   8
   4   0  10 515.957 133.693   6
   4   0  10 411.472 170.686   8
   5   0  10 1873.03 273.666   6
   5   0  10 2947.90 392.283   8
   6   0  10 24043.4 1090.32   8
   7   0  10 11251.7 780.404   8
   8   0  10 16139.3 954.216   8
   9   0  10 26149.7 1219.90   8
  10   0  10-62.1882 196.796   8
 -11   0 -10 2162.12 346.403   3
  11   0  10 2323.30 398.575   8
  12   0  10 7479.57 683.215   8
 -12   0 -10 6640.92 602.242   3
  13   0  10 42272.2 1572.50   8
 -13   0 -10 37552.3 1409.28   3
  14   0  10 3703.25 495.543   8
 -14   0 -10 3866.09 459.145   3
 -15   0 -10 18630.0 977.473   3
  15   0  10 17779.5 990.677   8
  16   0  10 5457.58 524.360   8
 -16   0 -10 5074.08 507.742   3
 -17   0 -10 2.37221 115.413   3
  17   0  10-99.0590 104.986   8
 -18   0 -10 16.8584 96.7956   3
 -24  -1  10 366.603 171.090   9
 -24   1  10 80.2198 108.115   9
 -23  -1  10-118.242 143.329   9
 -23   1  10-2.64936 146.534   9
 -22  -1  10 6466.13 612.440   9
 -22   1  10 6671.54 625.305   9
 -21  -1  10 12099.3 859.297   9
 -21   1  10 11616.5 844.763   9
 -20  -1  10 2134.16 330.232   3
 -20  -1  10 2931.44 464.097   9
 -20   1  10 2359.58 427.084   9
 -19  -1  10 25907.8 1293.40   9
 -19   1  10 25938.1 1304.70   9
 -19  -1  10 26676.5 1146.39   3
 -18  -1  10 10213.1 825.221   9
 -18   1  10 9899.71 835.788   9
 -18  -1  10 11228.1 747.737   3
 -17  -1  10-60.7334 85.0899   3
 -17  -1  10 141.531 188.987   9
 -17   1  10-102.404 203.399   9
 -16  -1  10 440.511 180.470   3
 -16   1  10 512.385 183.024   5
 -16  -1  10 411.531 211.031   9
 -16   1  10 444.658 226.475   9
 -15   1  10 14194.7 789.736   5
 -15  -1  10 15721.1 979.634   9
 -15   1  10 14144.9 922.759   9
 -15  -1  10 15323.2 830.033   3
 -14  -1  10 1971.99 295.013   3
 -14   1  10 2024.68 314.937   5
 -14  -1  10 1779.61 352.689   9
 -14   1  10 1435.76 314.142   9
 -13   1  10 43170.6 1334.82   5
 -13  -1  10 42897.5 1515.29   9
 -13   1  10 43731.9 1512.14   9
 -13  -1  10 46611.2 1365.13   3
 -12   1  10 60692.0 1540.00   5
 -12  -1  10 61074.2 1743.71   9
 -12   1  10 61761.2 1729.94   9
 -12  -1  10 62530.9 1517.25   3
 -11   1  10 11504.2 663.912   5
 -11  -1  10 11357.9 733.446   9
 -11   1  10 11251.2 721.486   9
 -11  -1  10 11066.4 618.150   3
 -10   1  10 7610.40 529.841   5
 -10  -1  10 8622.66 527.542   3
 -10   1  10 6913.74 557.601   9
 -10  -1  10 6986.18 564.616   9
  -9  -1  10 761.293 166.957   3
  -9   1  10 678.347 187.812   5
  -9   1  10 496.756 144.186   9
  -9  -1  10 671.663 207.590   9
  -8  -1  10 17539.9 718.242   3
  -8  -1  10 18282.3 862.741   9
  -8   1  10 18694.4 848.234   9
  -7   1  10-174.636 177.581   9
  -7   1  10 95.9868 106.656   5
  -7  -1  10-127.474 174.050   9
  -7  -1  10 38.3607 82.4999   3
  -6   1  10 92839.3 1778.28   9
  -6   1  10 94033.0 1774.92   5
  -6  -1  10 98459.5 1593.62   3
  -6  -1  10 94342.8 1839.50   9
  -5  -1  10 78033.6 1394.98   3
  -5   1  10 71595.6 1542.78   5
  -5  -1  10 73773.2 1586.23   9
  -5   1  10 75746.5 1570.44   9
  -5   1  10 75349.3 1544.30   7
  -4  -1  10 46596.6 1218.83   6
  -4   1  10 44015.2 1201.59   5
  -4  -1  10 45466.5 1237.57   9
  -4   1  10 44898.4 1190.63   9
  -4   1  10 47668.0 1133.97   8
  -4   1  10 47504.2 1208.64   7
  -3  -1  10 5943.21 434.774   6
  -3   1  10 5474.88 422.792   5
  -3   1  10 5554.86 412.950   9
  -3  -1  10 5704.45 433.785   9
  -3   1  10 5518.26 400.165   8
  -3   1  10 5884.79 419.939   7
  -2  -1  10 13009.3 639.324   6
  -2   1  10 13229.2 659.077   5
  -2   1  10 12867.1 633.596   9
  -2  -1  10 12657.1 642.525   9
  -2   1  10 12852.2 630.093   8
  -2  -1  10 12663.1 603.593   8
  -2   1  10 12462.0 614.044   7
  -1   1  10 1092.35 195.161   7
  -1  -1  10 780.446 163.483   6
  -1   1  10 968.321 185.242   9
  -1  -1  10 982.662 177.856   9
  -1   1  10 1195.97 220.046   8
  -1  -1  10 961.969 192.291   8
   0  -1  10 52615.7 1350.15   9
   0  -1  10 55132.0 1340.79   6
   0   1  10 52871.8 1311.17   9
   0   1  10 52350.7 1376.70   8
   0  -1  10 53613.5 1377.24   8
   0   1  10 56334.8 1323.54   7
   1  -1  10 43120.6 1205.96   6
   1   1  10 42407.1 1199.02   9
   1  -1  10 41607.2 1226.05   9
   1   1  10 42497.7 1292.31   8
   1  -1  10 42999.6 1285.37   8
   1   1  10 44381.6 1201.19   7
   2  -1  10 5816.71 459.647   6
   2  -1  10 5804.36 504.578   8
   2   1  10 5903.97 466.248   9
   2  -1  10 6131.31 493.991   9
   2   1  10 5742.46 510.202   8
   2   1  10 6667.89 479.469   7
   3  -1  10 7076.15 531.546   6
   3   1  10 7178.24 526.113   9
   3  -1  10 7964.09 560.434   9
   3   1  10 7251.75 593.934   8
   3  -1  10 8003.67 605.635   8
   3   1  10 7127.07 507.579   7
   4  -1  10 3818.03 393.560   6
   4   1  10 3914.51 460.804   8
   4  -1  10 4292.41 464.853   8
   4   1  10 4191.51 408.316   7
   5  -1  10 3105.37 363.184   6
   5   1  10 3357.40 437.892   8
   5  -1  10 3097.30 398.402   8
   5   1  10 2905.16 349.345   7
   6  -1  10 11647.9 731.293   6
   6   1  10 12258.9 828.974   8
   6  -1  10 12185.0 799.740   8
   6   1  10 11605.9 712.124   7
   7  -1  10 40933.1 1395.54   6
   7   1  10 42097.3 1540.10   8
   7  -1  10 41542.1 1482.75   8
   7   1  10 39179.7 1338.96   7
   8   1  10 16961.4 1001.87   8
   8  -1  10 16005.5 951.329   8
   8   1  10 14744.7 849.235   7
   9   1  10 5511.61 534.687   7
   9   1  10 5509.58 590.164   8
   9  -1  10 5101.43 563.763   8
  10   1  10 3238.31 436.382   7
  10   1  10 4011.24 510.871   8
  10  -1  10 3445.62 477.047   8
  11   1  10 1998.40 349.580   7
  11   1  10 2810.62 455.928   8
  11  -1  10 2321.88 399.928   8
  12   1  10 3052.89 412.630   7
 -12  -1 -10 3082.75 392.274   3
  12   1  10 3031.38 450.744   8
  12  -1  10 3126.75 474.605   8
  13   1  10 30088.1 1281.15   7
  13   1  10 30396.0 1347.03   8
  13  -1  10 31908.5 1373.54   8
 -13  -1 -10 29750.7 1205.87   3
 -13   1 -10 33139.5 1360.93   3
  14   1  10 44247.7 1572.86   8
  14  -1  10 43693.0 1582.46   8
 -14  -1 -10 42791.7 1431.17   3
 -14   1 -10 43888.3 1555.43   3
 -15  -1 -10 1483.47 264.286   3
  15   1  10 1984.42 326.149   8
  15  -1  10 2040.03 358.521   8
 -15   1 -10 1526.21 304.931   3
  16   1  10 10311.0 701.682   8
  16  -1  10 8969.32 672.477   8
 -16   1 -10 9717.92 720.213   3
 -17   1 -10 213.455 156.051   3
  17  -1  10 511.751 185.911   8
 -18   1 -10 346.421 144.101   3
 -23  -2  10 163.769 129.325   9
 -23   2  10 151.326 104.251   9
 -22  -2  10 769.862 216.105   9
 -22  -2  10 736.548 189.936   3
 -21  -2  10 34.3297 107.908   3
 -21  -2  10 62.0130 154.698   9
 -21   2  10-212.252 163.489   9
 -20  -2  10 16641.1 974.870   9
 -20   2  10 17229.6 998.044   9
 -20  -2  10 17765.3 962.111   3
 -19  -2  10 46.5684 154.948   3
 -19  -2  10-73.8650 173.423   9
 -19   2  10-4.92791 168.611   9
 -19   2  10 157.200 129.294   5
 -18  -2  10 1674.54 315.525   3
 -18   2  10 1695.60 307.731   5
 -18  -2  10 1516.22 337.922   9
 -18   2  10 990.104 285.651   9
 -17  -2  10 3220.67 439.852   3
 -17   2  10 2930.55 400.077   5
 -17  -2  10 3616.19 483.396   9
 -17   2  10 2977.27 458.529   9
 -16  -2  10 2719.50 399.408   3
 -16  -2  10 2375.69 415.788   9
 -16   2  10 2004.04 326.213   5
 -16   2  10 2170.39 372.136   9
 -15  -2  10 904.751 251.039   3
 -15  -2  10 660.159 233.093   9
 -15   2  10 751.494 253.264   9
 -15   2  10 643.611 221.381   5
 -14   2  10 33851.0 1307.21   5
 -14  -2  10 36029.5 1408.05   9
 -14   2  10 33218.4 1346.26   9
 -14  -2  10 34060.6 1307.91   3
 -13   2  10 24580.4 1091.98   5
 -13  -2  10 26641.9 1175.62   9
 -13   2  10 24905.7 1126.53   9
 -13  -2  10 24886.6 1104.61   3
 -12   2  10 6968.88 578.150   5
 -12  -2  10 7064.18 620.834   9
 -12   2  10 6836.32 596.350   9
 -12  -2  10 6950.59 574.393   3
 -11   2  10 16787.8 869.266   5
 -11  -2  10 16778.2 853.766   3
 -11  -2  10 17203.7 908.842   9
 -11   2  10 16747.9 878.002   9
 -10  -2  10 852.920 214.770   3
 -10  -2  10 843.314 228.840   9
 -10   2  10 807.476 211.746   9
 -10   2  10 1032.84 258.507   5
  -9  -2  10-51.9545 110.949   3
  -9  -2  10 14.0751 98.5751   9
  -9   2  10 160.268 129.841   9
  -9   2  10 12.5780 121.763   5
  -8   2  10 14411.4 765.545   5
  -8  -2  10 14408.6 733.912   3
  -8  -2  10 13163.7 740.218   9
  -8   2  10 14705.4 742.688   9
  -7  -2  10 41300.2 1247.91   9
  -7   2  10 39345.0 1243.01   5
  -7  -2  10 40022.9 1190.20   3
  -7   2  10 41844.1 1203.83   9
  -6  -2  10 5280.32 425.599   3
  -6   2  10 5510.83 459.208   5
  -6  -2  10 5287.40 441.663   9
  -6   2  10 5492.71 430.894   9
  -6   2  10 5870.04 494.208   7
  -5  -2  10 12014.1 638.015   3
  -5   2  10 13207.1 707.106   5
  -5  -2  10 12604.4 663.343   9
  -5   2  10 12591.2 633.410   9
  -5   2  10 12458.0 697.505   7
  -4  -2  10 3484.33 375.811   6
  -4   2  10 3519.65 371.927   5
  -4   2  10 3944.03 349.688   9
  -4  -2  10 3694.15 358.302   9
  -4   2  10 3635.44 382.433   7
  -3   2  10 145.176 110.233   7
  -3  -2  10 132.198 117.959   6
  -3   2  10 96.5448 77.6595   9
  -3  -2  10 227.917 102.637   9
  -3   2  10 196.813 110.060   8
  -3   2  10 464.028 199.852   5
  -2   2  10 209.618 102.948   7
  -2  -2  10 77.8332 102.826   6
  -2   2  10 194.893 122.087   5
  -2   2  10 103.554 77.7470   9
  -2  -2  10 60.1690 93.7373   9
  -2   2  10 181.083 130.512   8
  -2  -2  10 210.389 135.198   8
  -1  -2  10 22949.1 966.284   6
  -1   2  10 24179.8 950.650   5
  -1   2  10 23998.8 866.016   9
  -1  -2  10 23713.1 906.301   9
  -1   2  10 22690.0 958.442   8
  -1  -2  10 24540.9 965.236   8
  -1   2  10 23689.8 958.961   7
   0  -2  10 58467.2 1530.91   6
   0  -2  10 60173.6 1456.12   9
   0   2  10 59838.3 1389.60   9
   0   2  10 58693.1 1579.61   8
   0  -2  10 60521.3 1576.82   8
   0   2  10 59040.3 1528.30   7
   1  -2  10 18825.7 883.397   6
   1  -2  10 18683.1 827.368   9
   1   2  10 19472.2 808.116   9
   1   2  10 18506.4 925.054   8
   1  -2  10 18899.0 922.212   8
   1   2  10 19158.2 891.556   7
   2  -2  10 10615.7 693.251   6
   2  -2  10 10838.0 652.030   9
   2   2  10 10972.1 738.348   8
   2  -2  10 11522.6 749.422   8
   2   2  10 10432.5 681.399   7
   3  -2  10 5558.31 506.366   6
   3   2  10 5610.74 553.020   8
   3  -2  10 5908.64 556.569   8
   3   2  10 5373.44 501.383   7
   4   2  10 507.728 211.077   7
   4  -2  10 331.668 158.904   6
   4   2  10 345.731 179.187   8
   4  -2  10 578.144 233.044   8
   5  -2  10 4090.13 459.712   6
   5  -2  10 4338.37 499.982   8
   5   2  10 3816.08 512.309   8
   5   2  10 4429.44 481.501   7
   6  -2  10 12074.3 792.089   6
   6   2  10 10974.5 880.158   8
   6  -2  10 12461.9 849.252   8
   6   2  10 12065.6 806.324   7
   7   2  10 1698.08 330.673   7
   7  -2  10 1690.90 327.190   6
   7   2  10 1573.43 379.689   8
   7  -2  10 1919.59 371.596   8
   8  -2  10 13869.6 901.656   6
   8   2  10 13547.9 954.439   8
   8  -2  10 13082.2 909.890   8
   8   2  10 12718.2 867.306   7
   9   2  10 3833.57 486.445   7
   9   2  10 4728.52 579.287   8
   9  -2  10 4238.01 541.096   8
  10   2  10 125.645 129.954   7
  10   2  10-48.9132 188.975   8
  10  -2  10 82.6293 209.473   8
  11   2  10 1315.12 307.971   7
  11   2  10 1317.79 313.079   8
  11  -2  10 1403.34 328.542   8
  12   2  10 9968.22 795.306   8
  12  -2  10 8533.38 746.529   8
  12   2  10 8153.64 729.252   7
  13   2  10 11631.7 825.647   8
  13  -2  10 11110.9 828.612   8
  13   2  10 11716.2 858.148   7
  14   2  10 510.492 210.681   7
  14   2  10 45.3718 130.318   8
  14  -2  10 323.675 199.083   8
  15   2  10 14738.4 848.637   8
  15  -2  10 13143.3 832.639   8
 -15   2 -10 13768.0 876.067   3
  15   2  10 12729.4 826.016   7
  16   2  10 1751.96 302.651   7
  16  -2  10 2050.68 323.289   8
 -16   2 -10 2457.20 371.124   3
  17   2  10 195.226 109.992   7
  17  -2  10 312.423 162.326   8
 -17   2 -10 176.289 131.686   3
 -18   2 -10 248.599 160.375   3
 -22  -3  10 2676.64 329.791   3
 -21   3  10 4389.88 419.270   5
 -21  -3  10 4890.04 481.958   3
 -20   3  10 2852.85 362.449   5
 -20  -3  10 3652.56 445.114   3
 -19  -3  10 3275.67 440.636   3
 -19   3  10 3026.63 387.047   5
 -18   3  10 7493.84 634.842   5
 -18  -3  10 6644.66 626.337   3
 -17  -3  10 127.005 165.810   3
 -17   3  10-13.7348 158.062   5
 -16  -3  10 369.336 228.839   3
 -16  -3  10 5.07079 99.1187   9
 -16   3  10 467.062 207.473   5
 -15   3  10 6420.01 629.478   5
 -15  -3  10 6327.68 623.758   3
 -15  -3  10 6601.61 600.548   9
 -14  -3  10 104.031 159.781   3
 -14  -3  10-33.3967 130.674   9
 -14   3  10 108.081 189.233   5
 -13  -3  10 12430.3 848.249   3
 -13  -3  10 12574.1 787.593   9
 -13   3  10 12586.7 858.029   5
 -12  -3  10 11372.7 733.979   9
 -12   3  10 11708.0 808.684   5
 -12  -3  10 10110.9 742.367   3
 -11   3  10 4529.87 521.936   5
 -11  -3  10 4146.94 487.247   3
 -11  -3  10 5187.98 491.875   9
 -10   3  10 5861.02 559.668   5
 -10  -3  10 5703.23 562.518   3
 -10  -3  10 6520.24 537.745   9
  -9  -3  10 206.433 93.8792   9
  -9   3  10 363.277 188.645   5
  -9  -3  10 122.324 151.667   3
  -8  -3  10 4507.68 473.086   3
  -8   3  10 3889.80 440.101   5
  -8  -3  10 4852.55 439.337   9
  -7   3  10 322.345 182.131   5
  -7  -3  10 167.215 153.188   3
  -6  -3  10 29300.3 1205.66   6
  -6  -3  10 28345.4 1114.14   3
  -6   3  10 29963.7 1165.74   5
  -6   3  10 29323.7 1181.18   7
  -5  -3  10 18934.2 960.186   6
  -5  -3  10 17760.0 890.684   3
  -5   3  10 18794.2 908.743   5
  -5   3  10 17861.3 912.683   7
  -4   3  10 355.239 135.914   7
  -4  -3  10 366.600 148.298   6
  -4   3  10 221.056 140.125   5
  -3   3  10 954.122 221.604   7
  -3  -3  10 721.545 208.851   6
  -3   3  10 861.426 226.903   5
  -2   3  10 941.201 240.110   7
  -2  -3  10 1116.55 236.960   6
  -2   3  10 805.875 227.447   5
  -1   3  10 907.830 241.777   7
  -1  -3  10 969.898 233.152   6
  -1  -3  10 823.482 179.790   9
  -1   3  10 640.665 215.361   5
   0  -3  10 4044.08 450.467   6
   0   3  10 3648.88 409.973   5
   0  -3  10 4901.87 426.740   9
   0   3  10 3458.99 423.512   7
   1  -3  10 32166.1 1246.76   6
   1   3  10 31195.1 1301.45   8
   1   3  10 31086.4 1248.26   7
   2   3  10 1017.02 243.979   7
   2  -3  10 1381.65 299.532   6
   2   3  10 1031.93 294.989   8
   3   3  10 2693.27 410.529   7
   3  -3  10 2565.74 375.405   6
   3   3  10 2498.44 427.720   8
   3  -3  10 2420.22 390.325   8
   4   3  10 297.067 195.474   7
   4  -3  10 123.618 146.901   6
   4   3  10 63.5872 185.389   8
   4  -3  10 144.861 145.776   8
   5  -3  10 3872.32 487.428   6
   5  -3  10 4151.28 531.265   8
   5   3  10 4075.72 588.047   8
   5  -3  10 3972.22 494.014   4
   5   3  10 4528.90 535.806   7
   6  -3  10 850.322 271.270   4
   6   3  10 816.100 283.991   7
   6  -3  10 712.782 302.187   6
   6   3  10 778.062 340.445   8
   6  -3  10 634.053 259.743   8
   7  -3  10 17745.6 1050.23   6
   7   3  10 17205.8 1191.80   8
   7  -3  10 18472.2 1114.92   8
   7  -3  10 21500.9 1121.19   4
   7   3  10 19157.2 1109.53   7
   8   3  10 2677.19 455.230   7
   8  -3  10 2699.80 451.666   6
   8   3  10 2870.27 513.861   8
   8  -3  10 3743.38 514.270   8
   9   3  10 5299.38 633.901   8
   9  -3  10 5095.58 604.630   8
   9   3  10 4909.26 591.134   7
  10   3  10 1757.42 382.122   7
  10   3  10 2211.63 414.000   8
  10  -3  10 2062.15 405.554   8
  11   3  10 1868.09 382.533   7
  11   3  10 1801.07 369.192   8
  11  -3  10 1409.52 345.211   8
  12   3  10 872.467 265.864   7
  12   3  10 981.193 272.332   8
  12  -3  10 1125.79 304.794   8
  13  -3  10 11913.2 844.580   8
  13   3  10 10586.5 816.617   7
  14  -3  10 10389.7 752.033   8
  14   3  10 8580.66 697.586   7
  15   3  10 395.486 158.832   7
 -15   3 -10 253.235 177.031   3
  15  -3  10 273.717 144.651   8
 -16   3 -10 2698.01 356.234   3
  16   3  10 2432.14 335.163   7
  16  -3  10 2474.44 341.506   8
 -17   3 -10 220.693 121.800   3
 -20   4  10 1084.46 225.109   5
 -20  -4  10 1887.08 307.251   3
 -19   4  10-233.945 155.684   5
 -19  -4  10 59.6244 109.331   3
 -18   4  10 1014.16 241.836   5
 -18  -4  10 976.011 252.817   3
 -17   4  10 1243.97 306.859   5
 -17  -4  10 1067.14 267.831   3
 -16   4  10 1146.83 280.343   5
 -16  -4  10 1230.68 277.695   3
 -15   4  10 292.642 220.716   5
 -15  -4  10 557.387 226.183   3
 -14  -4  10 6625.13 656.209   3
 -14   4  10 6109.58 609.052   5
 -13   4  10 2196.01 406.155   5
 -13  -4  10 1977.52 364.531   3
 -12   4  10 854.044 299.192   5
 -12  -4  10 1229.50 351.204   3
 -11  -4  10 6773.96 637.273   3
 -11   4  10 6564.69 646.903   5
 -10   4  10 423.091 243.965   5
 -10  -4  10 512.224 286.054   3
  -9  -4  10 3066.47 457.015   6
  -9   4  10 3490.86 452.227   5
  -9  -4  10 2845.08 425.607   3
  -8   4  10 2527.44 395.388   5
  -8  -4  10 3243.83 467.046   6
  -8  -4  10 3623.56 485.153   3
  -7  -4  10 2345.65 388.941   6
  -7   4  10 2575.46 403.298   5
  -7  -4  10 2422.43 380.791   3
  -6  -4  10 2497.49 387.523   6
  -6   4  10 1998.54 356.899   5
  -5  -4  10 4167.46 495.137   6
  -5   4  10 3980.23 466.441   5
  -5   4  10 3993.58 483.807   7
  -4   4  10 277.418 231.278   7
  -4  -4  10 278.660 178.741   6
  -4   4  10 318.608 178.578   5
  -3   4  10 1276.03 305.708   7
  -3  -4  10 1761.14 333.646   6
  -3   4  10 1624.31 302.108   5
  -2   4  10 2689.58 412.037   7
  -2  -4  10 2571.76 391.199   6
  -2   4  10 2267.30 343.626   5
  -1   4  10 1928.70 348.899   7
  -1  -4  10 2159.62 361.337   6
  -1   4  10 1848.13 320.468   5
   0  -4  10 10584.4 776.758   6
   0   4  10 11195.4 809.676   7
   1   4  10 772.178 286.914   7
   1  -4  10 653.425 205.408   6
   2  -4  10 4721.93 528.657   6
   2  -4  10 4734.65 469.604   4
   2   4  10 4444.51 528.127   7
   3   4  10 1458.74 340.524   7
   3  -4  10 1424.90 268.535   4
   3  -4  10 1218.29 302.708   6
   4  -4  10 517.568 190.112   4
   4   4  10 378.464 223.153   7
   4  -4  10 669.434 241.488   6
   5  -4  10 387.932 198.105   4
   5   4  10 598.413 263.403   7
   5  -4  10 812.285 267.275   6
   5  -4  10 82.7200 186.575   8
   6  -4  10 2157.31 428.435   4
   6   4  10 2591.75 472.304   7
   6  -4  10 2058.42 384.912   6
   6  -4  10 2087.31 420.464   8
   7  -4  10 1125.06 303.744   4
   7   4  10 1447.56 321.569   7
   7  -4  10 1472.91 329.836   6
   7  -4  10 1215.42 314.475   8
   8  -4  10 2114.91 391.190   4
   8   4  10 1930.12 392.862   7
   8  -4  10 2808.86 427.793   6
   8  -4  10 1882.54 379.274   8
   9   4  10 1128.84 317.826   7
   9  -4  10 1458.02 331.328   8
  10   4  10 11.8959 161.657   7
  10  -4  10 225.249 219.204   8
  11   4  10 85.7437 147.432   7
  11  -4  10-33.4530 153.070   8
  12   4  10 293.472 208.644   7
  12  -4  10 329.232 201.164   8
  13  -4  10 5243.17 529.972   8
  13   4  10 5461.48 555.545   7
  14   4  10 180.488 150.013   7
  14  -4  10 145.898 134.291   8
  15   4  10 1820.27 283.267   7
 -15   4 -10 2470.71 325.486   3
  15  -4  10 2055.34 295.744   8
 -18   5  10 273.057 124.565   5
 -18  -5  10 530.890 164.353   3
 -17  -5  10 548.115 171.573   6
 -17   5  10 524.181 184.220   5
 -17  -5  10 305.975 205.465   3
 -16  -5  10 438.700 151.645   6
 -16   5  10 385.929 124.451   5
 -16  -5  10-3.13276 154.306   3
 -15  -5  10 190.741 184.432   6
 -15   5  10-51.1135 127.023   5
 -15  -5  10 255.540 167.023   3
 -14  -5  10 325.334 147.120   6
 -14   5  10 343.696 187.371   5
 -14  -5  10 376.055 210.701   3
 -13   5  10 1780.95 337.296   5
 -13  -5  10 1388.06 390.933   6
 -13  -5  10 1114.05 302.110   3
 -12  -5  10 1274.55 296.907   6
 -12   5  10 981.255 280.510   5
 -12  -5  10 1392.11 323.447   3
 -11  -5  10 86.9729 131.118   6
 -11   5  10 62.3139 167.946   5
 -11  -5  10 63.8579 195.124   3
 -10  -5  10 3034.08 429.957   6
 -10   5  10 2966.80 422.117   5
  -9  -5  10 197.115 164.364   6
  -9   5  10 448.852 212.275   5
  -8  -5  10 2196.63 383.157   6
  -8   5  10 1664.81 336.020   5
  -7  -5  10 400.690 199.561   6
  -7   5  10 294.310 180.537   5
  -6  -5  10 205.209 140.954   6
  -6   5  10-31.9125 123.511   5
  -5  -5  10 4153.77 507.630   6
  -5   5  10 3039.63 441.752   5
  -4  -5  10-11.9616 124.703   6
  -4   5  10 58.3642 158.096   5
  -3  -5  10 4242.06 497.688   6
  -3   5  10 3694.26 422.010   5
  -3   5  10 4186.55 507.168   7
  -2   5  10 241.492 193.702   7
  -2  -5  10 174.924 163.754   6
  -2   5  10-204.789 129.948   5
  -1   5  10 767.860 266.246   7
  -1  -5  10 553.275 211.449   6
   0   5  10 347.524 183.983   7
   0  -5  10 285.981 135.203   4
   0  -5  10 235.272 152.783   6
   1   5  10 673.639 276.957   7
   1  -5  10 444.751 169.273   4
   1  -5  10 423.638 180.381   6
   2   5  10 123.090 188.787   7
   2  -5  10 11.0861 88.9113   4
   2  -5  10 231.781 164.904   6
   3   5  10 2407.74 404.972   7
   3  -5  10 2761.07 402.648   4
   3  -5  10 2754.43 401.083   6
   4   5  10 83.4461 189.475   7
   4  -5  10 233.793 151.772   4
   4  -5  10 1.17525 149.992   6
   5  -5  10 1185.32 295.981   4
   5   5  10 1692.18 357.032   7
   5  -5  10 1595.06 310.983   6
   5  -5  10 1239.00 311.149   8
   6  -5  10 292.778 142.876   4
   6   5  10 107.764 165.222   7
   6  -5  10 55.2141 125.007   6
   6  -5  10 191.760 195.996   8
   7  -5  10-273.357 166.753   4
   7   5  10 309.936 199.825   7
   7  -5  10 92.4588 148.322   8
   8  -5  10 266.732 112.487   4
   8   5  10 258.947 178.979   7
   8  -5  10 13.5136 154.442   8
   9   5  10 1255.07 300.872   7
   9  -5  10 694.915 232.183   8
  10   5  10 873.333 249.992   7
  10  -5  10 898.344 239.011   8
  11   5  10 291.272 145.335   7
  11  -5  10 318.216 152.583   8
  12   5  10 180.493 126.262   7
  12  -5  10 175.978 138.525   8
 -13   6  10-425.815 157.180   5
 -12  -6  10 1210.44 242.297   6
 -12   6  10 281.648 129.439   5
 -11  -6  10 364.039 148.113   6
 -11   6  10 131.683 137.770   5
 -10  -6  10-105.468 105.006   6
 -10   6  10-188.420 124.170   5
  -9  -6  10 256.356 137.767   6
  -9   6  10 80.4073 98.0567   5
  -8  -6  10-342.505 159.938   6
  -8   6  10 194.783 111.151   5
  -7  -6  10 739.168 178.632   6
  -7   6  10 571.768 160.819   5
  -6  -6  10 283.759 148.181   6
  -5  -6  10 1824.18 309.156   6
  -4  -6  10 1801.70 293.451   6
  -3  -6  10 247.061 120.716   6
  -2  -6  10 515.902 177.504   6
  -1  -6  10 15.7509 94.9414   6
   0   6  10 629.278 218.955   7
   0  -6  10 505.407 173.607   6
   1   6  10 668.066 204.998   7
   1  -6  10 952.616 224.823   6
   2   6  10 40.2456 109.902   7
   2  -6  10-27.4186 80.8716   6
   3   6  10-115.777 132.540   7
   3  -6  10-3.35168 144.997   8
   4   6  10 221.654 131.336   7
   4  -6  10 258.879 113.569   8
   5   6  10 651.497 214.525   7
   5  -6  10 822.765 221.369   8
   6   6  10 89.1389 136.301   7
   6  -6  10-117.531 102.328   8
   7   6  10 740.245 201.378   7
   7  -6  10 1275.32 265.399   8
   8   6  10-7.40444 86.2996   7
 -24   0  11 233.372 121.448   9
 -23   0  11 64.3781 107.775   9
 -22   0  11-84.6198 173.083   9
 -21   0  11-2.52727 155.568   9
 -20   0  11-23.8570 189.502   9
 -19   0  11 55.0430 187.460   9
 -18   0  11 157.440 217.168   9
 -17   0  11 147.238 199.600   9
 -16   0  11-125.174 212.645   9
 -15   0  11-284.122 244.935   9
 -14   0  11-121.399 185.385   9
 -13   0  11-289.092 234.262   9
 -12   0  11-38.9128 146.399   9
 -11   0  11 63.6319 102.320   5
 -11   0  11-9.59358 156.272   9
 -10   0  11 325.282 133.202   5
 -10   0  11 70.1034 116.625   9
  -9   0  11-79.7710 98.5676   5
  -9   0  11-54.3091 168.557   9
  -8   0  11 22.9820 85.6876   5
  -8   0  11-60.6144 158.547   9
  -7   0  11-72.8592 73.9352   5
  -7   0  11-140.782 170.768   9
  -6   0  11-18.7126 48.1642   6
  -6   0  11 1.75279 79.9622   5
  -6   0  11-53.3409 119.525   9
  -5   0  11-38.5726 124.529   9
  -5   0  11-266.442 100.378   6
  -4   0  11 29.3849 75.1285   6
  -4   0  11-40.8677 118.267   9
  -3   0  11 11.5273 42.9192   6
  -3   0  11 51.3705 98.7252   9
  -2   0  11 33.8425 69.0224   6
  -2   0  11-170.455 128.100   9
  -2   0  11-20.7927 92.3551   8
  -1   0  11 0.30358 56.6502   6
  -1   0  11 86.5525 90.0480   9
  -1   0  11-37.7312 83.0596   8
   0   0  11 5.65211 55.1926   6
   0   0  11-45.5709 98.1068   9
   0   0  11 31.0866 101.672   8
   1   0  11-114.389 146.453   9
   1   0  11 2.62720 70.2355   6
   1   0  11-87.0023 112.035   8
   2   0  11 211.095 140.953   6
   2   0  11 163.094 160.695   9
   2   0  11 320.436 176.496   8
   3   0  11 1952.96 300.246   6
   3   0  11 1594.43 349.195   8
   4   0  11 16.2756 60.7815   6
   4   0  11 56.9778 134.003   8
   5   0  11 81.9464 107.769   6
   5   0  11-28.3899 143.493   8
   6   0  11-184.088 193.412   8
   7   0  11 113.905 161.695   8
   8   0  11 54.3034 170.214   8
   9   0  11 170.643 179.814   8
 -10   0 -11-246.870 177.157   3
  10   0  11-47.4300 228.161   8
 -11   0 -11 97.2018 125.895   3
  11   0  11 176.919 194.736   8
  12   0  11-112.740 179.914   8
 -12   0 -11-170.362 108.559   3
  13   0  11-101.833 179.324   8
 -13   0 -11 78.9586 119.209   3
 -14   0 -11-138.952 154.531   3
  14   0  11 35.2074 147.079   8
 -15   0 -11-164.635 136.304   3
  15   0  11-283.777 152.694   8
 -16   0 -11 281.943 137.801   3
  16   0  11 174.931 130.009   8
 -17   0 -11-136.075 113.183   3
  17   0  11 297.743 150.832   8
 -24   1  11 186.948 149.116   9
 -24  -1  11-39.4327 90.2171   9
 -23  -1  11 1016.45 238.891   9
 -23   1  11 1171.84 242.745   9
 -22  -1  11 78.4639 142.919   9
 -22   1  11 254.385 178.114   9
 -21  -1  11 216.126 162.688   9
 -21   1  11 482.047 185.749   9
 -20  -1  11 931.384 277.601   9
 -20   1  11 779.658 262.402   9
 -19  -1  11 469.095 172.630   9
 -19   1  11 294.728 176.728   9
 -18  -1  11 283.666 228.756   9
 -18   1  11 1601.18 350.670   9
 -17  -1  11 951.916 306.633   9
 -17   1  11 1058.37 308.788   9
 -16   1  11 374.401 151.729   5
 -16  -1  11 702.767 258.233   9
 -16   1  11 488.766 255.979   9
 -15  -1  11 501.719 167.136   3
 -15  -1  11 16.2507 212.042   9
 -15   1  11 59.2428 143.264   9
 -15   1  11 37.8509 105.404   5
 -14  -1  11 2696.28 339.141   3
 -14   1  11 2406.19 337.363   5
 -14  -1  11 3070.03 464.364   9
 -14   1  11 2226.11 362.842   9
 -13   1  11 3924.35 426.697   5
 -13  -1  11 4128.54 412.405   3
 -13  -1  11 4101.23 486.908   9
 -13   1  11 3957.72 476.567   9
 -12  -1  11-143.297 113.783   3
 -12   1  11 229.927 150.741   5
 -12  -1  11-43.7243 148.420   9
 -12   1  11-11.0806 133.650   9
 -11   1  11 6308.37 521.881   5
 -11  -1  11 6482.26 477.578   3
 -11  -1  11 6187.13 560.998   9
 -11   1  11 6106.68 552.223   9
 -10   1  11 4262.27 421.897   5
 -10  -1  11 4042.46 451.287   9
 -10   1  11 3898.52 437.254   9
 -10  -1  11 4434.44 384.094   3
  -9   1  11 2803.52 344.347   5
  -9  -1  11 3566.10 333.441   3
  -9  -1  11 2342.13 344.901   9
  -9   1  11 2320.48 329.621   9
  -8   1  11 13086.1 705.418   5
  -8  -1  11 13241.1 623.305   3
  -8  -1  11 11585.5 708.928   9
  -8   1  11 12096.2 714.014   9
  -7  -1  11 1011.72 228.057   9
  -7   1  11 966.071 211.271   5
  -7   1  11 976.551 204.163   9
  -7  -1  11 843.203 164.344   3
  -6  -1  11 14077.6 627.213   3
  -6   1  11 13798.6 719.138   5
  -6   1  11 12710.7 693.993   9
  -6  -1  11 12112.9 699.239   9
  -5  -1  11 416.069 146.886   6
  -5   1  11 411.660 141.790   5
  -5  -1  11 309.641 118.848   9
  -5   1  11 198.163 92.7819   9
  -5   1  11 477.928 128.245   8
  -4  -1  11 19454.3 831.278   6
  -4   1  11 19229.5 839.787   5
  -4   1  11 18272.4 812.368   9
  -4   1  11 19502.6 779.788   8
  -4  -1  11 17523.6 821.125   9
  -4   1  11 18228.9 792.417   7
  -3   1  11 345.477 151.392   5
  -3   1  11 528.422 158.768   7
  -3  -1  11 196.297 96.4707   6
  -3   1  11 529.958 176.496   9
  -3  -1  11 378.768 158.354   9
  -3   1  11 408.716 133.157   8
  -3  -1  11 536.127 138.262   8
  -2   1  11 414.154 147.620   7
  -2  -1  11 201.830 100.546   6
  -2  -1  11 161.595 120.606   9
  -2   1  11 135.261 100.720   9
  -2   1  11 189.262 94.1289   8
  -2  -1  11 48.7021 70.8025   8
  -1  -1  11 3471.68 352.537   6
  -1   1  11 3708.00 371.163   9
  -1  -1  11 3730.72 379.571   9
  -1   1  11 3187.61 352.778   8
  -1  -1  11 3682.97 365.693   8
  -1   1  11 3380.77 343.211   7
   0   1  11 670.717 170.476   7
   0  -1  11 654.292 166.643   6
   0   1  11 629.212 166.518   9
   0  -1  11 591.008 172.997   9
   0   1  11 968.134 232.546   8
   0  -1  11 636.147 165.085   8
   1   1  11 70.4412 79.2993   7
   1  -1  11 31.4117 117.312   9
   1  -1  11 9.80349 115.507   6
   1   1  11 251.434 149.514   9
   1   1  11 122.507 156.241   8
   1  -1  11-65.5030 128.211   8
   2  -1  11 3006.97 357.829   6
   2   1  11 2531.26 352.177   9
   2  -1  11 2999.09 378.610   9
   2   1  11 3278.39 417.113   8
   2  -1  11 2828.70 381.971   8
   2   1  11 2940.98 341.221   7
   3  -1  11 6507.15 525.668   6
   3  -1  11 6202.89 523.179   9
   3   1  11 6372.52 582.315   8
   3  -1  11 7033.26 584.455   8
   3   1  11 6341.15 510.261   7
   4   1  11 122.159 94.4121   7
   4  -1  11 148.278 164.962   6
   4   1  11 184.313 160.541   8
   4  -1  11 84.4963 126.718   8
   5   1  11-3.60514 128.824   7
   5  -1  11 156.164 136.446   6
   5  -1  11-22.9236 157.184   8
   6   1  11 533.147 176.576   7
   6  -1  11 529.927 194.925   6
   6   1  11 431.815 223.665   8
   6  -1  11 541.671 246.543   8
   7   1  11 313.004 160.122   7
   7  -1  11 131.159 184.507   6
   7   1  11-129.981 171.257   8
   7  -1  11 54.9294 178.336   8
   8   1  11 4117.37 524.865   8
   8  -1  11 4140.84 523.311   8
   8   1  11 4457.16 483.539   7
   9   1  11 1719.23 301.510   7
   9   1  11 1654.55 374.540   8
   9  -1  11 1306.84 369.500   8
  10   1  11 1043.67 239.706   7
  10   1  11 916.848 282.791   8
  10  -1  11 1495.65 356.781   8
  11   1  11 145.631 110.442   7
  11   1  11-24.0724 160.446   8
  12   1  11 306.250 182.761   8
  12  -1  11 17.7699 175.149   8
 -13   1 -11 700.846 285.755   3
  13   1  11 1069.65 291.493   8
  13  -1  11 871.696 272.606   8
  14   1  11 283.305 170.566   8
  14  -1  11 161.747 164.133   8
 -14   1 -11 181.036 137.941   3
  15   1  11 4313.67 473.726   8
  15  -1  11 4049.29 472.723   8
 -15   1 -11 4650.70 496.100   3
  16   1  11 248.558 135.350   8
 -16   1 -11 245.135 156.792   3
  16  -1  11 98.7766 141.397   8
 -17   1 -11-230.644 135.031   3
  17  -1  11-110.666 96.5594   8
 -23  -2  11 131.440 95.5231   9
 -22  -2  11 90.6647 120.640   9
 -22   2  11 198.692 125.762   9
 -21  -2  11 323.120 151.358   3
 -21  -2  11 322.191 166.375   9
 -21   2  11 75.6225 107.031   9
 -20  -2  11 475.562 194.013   3
 -20  -2  11 565.381 231.637   9
 -20   2  11 127.659 139.796   9
 -19  -2  11 2871.76 390.221   3
 -19   2  11 2500.74 341.796   5
 -19  -2  11 2694.20 417.204   9
 -19   2  11 2667.46 407.719   9
 -18   2  11 4557.40 481.019   5
 -18  -2  11 5684.42 556.182   3
 -18  -2  11 4816.37 553.180   9
 -18   2  11 4906.51 573.267   9
 -17  -2  11 709.698 215.902   3
 -17   2  11 494.158 210.623   5
 -17  -2  11 620.938 249.145   9
 -17   2  11 892.389 270.013   9
 -16  -2  11 1318.51 270.979   3
 -16   2  11 2183.27 348.614   5
 -16  -2  11 1465.10 334.677   9
 -16   2  11 1410.19 308.142   9
 -15  -2  11 851.580 214.793   3
 -15   2  11 965.667 257.765   5
 -15  -2  11 1226.38 310.154   9
 -15   2  11 1048.48 262.547   9
 -14  -2  11 18.3321 115.894   3
 -14   2  11 69.7316 176.028   5
 -14  -2  11-112.571 168.733   9
 -14   2  11 116.933 176.895   9
 -13   2  11 5877.22 554.370   5
 -13  -2  11 5436.73 518.836   3
 -13  -2  11 5136.25 544.765   9
 -13   2  11 5512.24 557.139   9
 -12   2  11 5286.15 518.114   5
 -12  -2  11 5218.19 545.365   9
 -12   2  11 5359.72 524.181   9
 -12  -2  11 5352.37 507.225   3
 -11   2  11 21357.0 1017.62   5
 -11  -2  11 22165.9 1051.33   9
 -11   2  11 21021.1 1003.28   9
 -11  -2  11 20865.5 963.116   3
 -10   2  11 4773.95 487.320   5
 -10  -2  11 4319.82 435.951   3
 -10  -2  11 4989.84 513.375   9
 -10   2  11 4240.07 459.180   9
  -9   2  11 2730.05 371.274   5
  -9  -2  11 2178.18 325.316   9
  -9   2  11 2217.68 316.891   9
  -9  -2  11 2461.40 328.891   3
  -8  -2  11 2188.02 318.068   9
  -8   2  11 1718.24 300.942   5
  -8   2  11 1557.13 258.878   9
  -8  -2  11 1622.10 265.271   3
  -7   2  11 365.742 181.279   5
  -7  -2  11-102.355 154.204   9
  -7   2  11 42.9018 90.9772   9
  -7  -2  11-34.3417 118.485   3
  -6  -2  11 6394.81 537.892   6
  -6  -2  11 7375.16 519.251   3
  -6   2  11 8286.87 595.767   5
  -6  -2  11 7257.45 539.244   9
  -6   2  11 6712.20 499.006   9
  -5  -2  11 4332.29 447.731   6
  -5   2  11 4178.27 444.512   5
  -5  -2  11 4300.38 414.351   9
  -5   2  11 4277.46 388.358   9
  -5   2  11 4231.61 437.934   7
  -4   2  11 290.117 151.539   7
  -4  -2  11 176.462 115.531   6
  -4   2  11 554.651 201.557   5
  -4   2  11 298.489 110.747   9
  -4  -2  11 166.944 86.5073   9
  -3   2  11 244.354 126.910   7
  -3  -2  11 261.087 127.209   6
  -3   2  11 223.380 138.761   5
  -3   2  11 163.356 90.7113   9
  -3  -2  11 221.851 118.438   9
  -3   2  11 202.451 127.338   8
  -2  -2  11 3499.94 397.833   6
  -2   2  11 3899.55 425.196   5
  -2   2  11 3747.08 364.699   9
  -2  -2  11 4107.95 405.166   9
  -2   2  11 3855.03 406.393   8
  -2  -2  11 4325.68 406.462   8
  -2   2  11 4096.33 422.958   7
  -1   2  11 220.952 136.635   7
  -1  -2  11 196.276 148.001   6
  -1  -2  11 32.4988 92.1116   9
  -1   2  11 59.3679 101.006   9
  -1   2  11 12.8822 144.871   8
  -1  -2  11 234.559 105.914   8
   0   2  11 1646.27 274.479   7
   0  -2  11 1835.16 296.894   6
   0  -2  11 1913.11 281.860   9
   0   2  11 2116.98 282.446   9
   0   2  11 2160.68 338.009   8
   0  -2  11 1565.49 280.637   8
   1  -2  11 18809.5 919.932   6
   1   2  11 17563.0 816.948   9
   1  -2  11 18159.1 866.218   9
   1   2  11 17887.5 945.398   8
   1  -2  11 19043.6 949.041   8
   1   2  11 18449.8 902.996   7
   2   2  11 369.838 156.510   7
   2  -2  11 489.028 174.441   6
   2  -2  11 361.064 143.882   9
   2   2  11 74.3929 146.735   8
   2  -2  11 629.670 214.659   8
   3   2  11 157.868 151.230   7
   3  -2  11 214.746 157.827   6
   3   2  11 197.726 169.603   8
   3  -2  11 139.941 137.804   8
   4  -2  11 5718.45 550.462   6
   4   2  11 5402.30 616.165   8
   4  -2  11 5153.86 556.827   8
   4   2  11 6103.14 577.333   7
   5   2  11 416.734 189.649   7
   5  -2  11 342.048 222.076   6
   5   2  11 427.863 251.231   8
   5  -2  11 560.679 266.118   8
   6   2  11 8.57460 139.626   7
   6  -2  11 1.13959 165.919   6
   6   2  11 5.70522 182.711   8
   6  -2  11-43.7659 158.756   8
   7   2  11 2541.78 399.569   7
   7  -2  11 1628.74 335.369   6
   7   2  11 2361.24 428.543   8
   7  -2  11 2128.94 397.757   8
   8  -2  11 7512.78 679.813   6
   8   2  11 7570.05 736.656   8
   8  -2  11 7270.81 695.149   8
   8   2  11 6430.68 626.624   7
   9   2  11 1313.54 306.975   7
   9   2  11 1536.92 369.155   8
   9  -2  11 1559.30 347.603   8
  10   2  11 1275.47 316.022   7
  10   2  11 921.777 294.276   8
  10  -2  11 974.429 306.408   8
  11   2  11 6.33214 127.498   7
  11   2  11 127.817 184.835   8
  11  -2  11 180.186 170.893   8
  12   2  11-33.9448 101.134   7
  12   2  11 211.483 145.257   8
  12  -2  11 122.572 166.980   8
  13   2  11 1670.58 316.206   7
  13   2  11 2248.20 378.539   8
  13  -2  11 2370.69 403.223   8
  14   2  11 2809.95 382.997   7
 -14   2 -11 3155.12 424.845   3
  14   2  11 2848.54 396.144   8
  14  -2  11 2885.04 411.538   8
 -15   2 -11 751.507 230.227   3
  15   2  11 420.159 168.950   7
  15   2  11 905.580 231.974   8
  15  -2  11 605.651 201.981   8
  16  -2  11 898.195 226.240   8
 -16   2 -11 589.105 185.971   3
 -17   2 -11 1044.20 214.549   3
 -21   3  11 782.889 180.539   5
 -21  -3  11 906.893 200.093   3
 -20   3  11 3969.52 420.822   5
 -20  -3  11 3445.16 414.784   3
 -19   3  11 2466.01 359.221   5
 -19  -3  11 3154.47 413.590   3
 -18  -3  11 1315.97 274.595   3
 -18   3  11 1023.53 247.916   5
 -17   3  11 4055.18 478.032   5
 -17  -3  11 4857.85 539.055   3
 -16  -3  11 948.461 270.361   3
 -16   3  11 1381.25 310.927   5
 -16  -3  11 904.695 247.472   9
 -15  -3  11 173.737 185.538   3
 -15   3  11 322.168 200.320   5
 -15  -3  11 229.123 160.262   9
 -14   3  11 6090.65 608.204   5
 -14  -3  11 6415.11 607.762   3
 -14  -3  11 6721.33 594.594   9
 -13   3  11 11457.7 817.530   5
 -13  -3  11 11149.7 789.654   3
 -13  -3  11 11631.4 764.536   9
 -12   3  11-31.7923 204.288   5
 -12  -3  11 73.8133 99.3504   9
 -12  -3  11 137.724 173.160   3
 -11   3  11 9070.30 711.302   5
 -11  -3  11 8972.73 690.388   3
 -11  -3  11 10032.4 685.270   9
 -10  -3  11 23659.8 1091.86   3
 -10   3  11 23940.3 1128.97   5
 -10  -3  11 25227.1 1065.63   9
  -9   3  11 493.696 229.294   5
  -9  -3  11 442.403 155.866   9
  -9  -3  11 383.301 188.122   3
  -8  -3  11 856.195 180.669   9
  -8   3  11 1000.38 275.715   5
  -8  -3  11 913.252 238.723   3
  -7  -3  11 8985.47 699.599   6
  -7  -3  11 8364.71 635.658   3
  -7   3  11 8892.42 676.631   5
  -7  -3  11 9322.21 614.919   9
  -6  -3  11 5708.67 562.289   6
  -6   3  11 6424.47 580.044   5
  -6  -3  11 6700.94 516.794   9
  -5   3  11 342.677 168.465   7
  -5  -3  11 262.322 173.243   6
  -5  -3  11-1.63556 143.714   9
  -5   3  11 156.382 155.309   5
  -4  -3  11 9794.92 713.087   6
  -4   3  11 9905.15 706.115   5
  -4  -3  11 11158.0 656.857   9
  -4   3  11 9495.23 690.118   7
  -3  -3  11 4631.76 493.306   6
  -3   3  11 3287.52 430.509   5
  -3  -3  11 4195.42 408.195   9
  -3   3  11 3624.32 427.180   7
  -2   3  11 1885.21 329.904   7
  -2  -3  11 2059.88 351.148   6
  -2   3  11 2135.97 340.089   5
  -2  -3  11 2035.58 278.492   9
  -2  -3  11 1535.00 267.414   8
  -1   3  11-58.3862 124.446   7
  -1  -3  11-98.9069 167.725   6
  -1   3  11 50.0378 123.710   5
  -1  -3  11 161.413 91.1943   9
  -1  -3  11 240.343 128.149   8
   0  -3  11 6110.92 574.766   6
   0  -3  11 5646.26 484.955   9
   0  -3  11 5539.52 538.602   8
   0   3  11 5508.66 548.193   7
   1   3  11 5.58960 202.727   7
   1  -3  11 143.958 136.502   6
   1   3  11 166.438 173.649   8
   1  -3  11 473.753 216.478   8
   2  -3  11 7504.80 645.913   6
   2   3  11 7021.99 678.786   8
   2  -3  11 6724.26 625.803   8
   2   3  11 7435.11 647.672   7
   3  -3  11 10497.0 773.324   6
   3   3  11 9539.00 811.943   8
   3  -3  11 9722.38 757.801   8
   3   3  11 9779.61 760.674   7
   4   3  11 2023.46 396.502   7
   4  -3  11 2156.41 396.626   6
   4   3  11 1427.46 420.884   8
   4  -3  11 1818.30 382.805   8
   5   3  11 412.090 232.416   7
   5  -3  11 379.753 238.282   6
   5   3  11 161.990 218.444   8
   5  -3  11 101.438 169.824   8
   6   3  11-13.1610 209.520   7
   6  -3  11 37.6322 188.254   6
   6   3  11-140.902 307.993   8
   6  -3  11 118.178 201.010   8
   7   3  11 80.1863 207.291   7
   7  -3  11 130.354 220.358   6
   7   3  11-189.714 226.136   8
   7  -3  11 40.4839 207.958   8
   8  -3  11 9045.58 792.205   6
   8   3  11 8336.05 804.152   8
   8  -3  11 8804.80 786.555   8
   8   3  11 9206.89 785.420   7
   9   3  11 11845.1 919.583   8
   9  -3  11 11733.2 899.540   8
   9   3  11 11255.0 867.130   7
  10   3  11 3235.20 469.902   7
  10   3  11 3870.63 533.535   8
  10  -3  11 3175.89 479.572   8
  11   3  11 213.010 146.778   7
  11   3  11 42.8623 156.777   8
  11  -3  11-66.0109 190.802   8
  12   3  11 1694.63 345.336   7
  12  -3  11 1539.76 335.772   8
  13   3  11 1722.99 316.313   7
  13  -3  11 1757.05 342.484   8
  14   3  11-0.52587 102.881   7
  14  -3  11-192.179 151.029   8
  15  -3  11 3877.26 419.947   8
 -15   3 -11 4336.76 443.614   3
  15   3  11 3785.42 401.942   7
 -16   3 -11 3806.68 390.122   3
 -20   4  11 341.815 135.049   5
 -20  -4  11 17.8759 106.116   3
 -19  -4  11 4426.48 454.039   3
 -19   4  11 3873.32 428.271   5
 -18  -4  11 5439.05 522.193   3
 -18   4  11 4830.75 490.446   5
 -17   4  11 386.433 194.117   5
 -17  -4  11 521.771 197.966   3
 -16   4  11 309.045 182.928   5
 -16  -4  11 326.338 216.030   3
 -15   4  11 26.0220 170.981   5
 -15  -4  11 43.8774 140.178   3
 -14   4  11 896.967 270.953   5
 -14  -4  11 947.913 275.773   3
 -13  -4  11 4886.35 545.429   3
 -13   4  11 5075.91 566.749   5
 -12  -4  11 22921.8 1161.44   3
 -12   4  11 23402.0 1195.48   5
 -11  -4  11 1937.54 390.986   6
 -11   4  11 2088.88 386.768   5
 -11  -4  11 1891.47 382.213   3
 -10  -4  11 1320.29 357.801   6
 -10   4  11 1956.48 369.398   5
 -10  -4  11 1686.54 350.718   3
  -9  -4  11 808.330 314.563   6
  -9   4  11 593.596 265.252   5
  -9  -4  11 766.688 277.962   3
  -8  -4  11 89.8956 163.643   6
  -8   4  11 328.272 198.805   5
  -7  -4  11 3245.15 461.414   6
  -7   4  11 2809.03 417.354   5
  -6  -4  11 3873.86 499.786   6
  -6   4  11 3076.24 441.519   5
  -5  -4  11 10005.4 776.921   6
  -5   4  11 11183.3 828.068   5
  -5   4  11 10779.3 801.508   7
  -4   4  11-74.2343 174.677   7
  -4  -4  11-113.175 188.715   6
  -4   4  11 180.938 201.566   5
  -3  -4  11 7562.37 672.555   6
  -3   4  11 6812.72 641.159   5
  -3   4  11 8096.13 698.582   7
  -2   4  11 491.310 211.595   7
  -2  -4  11 470.262 194.197   6
  -2   4  11 834.797 224.914   5
  -1   4  11 1444.78 328.112   7
  -1  -4  11 1277.70 289.951   6
  -1  -4  11 1153.41 264.635   8
   0   4  11 1067.33 305.131   7
   0  -4  11 1416.23 312.622   8
   1  -4  11 16310.0 982.391   6
   1  -4  11 15461.5 971.768   8
   1   4  11 16722.2 1030.54   7
   2   4  11 3768.65 503.243   7
   2  -4  11 3723.86 485.291   6
   2  -4  11 3777.64 508.327   8
   3   4  11 2152.94 421.768   7
   3  -4  11 2323.85 401.993   6
   3  -4  11 1941.43 381.007   8
   4  -4  11 10491.0 807.331   6
   4  -4  11 8711.99 767.234   8
   4   4  11 9506.12 803.617   7
   5   4  11 46.9059 202.862   7
   5  -4  11 1.90559 144.712   6
   5  -4  11 155.418 211.227   8
   6   4  11-98.7591 217.795   7
   6  -4  11-94.8258 149.842   6
   6  -4  11-157.141 232.021   8
   7   4  11 1201.71 344.473   7
   7  -4  11 618.259 241.916   6
   7  -4  11 715.302 249.224   8
   8   4  11 1239.44 327.671   7
   8  -4  11 1556.19 359.103   8
   9   4  11 1294.04 332.541   7
   9  -4  11 241.469 149.349   8
  10   4  11 674.627 259.447   7
  10  -4  11 771.084 259.182   8
  11   4  11 713.389 244.752   7
  11  -4  11 442.788 208.319   8
  12   4  11 155.046 148.820   7
  12  -4  11-65.0797 142.329   8
  13   4  11 34.8658 120.693   7
  13  -4  11 225.826 153.402   8
  14  -4  11 6315.45 502.184   8
 -17  -5  11 4333.54 444.187   6
 -17   5  11 4766.33 454.932   5
 -16  -5  11 99.2512 104.832   6
 -16   5  11 42.4616 141.414   5
 -16  -5  11 84.1816 127.539   3
 -15  -5  11 358.246 169.703   6
 -15   5  11 333.764 177.029   5
 -15  -5  11 178.701 139.137   3
 -14  -5  11 4136.47 488.814   6
 -14   5  11 3197.96 420.599   5
 -13  -5  11 9550.86 748.224   6
 -13   5  11 8736.57 680.180   5
 -12  -5  11-43.8580 147.502   6
 -12   5  11 343.281 189.759   5
 -11  -5  11 9242.43 756.467   6
 -11   5  11 8001.22 675.309   5
 -10  -5  11 18186.7 1037.01   6
 -10   5  11 15417.2 923.562   5
  -9  -5  11-32.9785 133.715   6
  -9   5  11 52.6604 165.608   5
  -8  -5  11 215.167 162.409   6
  -8   5  11 183.164 178.918   5
  -7  -5  11 7731.29 685.873   6
  -7   5  11 7385.15 637.801   5
  -6  -5  11 6261.98 613.831   6
  -6   5  11 5573.76 549.735   5
  -5  -5  11-60.4921 163.237   6
  -5   5  11 199.869 110.819   5
  -4  -5  11 5843.14 591.648   6
  -4   5  11 6024.99 540.665   5
  -3  -5  11 4001.69 504.160   6
  -3   5  11 4014.79 502.885   7
  -2   5  11 1695.25 341.789   7
  -2  -5  11 1636.39 300.952   6
  -1   5  11 203.636 176.906   7
  -1  -5  11 323.648 145.591   6
   0   5  11 4097.30 507.521   7
   0  -5  11 3660.81 470.549   6
   0  -5  11 2882.56 413.892   8
   1   5  11-51.7264 186.094   7
   1  -5  11-7.71890 143.056   6
   1  -5  11 29.8102 121.738   8
   2  -5  11 10608.8 779.060   6
   2  -5  11 8475.04 726.315   8
   2   5  11 10288.9 818.620   7
   3   5  11 3241.02 462.932   7
   3  -5  11 4002.65 490.346   6
   3  -5  11 3459.47 477.186   8
   4   5  11 112.934 161.893   7
   4  -5  11 281.227 162.692   6
   4  -5  11-17.4710 152.239   8
   5   5  11 1266.83 304.016   7
   5  -5  11 1499.63 310.557   6
   5  -5  11 1104.29 283.584   8
   6   5  11 689.779 228.716   7
   6  -5  11 760.224 243.957   6
   6  -5  11 1058.65 280.160   8
   7   5  11-174.293 163.086   7
   7  -5  11 7.28230 151.234   8
   8  -5  11 5483.72 557.792   8
   8   5  11 6037.78 591.441   7
   9  -5  11 10181.5 728.328   8
   9   5  11 10837.4 764.631   7
  10   5  11 668.357 202.654   7
  10  -5  11 669.968 197.565   8
  11   5  11-73.7154 98.5205   7
  11  -5  11 301.118 139.848   8
 -11  -6  11 1488.98 270.816   6
 -11   6  11 720.929 205.305   5
 -10  -6  11 1851.77 290.792   6
 -10   6  11 733.818 197.761   5
  -9  -6  11 3462.93 399.017   6
  -9   6  11 963.057 206.785   5
  -8  -6  11 2345.15 336.182   6
  -8   6  11 1119.09 222.250   5
  -7  -6  11 2503.24 352.243   6
  -7   6  11 940.432 200.770   5
  -6  -6  11 2449.75 344.549   6
  -5  -6  11 137.788 106.733   6
  -4  -6  11-230.038 153.679   6
  -3  -6  11 4589.32 462.094   6
  -2  -6  11 136.715 118.184   6
  -1  -6  11 2497.81 335.674   6
   0   6  11 232.591 134.698   7
   0  -6  11 236.963 128.831   6
   1  -6  11 6807.69 543.591   6
   1   6  11 7077.34 601.867   7
   2   6  11 245.808 127.574   7
   2  -6  11 216.970 140.307   6
   3   6  11 1752.01 323.758   7
   3  -6  11 1517.14 262.706   6
   3  -6  11 813.181 198.166   8
   4  -6  11 5689.24 492.188   8
   4   6  11 7729.50 619.554   7
   5   6  11 580.664 187.111   7
   5  -6  11 290.056 96.3936   8
   6   6  11 1174.73 243.914   7
 -24   0  12 7165.73 546.978   9
 -23   0  12 11293.2 741.964   9
 -22   0  12 3864.62 470.460   9
 -21   0  12-38.9938 185.282   9
 -20   0  12 234.801 173.002   9
 -19   0  12 9146.18 785.614   9
 -18   0  12 119.959 165.883   9
 -17   0  12 30081.0 1406.90   9
 -16   0  12 13120.0 938.395   9
 -15   0  12 12621.9 912.835   9
 -14   0  12 182.910 189.692   9
 -13   0  12 16896.3 1002.55   9
 -12   0  12 637.426 235.420   9
 -11   0  12 25712.6 1002.48   5
 -11   0  12 24126.2 1135.50   9
 -10   0  12 106917. 2047.38   5
 -10   0  12 104676. 2275.73   9
  -9   0  12 44.8173 134.941   9
  -9   0  12 446.774 150.072   5
  -8   0  12 26102.1 1024.55   5
  -8   0  12 27684.0 1134.25   9
  -7   0  12 24353.1 895.995   6
  -7   0  12 21731.8 980.026   9
  -6   0  12 21178.0 818.695   6
  -6   0  12 20183.3 927.734   9
  -5   0  12 7275.07 477.356   6
  -5   0  12 6567.25 526.898   9
  -4   0  12 67022.8 1437.36   6
  -4   0  12 62423.5 1596.76   9
  -3   0  12 73796.4 1500.23   6
  -3   0  12 70181.4 1693.92   9
  -3   0  12 71831.7 1532.83   8
  -2   0  12 123.599 108.256   6
  -2   0  12 27.0930 151.301   9
  -2   0  12-94.0678 99.8124   8
  -1   0  12 7189.43 476.396   6
  -1   0  12 6764.97 534.699   9
  -1   0  12 6665.78 519.657   8
   0   0  12 1500.45 228.255   6
   0   0  12 1337.67 245.576   9
   0   0  12 1448.93 257.193   8
   1   0  12 2152.34 277.294   6
   1   0  12 1888.22 299.045   9
   1   0  12 2656.55 352.613   8
   2   0  12 19678.3 850.847   6
   2   0  12 20557.1 973.112   9
   2   0  12 20899.9 1008.81   8
   3   0  12 72814.1 1685.19   6
   3   0  12 77551.8 1902.17   9
   3   0  12 74222.8 1963.25   8
   4   0  12 18065.6 862.111   6
   4   0  12 18937.8 1029.78   8
   5   0  12 28802.5 1292.25   8
   6   0  12 31495.3 1368.73   8
   7   0  12 403.408 210.436   8
   8   0  12 6088.73 635.428   8
   9   0  12 15187.1 996.386   8
  10   0  12 9516.51 807.871   8
 -10   0 -12 8865.12 646.994   3
  11   0  12 11.0804 170.272   8
 -11   0 -12-76.3060 111.764   3
  12   0  12 153.036 164.892   8
 -12   0 -12 342.646 142.179   3
 -13   0 -12 1767.11 295.290   3
  13   0  12 2076.40 363.512   8
  14   0  12 354.371 176.855   8
  15   0  12 7543.23 617.165   8
  16   0  12 12427.2 719.190   8
 -23  -1  12 196.860 147.189   9
 -23   1  12 16.2657 91.7140   9
 -22  -1  12 3608.00 441.780   9
 -22   1  12 3382.65 425.732   9
 -21  -1  12 413.472 185.291   9
 -21   1  12 720.845 231.551   9
 -20  -1  12 131.314 144.182   9
 -20   1  12 229.388 186.182   9
 -19  -1  12 1000.56 285.143   9
 -19   1  12 1955.14 363.368   9
 -18  -1  12 26534.3 1319.47   9
 -18   1  12 25997.9 1288.89   9
 -17  -1  12 2082.97 407.943   9
 -17   1  12 1720.39 351.924   9
 -16   1  12 1042.86 226.949   5
 -16  -1  12 1443.29 344.532   9
 -16   1  12 1378.42 335.481   9
 -15   1  12 8598.25 652.886   5
 -15  -1  12 9967.29 804.755   9
 -15   1  12 10794.5 822.291   9
 -14   1  12 4592.03 475.420   5
 -14  -1  12 5265.54 572.136   9
 -14   1  12 4751.92 547.817   9
 -13   1  12 1235.61 250.816   5
 -13  -1  12 893.776 267.989   9
 -13   1  12 612.902 224.993   9
 -12   1  12 43614.8 1399.13   5
 -12  -1  12 43585.4 1554.03   9
 -12   1  12 42044.5 1514.51   9
 -11   1  12 78208.6 1876.34   5
 -11  -1  12 81105.6 2063.32   9
 -11   1  12 75365.8 1968.30   9
 -10   1  12 7992.92 592.157   5
 -10  -1  12 7475.31 623.660   9
 -10   1  12 7077.57 596.455   9
  -9   1  12 22396.3 989.591   5
  -9  -1  12 24113.3 1091.21   9
  -9   1  12 24244.6 1062.37   9
  -8   1  12 17164.4 892.632   5
  -8  -1  12 17470.9 904.229   9
  -8   1  12 18080.3 899.480   9
  -7  -1  12 2269.94 309.884   6
  -7   1  12 2599.20 345.116   5
  -7   1  12 2329.64 335.410   9
  -7  -1  12 2067.36 315.915   9
  -6  -1  12 2435.58 303.003   6
  -6   1  12 2588.35 321.971   5
  -6  -1  12 2415.67 334.491   9
  -6   1  12 2480.53 323.736   9
  -5  -1  12 15778.7 787.653   6
  -5   1  12 15296.3 799.497   5
  -5   1  12 16148.9 808.793   9
  -5  -1  12 16050.5 836.441   9
  -5   1  12 17248.7 743.865   8
  -4  -1  12 20195.4 882.328   6
  -4   1  12 19757.1 888.639   9
  -4  -1  12 19499.1 906.996   9
  -4   1  12 19306.3 816.306   8
  -4   1  12 20114.1 872.754   7
  -3  -1  12 28181.1 1038.65   6
  -3   1  12 27812.5 1055.74   9
  -3  -1  12 27331.8 1067.49   9
  -3   1  12 28047.1 1018.32   8
  -3   1  12 29763.4 1047.99   7
  -2  -1  12 30451.4 1085.06   6
  -2   1  12 29001.9 1082.18   9
  -2  -1  12 28639.8 1095.00   9
  -2   1  12 30851.2 1101.99   8
  -2  -1  12 31999.8 1064.03   8
  -2   1  12 31401.4 1072.88   7
  -1  -1  12 2410.48 317.566   6
  -1   1  12 2375.68 316.775   9
  -1  -1  12 2260.20 313.731   9
  -1   1  12 2303.87 331.580   8
  -1  -1  12 2724.81 326.560   8
  -1   1  12 2442.02 303.456   7
   0   1  12 202.853 121.536   7
   0  -1  12 121.882 108.296   6
   0   1  12 74.8522 126.316   9
   0  -1  12 52.7097 149.627   9
   0  -1  12 260.542 124.105   8
   1  -1  12 4915.02 468.141   6
   1   1  12 4729.59 457.903   9
   1  -1  12 4717.34 463.598   9
   1   1  12 4558.38 473.742   8
   1  -1  12 4615.35 465.555   8
   1   1  12 4483.55 418.411   7
   2  -1  12 33863.0 1209.40   6
   2   1  12 34431.9 1243.65   9
   2  -1  12 35404.9 1290.11   9
   2   1  12 34245.8 1336.13   8
   2  -1  12 35981.0 1313.41   8
   2   1  12 35615.9 1185.68   7
   3   1  12 858.947 191.241   7
   3  -1  12 1084.35 267.301   6
   3   1  12 851.127 224.795   8
   3  -1  12 1088.81 252.412   8
   4  -1  12 32504.2 1229.49   6
   4   1  12 33495.1 1396.43   8
   4  -1  12 33284.3 1338.17   8
   4   1  12 32652.2 1181.81   7
   5  -1  12 22208.4 1044.39   6
   5   1  12 23254.3 1201.52   8
   5  -1  12 23604.9 1157.62   8
   5   1  12 23240.2 1016.40   7
   6  -1  12 17773.5 966.204   6
   6   1  12 18731.2 1093.36   8
   6  -1  12 18086.5 1042.27   8
   6   1  12 17719.5 902.125   7
   7   1  12 11569.0 890.711   8
   7  -1  12 11146.1 840.740   8
   7   1  12 11621.5 749.006   7
   8   1  12 18089.1 1108.44   8
   8  -1  12 18637.6 1084.63   8
   8   1  12 18157.7 937.723   7
   9   1  12 739.893 336.656   8
   9  -1  12 578.886 276.482   8
  10   1  12 5719.78 636.603   8
  10  -1  12 5634.78 611.663   8
  11   1  12 8931.21 770.729   8
  11  -1  12 9733.74 784.395   8
 -12   1 -12 433.588 186.394   3
  12   1  12 88.8745 145.607   8
  12  -1  12 314.216 191.838   8
 -13   1 -12 1051.44 281.606   3
  13   1  12 1085.48 274.331   8
  13  -1  12 1043.90 276.266   8
  14   1  12 3325.83 429.587   8
  14  -1  12 3702.03 456.357   8
 -14   1 -12 3299.32 401.542   3
  15   1  12 3410.92 407.930   8
  15  -1  12 3437.22 417.977   8
 -15   1 -12 3486.85 396.726   3
 -16   1 -12 399.365 138.067   3
  16   1  12 486.885 154.926   8
  16  -1  12 277.311 144.237   8
 -22  -2  12 972.740 229.287   9
 -22   2  12 349.613 141.324   9
 -21  -2  12 504.485 196.530   9
 -21   2  12 684.713 200.280   9
 -20  -2  12 677.326 248.752   9
 -20   2  12 41.5061 133.961   9
 -19  -2  12 4842.68 471.360   3
 -19  -2  12 4742.11 536.397   9
 -19   2  12 4137.48 489.534   9
 -19   2  12 3122.68 393.806   5
 -18  -2  12 178.134 131.411   3
 -18   2  12 371.061 185.988   5
 -18  -2  12-19.3903 134.829   9
 -18   2  12 545.138 209.479   9
 -17   2  12 11382.3 760.494   5
 -17  -2  12 12369.6 885.263   9
 -17   2  12 10478.6 811.309   9
 -17  -2  12 12024.7 775.845   3
 -16   2  12 19536.4 1014.08   5
 -16  -2  12 19577.3 991.072   3
 -16  -2  12 19606.0 1104.95   9
 -16   2  12 18664.8 1063.75   9
 -15  -2  12 1135.75 262.870   3
 -15   2  12 1343.95 293.865   5
 -15  -2  12 1265.40 299.998   9
 -15   2  12 883.032 268.125   9
 -14   2  12 184.021 171.274   5
 -14  -2  12 239.171 184.747   9
 -14   2  12-70.6594 149.597   9
 -14  -2  12 330.988 171.457   3
 -13  -2  12 7678.32 609.660   3
 -13  -2  12 7583.34 682.792   9
 -13   2  12 8124.95 689.934   9
 -12   2  12 602.119 244.846   5
 -12  -2  12 512.025 198.041   9
 -12   2  12 647.426 202.870   9
 -12  -2  12 799.302 218.227   3
 -11   2  12 13095.9 833.310   5
 -11  -2  12 12228.3 732.476   3
 -11  -2  12 11139.0 767.185   9
 -11   2  12 11460.8 760.701   9
 -10  -2  12 25799.4 1046.89   3
 -10   2  12 27279.5 1166.85   5
 -10  -2  12 26855.9 1155.37   9
 -10   2  12 26382.5 1118.16   9
  -9  -2  12 9834.59 641.234   3
  -9   2  12 10595.0 730.392   5
  -9  -2  12 9666.69 685.102   9
  -9   2  12 9602.35 660.833   9
  -8  -2  12 19716.6 885.588   3
  -8   2  12 20666.3 1015.98   5
  -8  -2  12 19378.6 957.156   9
  -8   2  12 19682.5 929.325   9
  -7  -2  12 519.885 169.741   6
  -7   2  12 460.156 203.612   5
  -7   2  12 655.883 176.587   9
  -7  -2  12 473.255 130.885   9
  -6  -2  12 1958.18 314.673   6
  -6   2  12 2380.54 365.536   5
  -6   2  12 2205.28 309.761   9
  -6  -2  12 2216.47 319.262   9
  -5   2  12-131.597 139.749   7
  -5  -2  12-200.579 176.126   6
  -5   2  12 17.3719 142.318   5
  -5   2  12-528.197 167.545   9
  -5  -2  12-652.130 193.681   9
  -4  -2  12 41011.1 1390.05   6
  -4   2  12 41400.2 1379.04   5
  -4   2  12 39992.0 1248.78   9
  -4  -2  12 41930.1 1338.68   9
  -4   2  12 39117.1 1324.65   7
  -3  -2  12 19513.0 960.695   6
  -3   2  12 20542.1 970.031   5
  -3   2  12 20624.3 897.462   9
  -3  -2  12 20226.5 930.718   9
  -3   2  12 20027.9 940.461   8
  -3   2  12 19700.3 938.164   7
  -2   2  12 887.170 221.984   7
  -2  -2  12 550.333 153.335   6
  -2   2  12 816.105 162.126   9
  -2  -2  12 1068.55 229.485   9
  -2   2  12 827.811 208.775   8
  -2  -2  12 885.966 195.816   8
  -1  -2  12 11946.6 756.204   6
  -1   2  12 10843.1 658.343   9
  -1  -2  12 11377.7 706.190   9
  -1   2  12 10576.7 722.956   8
  -1  -2  12 12086.5 718.623   8
  -1   2  12 10878.2 701.460   7
   0   2  12 202.865 116.953   7
   0  -2  12 310.539 153.350   6
   0   2  12 269.669 144.042   9
   0  -2  12 303.747 134.158   9
   0   2  12 219.177 143.128   8
   0  -2  12 491.368 179.551   8
   1   2  12 905.730 226.334   7
   1  -2  12 843.820 231.448   6
   1   2  12 872.411 203.339   9
   1  -2  12 959.671 223.115   9
   1   2  12 941.439 282.040   8
   1  -2  12 989.002 242.184   8
   2  -2  12 17446.9 935.031   6
   2   2  12 18646.5 1046.80   8
   2  -2  12 17522.7 969.585   8
   2   2  12 18816.5 962.136   7
   3  -2  12 44271.4 1511.64   6
   3   2  12 42779.8 1625.36   8
   3  -2  12 44410.9 1562.50   8
   3   2  12 42320.6 1458.47   7
   4  -2  12 15520.1 939.349   6
   4   2  12 14673.8 1011.06   8
   4  -2  12 15193.7 944.500   8
   4   2  12 15211.1 899.852   7
   5  -2  12 31516.2 1338.20   6
   5   2  12 30862.1 1469.70   8
   5  -2  12 31133.5 1361.93   8
   5   2  12 29632.9 1266.63   7
   6  -2  12 13590.3 907.910   6
   6   2  12 13153.5 994.320   8
   6  -2  12 13754.4 928.214   8
   6   2  12 12866.5 858.069   7
   7   2  12 2397.83 397.381   7
   7  -2  12 2512.50 403.640   6
   7   2  12 1879.01 416.480   8
   7  -2  12 2238.64 408.300   8
   8   2  12 429.171 206.258   7
   8   2  12 525.836 250.763   8
   8  -2  12 448.835 246.421   8
   9   2  12 2227.56 378.933   7
   9   2  12 2191.12 417.738   8
   9  -2  12 2371.26 419.825   8
  10   2  12 25248.8 1286.61   8
  10  -2  12 25774.2 1278.73   8
  10   2  12 23329.7 1163.46   7
  11   2  12 531.352 214.174   7
  11   2  12 489.381 249.406   8
  11  -2  12 446.974 223.081   8
  12   2  12 5301.56 567.713   8
  12  -2  12 5428.00 576.044   8
  12   2  12 5168.30 516.060   7
  13   2  12-74.8001 97.6786   7
  13   2  12 89.6719 134.332   8
  13  -2  12-74.8128 141.216   8
 -14   2 -12-139.463 101.999   3
  14   2  12-171.730 124.660   8
  14  -2  12-58.7914 120.564   8
  15   2  12 1236.41 237.513   8
  15  -2  12 1637.14 286.388   8
 -15   2 -12 1585.61 279.220   3
  16  -2  12 6955.46 516.835   8
 -16   2 -12 8153.59 554.798   3
 -20   3  12 17.8752 78.3776   5
 -20  -3  12-91.3308 94.5390   3
 -19   3  12-89.0105 130.457   5
 -19  -3  12 594.449 177.101   3
 -18   3  12 8782.06 655.102   5
 -18  -3  12 8644.04 652.272   3
 -17   3  12 445.991 201.440   5
 -17  -3  12 871.709 236.156   3
 -16  -3  12 3449.19 441.136   3
 -16  -3  12 3038.08 405.754   9
 -16   3  12 3538.38 458.292   5
 -15  -3  12-9.27362 117.645   9
 -15   3  12 181.479 177.503   5
 -15  -3  12 117.954 140.541   3
 -14   3  12 49.7928 210.457   5
 -14  -3  12 490.139 224.963   9
 -14  -3  12 49.3380 130.991   3
 -13  -3  12 2744.66 384.017   9
 -13   3  12 2734.41 435.859   5
 -13  -3  12 2689.94 393.117   3
 -12  -3  12 5087.92 536.139   3
 -12   3  12 6078.28 612.719   5
 -12  -3  12 6066.92 557.214   9
 -11  -3  12 82829.8 2067.36   3
 -11   3  12 85611.3 2214.37   5
 -11  -3  12 86388.4 2042.25   9
 -10  -3  12 2486.34 360.490   9
 -10   3  12 3056.14 473.979   5
 -10  -3  12 2527.55 368.620   3
  -9  -3  12 3915.57 503.325   6
  -9  -3  12 3919.41 456.723   3
  -9   3  12 4394.64 509.619   5
  -9  -3  12 4000.62 428.772   9
  -8  -3  12 4985.58 577.854   6
  -8  -3  12 5599.33 534.175   3
  -8   3  12 5776.12 600.457   5
  -8  -3  12 6307.86 534.998   9
  -7  -3  12 1954.76 296.175   9
  -7  -3  12 1732.68 347.743   6
  -7   3  12 1959.62 400.159   5
  -6  -3  12 724.475 233.188   6
  -6  -3  12 1091.09 204.191   9
  -6   3  12 898.560 275.685   5
  -5  -3  12 8670.80 698.489   6
  -5   3  12 8691.05 690.621   5
  -5  -3  12 8281.22 593.593   9
  -5   3  12 8130.42 668.138   7
  -4  -3  12 7666.97 654.138   6
  -4   3  12 7720.66 625.519   5
  -4  -3  12 8465.96 596.313   9
  -4   3  12 8064.75 663.101   7
  -3  -3  12 10106.7 752.149   6
  -3   3  12 10499.8 718.620   5
  -3  -3  12 10960.3 677.787   9
  -3   3  12 10516.1 752.167   7
  -2  -3  12 11503.9 799.290   6
  -2  -3  12 12442.5 733.638   9
  -2   3  12 11293.6 785.271   7
  -1   3  12 945.106 239.971   7
  -1  -3  12 911.037 264.619   6
  -1  -3  12 632.844 172.065   9
  -1  -3  12 707.501 185.705   8
   0   3  12 2485.87 385.839   7
   0  -3  12 2335.55 374.574   6
   0  -3  12 2627.10 387.344   8
   1   3  12 3457.04 450.045   7
   1  -3  12 3422.92 463.481   6
   1  -3  12 3416.69 450.528   8
   2   3  12 2866.27 430.704   7
   2  -3  12 3398.41 464.760   6
   2   3  12 3204.71 493.631   8
   2  -3  12 2583.18 414.322   8
   3   3  12 462.330 205.885   7
   3  -3  12 324.736 239.134   6
   3   3  12 274.509 228.858   8
   3  -3  12 347.807 204.591   8
   4  -3  12 6096.41 638.615   6
   4   3  12 5908.46 694.841   8
   4  -3  12 5859.35 610.165   8
   4   3  12 6163.50 632.448   7
   5  -3  12 21285.1 1160.20   6
   5   3  12 20265.5 1274.13   8
   5  -3  12 18909.2 1096.50   8
   5   3  12 19225.5 1090.13   7
   6   3  12 565.279 190.926   7
   6  -3  12 870.200 284.455   6
   6   3  12 1119.50 380.357   8
   6  -3  12 954.694 309.680   8
   7   3  12 2788.02 436.046   7
   7  -3  12 2776.06 449.353   6
   7   3  12 2713.04 489.516   8
   7  -3  12 2402.91 424.633   8
   8   3  12 12776.5 979.602   8
   8  -3  12 12164.8 896.324   8
   8   3  12 11720.3 859.335   7
   9   3  12 870.126 258.392   7
   9   3  12 347.933 200.844   8
   9  -3  12 681.566 282.519   8
  10   3  12 29.0842 131.951   7
  10   3  12 321.776 241.916   8
  10  -3  12 480.556 215.903   8
  11  -3  12 3691.47 483.228   8
  11   3  12 3316.78 445.600   7
  12   3  12 28.7798 121.464   7
  12  -3  12 38.0474 145.477   8
  13   3  12 535.795 173.161   7
  13  -3  12 819.892 220.627   8
 -14   3 -12 376.505 155.801   3
  14  -3  12 338.279 171.045   8
 -19  -4  12 520.697 185.585   6
 -19   4  12 619.167 203.518   5
 -19  -4  12 647.264 174.514   3
 -18   4  12 297.825 153.186   5
 -18  -4  12 608.558 187.334   3
 -17   4  12 2005.14 320.277   5
 -17  -4  12 1539.96 286.402   3
 -16   4  12 2006.36 333.715   5
 -16  -4  12 1894.31 331.148   3
 -15   4  12-142.504 147.751   5
 -15  -4  12 113.814 157.254   3
 -14  -4  12-115.157 169.505   6
 -14   4  12 169.117 143.124   5
 -14  -4  12 250.371 196.895   3
 -13  -4  12 373.204 221.372   6
 -13   4  12 514.569 235.618   5
 -13  -4  12 385.649 215.571   3
 -12  -4  12-13.3991 151.727   6
 -12   4  12 211.765 222.892   5
 -12  -4  12 143.599 161.518   3
 -11  -4  12 914.635 268.421   6
 -11   4  12 1390.69 352.819   5
 -11  -4  12 1377.99 321.970   3
 -10  -4  12 6342.96 650.188   6
 -10   4  12 5998.86 622.853   5
  -9  -4  12 651.192 246.321   6
  -9   4  12 643.864 261.607   5
  -8  -4  12 1906.16 379.119   6
  -8   4  12 2001.67 414.295   5
  -7  -4  12 475.835 223.779   6
  -7   4  12 16.0322 195.182   5
  -6   4  12 864.860 283.100   5
  -6  -4  12 334.018 196.567   6
  -5  -4  12-179.218 234.521   6
  -5   4  12 127.779 192.729   5
  -4  -4  12 5132.21 582.104   6
  -4   4  12 5421.14 547.695   5
  -4   4  12 5154.68 574.718   7
  -3   4  12 2054.90 386.861   7
  -3  -4  12 1783.09 355.160   6
  -3   4  12 2087.60 341.655   5
  -2   4  12 72.5816 158.207   7
  -2  -4  12 466.606 230.313   6
  -1   4  12 2097.03 374.913   7
  -1  -4  12 2200.98 384.311   6
   0   4  12 347.493 172.502   7
   0  -4  12 488.588 222.786   6
   0  -4  12 246.504 139.675   8
   1   4  12-88.4875 253.811   7
   1  -4  12 149.664 169.573   6
   1  -4  12 218.710 133.564   8
   2   4  12 1997.00 370.471   7
   2  -4  12 2213.83 396.694   6
   2  -4  12 1704.43 337.971   8
   3  -4  12 8831.74 748.345   6
   3  -4  12 8381.98 729.046   8
   3   4  12 8728.88 766.831   7
   4   4  12 592.942 243.744   7
   4  -4  12 914.118 288.598   6
   4  -4  12 606.823 218.128   8
   5  -4  12 7466.97 685.430   6
   5  -4  12 6202.09 646.265   8
   5   4  12 6878.93 680.886   7
   6  -4  12 7569.57 688.246   6
   6  -4  12 7448.13 702.763   8
   6   4  12 7581.30 713.621   7
   7   4  12-60.7812 188.541   7
   7  -4  12 482.238 232.541   6
   7  -4  12 467.668 216.856   8
   8   4  12-362.696 244.840   7
   8  -4  12 25.8868 144.014   8
   9   4  12-278.394 198.926   7
   9  -4  12 81.3200 149.460   8
  10  -4  12 3726.47 465.746   8
  10   4  12 3979.63 475.649   7
  11   4  12 440.527 192.109   7
  11  -4  12 444.363 175.315   8
  12   4  12 529.512 181.663   7
  12  -4  12 939.268 222.028   8
  13  -4  12 16.7426 86.5202   8
 -16  -5  12 1384.06 279.260   6
 -16   5  12 406.358 171.261   5
 -15  -5  12 38.1505 96.0220   6
 -15   5  12 57.6902 103.280   5
 -14   5  12 470.313 179.964   5
 -14  -5  12 897.699 261.777   6
 -13  -5  12 208.209 158.887   6
 -13   5  12 251.666 147.686   5
 -12  -5  12 660.360 232.876   6
 -12   5  12 234.272 181.448   5
 -11  -5  12 3160.31 443.430   6
 -11   5  12 2580.38 379.514   5
 -10  -5  12 388.891 201.378   6
 -10   5  12 359.832 194.596   5
  -9  -5  12 268.932 159.040   6
  -9   5  12 342.005 198.589   5
  -8  -5  12 1643.38 327.733   6
  -8   5  12 1053.73 302.156   5
  -7  -5  12 2798.27 421.770   6
  -7   5  12 1951.26 345.634   5
  -6  -5  12 137.611 142.778   6
  -6   5  12 202.031 130.817   5
  -5  -5  12 303.365 195.850   6
  -5   5  12 10.5749 127.622   5
  -4  -5  12 343.006 167.425   6
  -3  -5  12 1147.80 291.512   6
  -2   5  12 259.717 202.330   7
  -2  -5  12 328.980 183.283   6
  -1   5  12 46.9723 185.497   7
  -1  -5  12 75.7811 104.037   6
   0   5  12 561.436 221.686   7
   0  -5  12 991.814 254.303   6
   1   5  12-156.290 168.615   7
   1  -5  12-52.9097 174.622   6
   1  -5  12-272.013 151.351   8
   2   5  12 760.025 252.991   7
   2  -5  12 662.831 211.836   6
   2  -5  12 694.031 213.972   8
   3   5  12 93.7710 140.062   7
   3  -5  12 407.738 193.207   6
   3  -5  12 561.021 217.417   8
   4   5  12 93.6944 164.835   7
   4  -5  12 265.492 181.110   6
   4  -5  12-94.0433 168.989   8
   5   5  12 546.310 207.030   7
   5  -5  12 801.908 230.851   6
   5  -5  12 300.130 161.661   8
   6   5  12 178.747 194.992   7
   6  -5  12 225.557 109.211   8
   7   5  12 240.955 180.618   7
   7  -5  12 241.321 140.130   8
   8   5  12 112.466 140.149   7
   8  -5  12 366.965 182.370   8
   9   5  12 4.88478 107.543   7
   9  -5  12 518.794 174.391   8
 -10  -6  12 261.685 128.171   6
  -9  -6  12 592.337 189.589   6
  -9   6  12 263.099 123.287   5
  -8  -6  12 594.802 181.909   6
  -7  -6  12 45.9926 103.240   6
  -6  -6  12-14.9535 111.148   6
  -5  -6  12 416.440 173.612   6
  -4  -6  12 340.521 146.462   6
  -3  -6  12 540.340 161.876   6
  -2  -6  12 352.482 159.399   6
  -1  -6  12 49.9242 122.969   6
   0  -6  12 55.3848 85.8325   6
   1  -6  12 396.726 142.685   6
   2   6  12 354.786 164.812   7
   2  -6  12 461.958 150.495   6
   3   6  12 768.412 192.398   7
   4   6  12 263.676 164.057   7
 -23   0  13 295.301 146.088   9
 -22   0  13 146.751 120.905   9
 -21   0  13-99.7139 170.265   9
 -20   0  13 69.0867 171.469   9
 -19   0  13 74.8882 160.781   9
 -18   0  13-48.6143 237.311   9
 -17   0  13-282.362 224.432   9
 -16   0  13 141.755 210.403   9
 -15   0  13 219.723 264.055   9
 -14   0  13-63.3873 221.364   9
 -13   0  13-34.4275 212.418   9
 -12   0  13-14.4377 205.331   9
 -11   0  13-56.7244 175.533   9
 -11   0  13 287.651 149.732   5
 -10   0  13-232.707 193.981   9
  -9   0  13-143.657 226.557   9
  -8   0  13-200.106 218.568   9
  -7   0  13-242.493 196.985   9
  -6   0  13-215.688 167.956   9
  -5   0  13-60.4315 112.270   9
  -4   0  13-72.4092 134.579   9
  -3   0  13-50.6384 133.805   9
  -3   0  13-119.445 96.6472   8
  -2   0  13 2.89738 62.8740   6
  -2   0  13-11.1294 115.193   9
  -2   0  13-2.53486 90.9049   8
  -1   0  13 114.314 139.326   6
  -1   0  13 15.1988 122.118   9
  -1   0  13-13.6472 88.6839   8
   0   0  13-35.8696 58.5742   6
   0   0  13 59.3955 145.344   9
   0   0  13 92.9501 121.609   8
   1   0  13-29.8515 70.7708   6
   1   0  13 7.69092 157.818   9
   1   0  13-85.2395 124.660   8
   2   0  13 70.0191 75.2368   6
   2   0  13-221.353 222.354   9
   2   0  13 7.23701 155.769   8
   3   0  13-37.8151 97.2885   6
   3   0  13 104.826 171.932   8
   4   0  13-29.0979 82.4119   6
   4   0  13 193.451 211.848   8
   5   0  13 283.319 240.653   8
   6   0  13 1300.10 368.989   8
   7   0  13 471.693 290.818   8
   8   0  13-22.2061 187.200   8
   9   0  13-110.762 193.669   8
  10   0  13-119.638 172.756   8
  11   0  13 61.5662 170.854   8
  12   0  13-23.2085 139.665   8
  13   0  13 78.4535 139.346   8
  14   0  13-101.155 137.015   8
  15   0  13-208.864 130.186   8
 -23  -1  13 1114.82 229.310   9
 -23   1  13 781.532 201.062   9
 -22  -1  13 39.5433 104.271   9
 -22   1  13-132.784 157.810   9
 -21  -1  13-41.7277 179.939   9
 -21   1  13-138.892 169.965   9
 -20  -1  13-257.075 215.216   9
 -20   1  13 27.1045 174.576   9
 -19  -1  13 437.596 215.622   9
 -19   1  13 544.953 273.882   9
 -18  -1  13 990.250 302.681   9
 -18   1  13 1177.57 290.085   9
 -17  -1  13 2786.07 436.246   9
 -17   1  13 2645.85 439.543   9
 -16  -1  13 1002.43 308.812   9
 -16   1  13 1346.19 361.973   9
 -15   1  13 926.526 236.646   5
 -15  -1  13 813.266 279.673   9
 -15   1  13 812.886 250.897   9
 -14  -1  13 2132.64 382.016   9
 -14   1  13 2238.32 395.456   9
 -13   1  13 907.423 247.632   5
 -13  -1  13 625.438 213.039   9
 -13   1  13 645.890 230.035   9
 -12   1  13 22.1420 145.658   5
 -12  -1  13 264.379 188.453   9
 -12   1  13 289.154 158.303   9
 -11   1  13 72.7531 118.953   5
 -11  -1  13-138.916 206.294   9
 -11   1  13-20.3144 199.987   9
 -10   1  13 207.847 184.994   5
 -10  -1  13 116.210 178.741   9
 -10   1  13 81.1344 207.342   9
  -9   1  13 7364.30 598.794   5
  -9  -1  13 7132.86 612.813   9
  -9   1  13 6745.29 583.405   9
  -8  -1  13 452.745 175.364   6
  -8   1  13 531.977 209.714   5
  -8  -1  13 200.376 164.448   9
  -8   1  13 206.073 156.605   9
  -7  -1  13 2539.35 337.075   6
  -7   1  13 2335.88 342.599   5
  -7  -1  13 2099.86 332.042   9
  -7   1  13 2175.68 322.393   9
  -6  -1  13 79.2915 98.8768   6
  -6   1  13-30.5270 127.256   9
  -6  -1  13-85.0546 132.409   9
  -5   1  13 1839.91 291.086   9
  -5  -1  13 1792.74 278.440   6
  -5  -1  13 2247.68 332.365   9
  -4  -1  13-27.7919 106.827   6
  -4   1  13-46.7241 158.206   9
  -4  -1  13-90.3862 187.411   9
  -4   1  13 228.244 112.745   8
  -3   1  13 1328.95 241.180   7
  -3  -1  13 1091.62 224.198   6
  -3   1  13 1130.37 242.942   9
  -3  -1  13 1172.53 247.369   9
  -3   1  13 1387.02 240.993   8
  -2  -1  13 2491.68 330.668   6
  -2   1  13 2472.69 342.258   9
  -2  -1  13 2568.87 357.561   9
  -2   1  13 2249.72 317.647   8
  -2  -1  13 2353.14 306.200   8
  -2   1  13 2525.74 323.982   7
  -1   1  13 1765.74 276.400   7
  -1  -1  13 1702.66 277.855   6
  -1   1  13 1699.36 289.528   9
  -1  -1  13 1693.35 296.511   9
  -1   1  13 1718.61 299.499   8
  -1  -1  13 1783.18 285.641   8
   0   1  13 525.552 153.645   7
   0  -1  13 566.898 186.234   6
   0   1  13 506.475 189.436   9
   0  -1  13 448.457 184.058   9
   0   1  13 519.134 198.785   8
   0  -1  13 726.579 193.167   8
   1   1  13 69.1100 81.9449   7
   1  -1  13 36.6542 93.9734   6
   1   1  13-4.00970 134.872   9
   1  -1  13 56.0698 150.215   9
   1   1  13 124.820 143.158   8
   1  -1  13-66.3510 131.283   8
   2  -1  13 3815.97 429.809   6
   2   1  13 3532.50 427.169   9
   2  -1  13 3582.07 423.217   9
   2   1  13 3893.33 480.315   8
   2  -1  13 3555.06 446.824   8
   2   1  13 3511.06 384.654   7
   3   1  13 319.351 141.360   7
   3  -1  13 418.682 171.523   6
   3   1  13 743.455 276.803   8
   3  -1  13 500.940 216.633   8
   4   1  13 57.6804 103.368   7
   4  -1  13 93.8865 129.942   6
   4   1  13 82.4745 170.832   8
   4  -1  13 68.9826 153.635   8
   5  -1  13 3854.62 476.939   6
   5   1  13 4477.98 573.076   8
   5  -1  13 4391.21 530.499   8
   5   1  13 4839.14 466.744   7
   6  -1  13 605.563 213.618   6
   6   1  13 763.217 276.806   8
   6  -1  13 676.849 270.401   8
   7   1  13 1353.89 352.680   8
   7  -1  13 1208.10 363.544   8
   8   1  13-59.4931 202.028   8
   8  -1  13-118.046 212.440   8
   9   1  13-60.9079 175.687   8
   9  -1  13-57.4905 178.652   8
  10   1  13 1993.78 389.553   8
  10  -1  13 1978.14 389.667   8
 -11   1 -13 858.368 237.517   3
  11   1  13 395.393 204.340   8
  11  -1  13 524.238 252.855   8
 -12   1 -13-61.1909 137.906   3
  12   1  13-434.954 204.701   8
  12  -1  13-83.7429 139.024   8
  13   1  13 786.309 242.526   8
 -13   1 -13 110.952 112.434   3
  14   1  13 122.268 136.540   8
  14  -1  13 328.891 174.035   8
 -14   1 -13 649.378 179.017   3
  15   1  13 346.735 147.282   8
  15  -1  13 206.234 136.833   8
 -22  -2  13 1933.75 290.990   9
 -21  -2  13 1217.27 250.480   9
 -21   2  13 1353.89 235.011   9
 -20  -2  13 28.4945 118.538   9
 -20   2  13 170.124 120.663   9
 -19  -2  13-23.9666 201.968   9
 -19   2  13-48.9834 108.408   9
 -18  -2  13 774.501 226.817   9
 -18   2  13 1150.96 267.376   9
 -17   2  13 1162.85 267.159   5
 -17  -2  13 1509.60 320.236   9
 -17   2  13 1216.56 283.660   9
 -16  -2  13-35.1374 162.590   9
 -16   2  13-59.4514 139.332   9
 -16  -2  13-3.89794 76.5067   3
 -15   2  13 725.603 277.957   5
 -15  -2  13 783.787 242.142   9
 -15   2  13 803.524 240.974   9
 -15  -2  13 786.363 214.407   3
 -14   2  13 5201.82 583.190   5
 -14  -2  13 6080.07 531.395   3
 -14  -2  13 6574.19 628.785   9
 -14   2  13 5708.06 582.009   9
 -13   2  13-82.1084 139.854   9
 -13   2  13-57.0078 139.382   5
 -13  -2  13-15.6315 133.809   9
 -13  -2  13 316.477 138.392   3
 -12   2  13 937.878 288.961   5
 -12  -2  13 1681.30 333.636   9
 -12   2  13 1286.32 271.505   9
 -12  -2  13 1765.00 286.978   3
 -11  -2  13 6174.57 516.487   3
 -11   2  13 6764.26 644.407   5
 -11  -2  13 6628.15 612.747   9
 -11   2  13 6528.56 588.858   9
 -10  -2  13 3223.15 382.926   3
 -10   2  13 2428.25 403.454   5
 -10  -2  13 2713.27 391.948   9
 -10   2  13 2570.02 378.239   9
  -9  -2  13 1421.40 293.322   6
  -9  -2  13 1031.50 245.000   9
  -9   2  13 1014.28 221.038   9
  -8  -2  13 10367.0 749.292   6
  -8   2  13 11903.1 790.667   5
  -8   2  13 10843.8 712.706   9
  -8  -2  13 11267.7 751.954   9
  -7  -2  13 1014.66 259.798   6
  -7   2  13 1053.64 276.798   5
  -7   2  13 816.708 207.949   9
  -7  -2  13 979.028 237.628   9
  -6  -2  13 103.388 123.182   6
  -6   2  13 404.301 200.007   5
  -6   2  13 135.958 109.058   9
  -6  -2  13 264.518 115.456   9
  -5  -2  13 2133.96 330.001   6
  -5   2  13 1736.37 325.354   5
  -5   2  13 1395.28 243.068   9
  -5  -2  13 1712.87 294.619   9
  -4   2  13 2274.55 344.316   7
  -4  -2  13 2193.70 332.597   9
  -4  -2  13 2298.40 352.022   6
  -4   2  13 2656.42 391.201   5
  -4   2  13 2219.65 315.241   9
  -3   2  13 1272.00 272.636   7
  -3  -2  13 1255.58 266.518   6
  -3   2  13 1159.55 227.462   9
  -3  -2  13 947.074 234.804   9
  -3   2  13 1332.29 284.948   8
  -2  -2  13 16884.6 919.782   6
  -2   2  13 17070.0 860.120   9
  -2  -2  13 16365.7 881.372   9
  -2   2  13 15491.0 878.114   8
  -2   2  13 15604.1 865.064   7
  -1   2  13 2253.90 331.284   7
  -1  -2  13 2591.94 376.584   6
  -1   2  13 2479.35 337.108   9
  -1  -2  13 2788.62 370.932   9
  -1   2  13 2481.19 375.911   8
  -1  -2  13 2133.86 305.234   8
   0   2  13 3.59923 124.113   7
   0  -2  13 63.4875 146.252   6
   0   2  13 110.781 101.405   9
   0  -2  13 50.7234 131.286   9
   0   2  13 102.667 145.985   8
   0  -2  13-37.8960 108.475   8
   1   2  13 17.2752 123.085   7
   1  -2  13 68.9065 160.034   6
   1  -2  13 399.166 188.289   9
   1   2  13 51.4165 158.463   8
   1  -2  13 316.239 134.819   8
   2   2  13 489.893 183.981   7
   2  -2  13 496.737 215.095   6
   2   2  13 324.655 184.026   8
   2  -2  13 197.789 192.638   8
   3   2  13 363.831 173.832   7
   3  -2  13 436.422 209.949   6
   3   2  13 486.471 241.506   8
   3  -2  13 521.865 183.329   8
   4  -2  13 9693.55 751.856   6
   4   2  13 9712.66 846.341   8
   4  -2  13 9319.54 754.402   8
   4   2  13 9516.56 717.808   7
   5  -2  13 25032.4 1215.74   6
   5   2  13 24732.5 1340.70   8
   5  -2  13 23360.9 1199.13   8
   5   2  13 23737.3 1140.64   7
   6   2  13-114.586 153.437   7
   6  -2  13 158.159 170.256   6
   6   2  13 159.767 289.473   8
   6  -2  13 303.250 247.857   8
   7   2  13 860.488 241.812   7
   7  -2  13 1131.11 312.375   6
   7   2  13 955.488 312.159   8
   7  -2  13 921.529 272.227   8
   8   2  13 560.691 164.192   7
   8   2  13 880.318 342.497   8
   8  -2  13 399.208 221.691   8
   9   2  13 515.961 187.147   7
   9   2  13 289.212 203.091   8
  10   2  13 53.1580 173.472   8
  10  -2  13 107.753 148.684   8
  11   2  13 2513.13 359.216   7
  11   2  13 3221.75 461.924   8
  11  -2  13 2965.09 437.037   8
  12   2  13 1945.03 347.170   8
  12  -2  13 1809.02 344.522   8
 -13   2 -13 204.900 154.834   3
  13   2  13-215.911 143.344   8
  13  -2  13-93.5441 139.252   8
  14   2  13 353.752 173.262   8
  14  -2  13-129.091 116.392   8
 -14   2 -13 201.244 133.407   3
  15  -2  13-41.1531 76.6724   8
 -20   3  13 649.166 179.139   5
 -19   3  13-269.985 183.343   5
 -19  -3  13-499.057 153.404   3
 -18   3  13 54.1667 130.708   5
 -18  -3  13 13.4971 99.0494   3
 -17   3  13 1943.50 354.511   5
 -17  -3  13 2366.45 342.394   3
 -16   3  13 2659.79 396.154   5
 -16  -3  13 2603.20 374.972   3
 -15   3  13 772.671 245.630   5
 -15  -3  13 789.582 239.785   9
 -15  -3  13 661.218 207.922   3
 -14   3  13 777.477 279.061   5
 -14  -3  13 965.328 252.727   9
 -14  -3  13 1019.77 232.344   3
 -13   3  13 476.654 240.820   5
 -13  -3  13 22.0154 105.541   9
 -13  -3  13 138.757 154.321   3
 -12  -3  13 11460.0 778.147   3
 -12   3  13 12244.8 880.737   5
 -12  -3  13 12557.7 804.553   9
 -11  -3  13 908.946 319.030   6
 -11   3  13 1450.44 358.499   5
 -11  -3  13 1157.43 284.306   9
 -11  -3  13 1175.28 270.428   3
 -10  -3  13 5746.60 622.892   6
 -10   3  13 5515.96 602.902   5
 -10  -3  13 6201.09 561.471   9
  -9  -3  13 7433.99 695.742   6
  -9   3  13 6631.11 670.426   5
  -9  -3  13 7806.08 617.113   9
  -8  -3  13 915.359 287.726   6
  -8   3  13 1110.67 319.398   5
  -8  -3  13 784.583 207.709   9
  -7  -3  13 10549.3 800.657   6
  -7   3  13 9825.00 777.211   5
  -7  -3  13 11263.8 726.758   9
  -6  -3  13-473.073 216.943   6
  -6   3  13-191.877 198.818   5
  -6  -3  13-124.763 152.362   9
  -5  -3  13-103.982 181.246   6
  -5   3  13-95.8581 151.044   5
  -5  -3  13 26.2236 101.505   9
  -4   3  13 2176.62 362.782   7
  -4  -3  13 2231.41 375.043   6
  -4   3  13 2570.40 418.718   5
  -4  -3  13 2558.49 343.721   9
  -3  -3  13 16255.7 978.533   6
  -3  -3  13 16396.5 876.445   9
  -3   3  13 16024.8 950.263   7
  -2   3  13-43.1697 157.498   7
  -2  -3  13 130.534 158.828   6
  -2  -3  13-36.6846 134.004   9
  -1  -3  13 3960.00 492.724   6
  -1  -3  13 4059.07 441.652   9
  -1  -3  13 4283.70 471.162   8
  -1   3  13 4259.14 506.359   7
   0   3  13 3335.17 447.222   7
   0  -3  13 3477.11 469.333   6
   0  -3  13 3711.54 441.336   8
   1   3  13-149.882 195.795   7
   1  -3  13 126.121 155.930   6
   1  -3  13 2.30767 156.284   8
   2   3  13-107.379 205.074   7
   2  -3  13 132.768 178.158   6
   2   3  13 220.068 248.327   8
   2  -3  13 89.9790 152.458   8
   3  -3  13 11378.3 842.684   6
   3   3  13 9495.81 847.873   8
   3  -3  13 11051.4 821.501   8
   3   3  13 10956.2 817.068   7
   4  -3  13 12698.8 893.870   6
   4   3  13 11291.3 960.782   8
   4  -3  13 11489.4 843.241   8
   4   3  13 11748.6 851.575   7
   5   3  13 135.281 154.686   7
   5  -3  13 132.758 173.667   6
   5   3  13 204.118 216.412   8
   5  -3  13 90.2075 179.957   8
   6  -3  13 3836.80 511.481   6
   6   3  13 4509.03 628.584   8
   6  -3  13 3854.29 514.110   8
   6   3  13 4111.51 509.876   7
   7   3  13 308.279 189.347   7
   7  -3  13 339.739 191.896   6
   7   3  13 410.694 257.315   8
   7  -3  13 358.736 221.169   8
   8   3  13 849.748 248.768   7
   8   3  13 1349.70 353.239   8
   8  -3  13 892.072 272.654   8
   9   3  13 20.3645 151.935   7
   9   3  13-67.4040 168.063   8
   9  -3  13-14.8463 158.952   8
  10  -3  13 4263.57 508.332   8
  10   3  13 3372.23 435.733   7
  11   3  13-153.795 134.382   7
  11  -3  13-9.99282 152.564   8
  12   3  13 2715.67 359.778   7
  12  -3  13 2731.87 377.040   8
 -13   3 -13 1855.53 332.171   3
  13  -3  13 907.553 220.551   8
 -19  -4  13 418.075 149.269   6
 -18  -4  13 1666.12 300.887   6
 -18   4  13 1306.05 244.995   5
 -17  -4  13 3427.59 442.066   6
 -17  -4  13 3375.56 393.657   3
 -17   4  13 2893.54 393.402   5
 -16  -4  13 373.493 193.121   6
 -16   4  13 270.926 158.054   5
 -16  -4  13 494.016 167.902   3
 -15  -4  13 3137.68 452.971   6
 -15   4  13 2126.26 380.616   5
 -15  -4  13 2956.65 401.543   3
 -14  -4  13 1434.45 332.238   6
 -14   4  13 741.626 261.890   5
 -13  -4  13 466.911 210.263   6
 -13   4  13 418.077 226.883   5
 -12  -4  13 364.011 235.121   6
 -12   4  13 277.684 169.260   5
 -11  -4  13 4104.12 521.611   6
 -11   4  13 3873.23 498.653   5
 -10  -4  13 906.509 298.604   6
 -10   4  13 493.480 254.824   5
  -9  -4  13 14059.7 966.522   6
  -9   4  13 13336.4 906.277   5
  -8  -4  13 11522.0 864.168   6
  -8   4  13 12507.7 867.232   5
  -7  -4  13-38.5316 190.732   6
  -7   4  13-0.60009 154.295   5
  -6  -4  13 123.930 168.700   6
  -6   4  13-37.8469 166.502   5
  -5  -4  13 222.373 177.129   6
  -5   4  13 365.532 208.101   5
  -4  -4  13 5141.20 579.998   6
  -4   4  13 6018.91 620.850   7
  -3   4  13 3254.96 464.749   7
  -3  -4  13 3233.01 465.000   6
  -2  -4  13 10495.6 807.369   6
  -2   4  13 10102.6 795.219   7
  -1  -4  13 6424.10 631.734   6
  -1   4  13 5673.94 605.661   7
   0   4  13 492.603 220.844   7
   0  -4  13 798.451 233.460   6
   0  -4  13 676.210 211.044   8
   1   4  13 193.909 180.592   7
   1  -4  13 248.225 165.366   6
   1  -4  13 196.953 127.386   8
   2   4  13 2256.90 407.707   7
   2  -4  13 2635.84 425.129   6
   2  -4  13 2149.26 362.082   8
   3   4  13-152.696 213.158   7
   3  -4  13 19.7383 163.632   6
   3  -4  13 53.4230 132.683   8
   4  -4  13 17217.0 1026.69   6
   4  -4  13 14853.7 934.440   8
   4   4  13 15655.5 994.885   7
   5  -4  13 16484.5 997.654   6
   5  -4  13 15613.1 955.553   8
   5   4  13 15960.6 996.410   7
   6  -4  13 6140.54 611.386   6
   6  -4  13 5294.50 565.659   8
   6   4  13 4922.22 549.285   7
   7   4  13 2365.31 392.632   7
   7  -4  13 2192.43 369.454   8
   8   4  13 79.4381 131.910   7
   8  -4  13-151.595 152.130   8
   9   4  13 669.881 215.197   7
   9  -4  13 604.887 204.517   8
  10   4  13 936.461 215.832   7
  10  -4  13 1249.38 257.267   8
  11  -4  13 3991.98 420.387   8
  11   4  13 3919.08 416.094   7
 -15  -5  13 9.01496 107.910   6
 -15   5  13 232.491 173.639   5
 -14  -5  13 756.641 225.475   6
 -14   5  13 441.153 165.752   5
 -13  -5  13 857.005 232.636   6
 -13   5  13 321.673 159.179   5
 -12  -5  13 7859.21 650.733   6
 -12   5  13 4759.27 514.557   5
 -11  -5  13 664.145 230.013   6
 -11   5  13 626.287 246.284   5
 -10  -5  13 4772.15 533.297   6
 -10   5  13 4604.27 486.819   5
  -9  -5  13 3462.34 462.621   6
  -9   5  13 2643.26 391.821   5
  -8  -5  13 2600.07 402.678   6
  -8   5  13 2977.20 401.283   5
  -7  -5  13 1734.93 336.209   6
  -7   5  13 2110.78 340.901   5
  -6  -5  13 1714.18 323.264   6
  -5  -5  13 1092.47 277.903   6
  -4  -5  13 1378.77 288.814   6
  -3  -5  13 6759.32 622.722   6
  -2   5  13-48.7381 137.517   7
  -2  -5  13-207.424 184.417   6
  -1   5  13 2526.43 398.246   7
  -1  -5  13 2178.21 354.090   6
   0   5  13 1863.09 364.393   7
   0  -5  13 1713.18 323.109   6
   1   5  13 207.235 181.352   7
   1  -5  13 75.5830 121.154   6
   2   5  13 815.243 251.169   7
   2  -5  13 1186.02 277.832   6
   2  -5  13 872.026 215.850   8
   3  -5  13 9900.57 723.569   6
   3  -5  13 7897.10 619.416   8
   3   5  13 9616.06 736.141   7
   4  -5  13 6764.32 592.904   6
   4  -5  13 5263.20 509.097   8
   4   5  13 5924.15 576.811   7
   5   5  13 598.223 203.609   7
   5  -5  13 913.056 228.518   6
   5  -5  13 309.234 155.741   8
   6   5  13 1559.82 304.288   7
   6  -5  13 1225.68 246.603   8
   7   5  13 106.206 120.914   7
   7  -5  13 92.6404 103.431   8
   8   5  13-47.9948 97.7580   7
  -7  -6  13-159.118 116.393   6
  -6  -6  13 814.770 204.900   6
  -5  -6  13-492.097 165.731   6
  -4  -6  13 2497.16 331.629   6
  -3  -6  13 54.7014 98.3529   6
  -2  -6  13 5734.49 481.081   6
  -1  -6  13 250.467 119.186   6
   0  -6  13-269.409 128.437   6
 -23   0  14 2186.64 304.453   9
 -22   0  14 12916.2 776.199   9
 -21   0  14 39.8408 123.444   9
 -20   0  14 5624.77 580.516   9
 -19   0  14 7310.80 672.943   9
 -18   0  14 1942.21 379.584   9
 -17   0  14 4145.58 545.377   9
 -16   0  14 16821.7 1064.59   9
 -15   0  14 7443.52 716.938   9
 -14   0  14-90.5009 236.135   9
 -13   0  14 13410.4 929.526   9
 -12   0  14 4447.34 543.128   9
 -11   0  14 199.625 191.881   9
 -10   0  14 6034.54 595.408   9
  -9   0  14 14131.7 893.249   9
  -8   0  14 384.911 220.450   9
  -7   0  14 16398.1 931.006   9
  -6   0  14 43871.5 1491.40   9
  -5   0  14 44.9152 185.802   9
  -4   0  14 1011.17 235.709   9
  -3   0  14 24482.1 1123.57   9
  -3   0  14 25812.1 1014.53   8
  -2   0  14-196.823 217.564   9
  -2   0  14 161.306 139.415   8
  -1   0  14 4817.06 502.424   9
  -1   0  14 4966.81 486.787   8
   0   0  14 51819.1 1643.80   9
   0   0  14 51181.3 1605.55   8
   1   0  14 19517.7 1032.12   9
   1   0  14 18650.9 1010.81   8
   2   0  14 23964.8 996.657   6
   2   0  14 25962.7 1202.73   9
   2   0  14 23760.3 1156.71   8
   3   0  14 56278.6 1565.34   6
   3   0  14 55560.6 1823.78   8
   4   0  14 27158.7 1300.80   8
   5   0  14 7624.34 710.309   8
   6   0  14 21776.2 1189.02   8
   7   0  14 48383.3 1783.28   8
   8   0  14 430.323 255.435   8
   9   0  14 4422.20 550.465   8
  10   0  14 1042.21 320.975   8
  11   0  14 1911.17 365.132   8
  12   0  14 4332.02 505.329   8
  13   0  14 14641.7 851.211   8
  14   0  14 3722.32 427.219   8
 -22  -1  14 846.734 215.678   9
 -22   1  14 907.163 222.072   9
 -21  -1  14 16654.6 917.853   9
 -21   1  14 16070.5 887.221   9
 -20  -1  14 5024.85 541.318   9
 -20   1  14 5352.54 542.966   9
 -19  -1  14 1233.39 303.517   9
 -19   1  14 1236.51 292.705   9
 -18  -1  14 318.366 189.312   9
 -18   1  14 137.454 151.658   9
 -17  -1  14-191.355 218.417   9
 -17   1  14-171.828 203.419   9
 -16  -1  14 1086.34 318.327   9
 -16   1  14 479.505 237.215   9
 -15   1  14 15203.1 857.124   5
 -15  -1  14 13289.8 923.714   9
 -15   1  14 13468.3 925.566   9
 -14   1  14 1478.69 298.616   5
 -14  -1  14 1175.40 310.519   9
 -14   1  14 1180.46 299.203   9
 -13   1  14 613.910 182.475   5
 -13  -1  14 806.106 262.910   9
 -13   1  14 696.102 247.211   9
 -12   1  14 21880.6 1113.16   5
 -12  -1  14 21777.3 1152.74   9
 -12   1  14 22083.1 1134.40   9
 -11   1  14-108.823 112.515   5
 -11  -1  14 30.3202 177.523   9
 -11   1  14 94.6446 160.252   9
 -10  -1  14 3147.65 410.462   6
 -10   1  14 3080.59 427.948   5
 -10  -1  14 3279.40 464.702   9
 -10   1  14 3368.35 446.206   9
  -9  -1  14 11647.7 762.754   6
  -9   1  14 12308.0 809.595   5
  -9  -1  14 12982.1 851.703   9
  -9   1  14 13145.0 841.752   9
  -8  -1  14 39782.8 1378.08   6
  -8   1  14 41725.7 1447.18   5
  -8   1  14 39404.2 1435.20   9
  -8  -1  14 40340.9 1496.80   9
  -7  -1  14 17958.1 914.307   6
  -7   1  14 19453.6 997.036   9
  -7  -1  14 19574.3 1019.49   9
  -6  -1  14 13221.2 779.041   6
  -6   1  14 12880.9 801.923   9
  -6  -1  14 12470.8 811.812   9
  -5  -1  14 5227.72 483.499   6
  -5  -1  14 4286.19 476.343   9
  -5   1  14 4873.55 492.977   9
  -4  -1  14 300.816 129.793   6
  -4   1  14 107.767 147.639   9
  -4  -1  14-40.4467 199.012   9
  -4   1  14 218.521 120.009   8
  -3  -1  14 750.917 185.255   6
  -3   1  14 404.590 152.301   9
  -3  -1  14 491.574 174.550   9
  -3   1  14 882.382 222.291   8
  -2  -1  14 23603.1 1042.68   6
  -2  -1  14 24352.0 1129.48   9
  -2   1  14 23842.9 1062.81   8
  -2  -1  14 26124.4 1052.88   8
  -2   1  14 23573.6 1076.57   9
  -2   1  14 24898.5 1024.53   7
  -1  -1  14 23563.0 1048.91   6
  -1   1  14 24225.5 1096.90   9
  -1  -1  14 24545.1 1134.75   9
  -1   1  14 24055.3 1104.69   8
  -1  -1  14 25202.1 1079.38   8
  -1   1  14 26327.7 1048.99   7
   0   1  14 591.350 186.201   7
   0  -1  14 433.365 184.751   6
   0   1  14 747.807 217.812   9
   0  -1  14 510.247 196.672   9
   0   1  14 639.294 219.188   8
   0  -1  14 872.978 236.442   8
   1   1  14 2020.03 301.372   7
   1  -1  14 1956.49 316.458   6
   1   1  14 2551.08 387.639   9
   1  -1  14 2108.85 357.110   9
   1   1  14 2140.00 362.600   8
   1  -1  14 1960.93 325.376   8
   2  -1  14 3517.03 426.738   6
   2   1  14 2969.67 440.556   8
   2  -1  14 2987.93 416.424   8
   2   1  14 3390.00 382.911   7
   3  -1  14 2606.49 382.489   6
   3   1  14 2943.73 447.380   8
   3  -1  14 3389.33 451.548   8
   4  -1  14 46.4068 109.316   6
   4   1  14 25.1402 185.365   8
   4  -1  14-8.81091 214.467   8
   5  -1  14 9184.13 710.964   6
   5   1  14 9477.30 809.546   8
   5  -1  14 9186.94 758.985   8
   6   1  14 8230.22 766.492   8
   6  -1  14 7919.50 726.739   8
   7   1  14 2888.10 470.521   8
   7  -1  14 3220.00 485.184   8
   8   1  14 10051.1 826.922   8
   8  -1  14 10019.5 811.670   8
   9   1  14 55.1367 181.595   8
   9  -1  14 211.107 177.830   8
  10   1  14 200.932 176.593   8
  10  -1  14 440.114 214.888   8
  11   1  14 1541.51 327.525   8
  11  -1  14 1717.52 335.935   8
  12   1  14 11406.7 786.039   8
  12  -1  14 10883.4 762.430   8
  13   1  14 24.5277 112.412   8
  13  -1  14-96.7290 141.809   8
  14   1  14 3821.34 404.192   8
  14  -1  14 4159.48 429.942   8
 -21  -2  14 357.992 156.381   9
 -21   2  14 18.4215 76.1505   9
 -20  -2  14 4364.43 455.843   9
 -20   2  14 4248.04 438.674   9
 -19  -2  14 4047.34 468.899   9
 -19   2  14 4292.93 460.784   9
 -18   2  14 1.41592 117.383   5
 -18  -2  14-86.4444 171.929   9
 -18   2  14-129.439 133.061   9
 -17   2  14-37.9156 122.996   5
 -17  -2  14-29.1289 134.857   9
 -17   2  14-191.393 168.151   9
 -16   2  14 1058.22 312.904   5
 -16  -2  14 2255.51 380.695   9
 -16   2  14 2114.67 366.919   9
 -15   2  14 1856.35 335.186   5
 -15  -2  14 1958.71 349.623   9
 -15   2  14 2071.52 362.838   9
 -14   2  14 764.801 234.428   5
 -14  -2  14 716.339 258.200   9
 -14   2  14 858.478 247.670   9
 -13   2  14 11420.5 830.407   5
 -13  -2  14 11614.1 827.036   9
 -13   2  14 11275.2 800.408   9
 -12   2  14 298.969 220.971   5
 -12  -2  14-8.40873 131.507   9
 -12   2  14-30.6009 131.445   9
 -11  -2  14 584.103 197.594   6
 -11   2  14 718.681 257.568   5
 -11  -2  14 559.364 192.605   9
 -11   2  14 545.786 187.077   9
 -10  -2  14 2790.32 412.216   6
 -10   2  14 2481.17 421.453   5
 -10   2  14 1906.17 330.470   9
 -10  -2  14 1957.21 344.264   9
  -9  -2  14 9226.31 734.565   6
  -9   2  14 10847.4 772.821   5
  -9   2  14 10040.6 715.080   9
  -9  -2  14 10090.3 745.341   9
  -8  -2  14-48.6799 137.307   6
  -8   2  14 156.007 189.445   5
  -8   2  14 70.5033 101.074   9
  -8  -2  14 5.55283 127.781   9
  -7  -2  14 11148.6 786.038   6
  -7   2  14 11459.0 814.545   5
  -7   2  14 10995.1 732.410   9
  -7  -2  14 12026.8 796.828   9
  -6  -2  14 12190.1 821.645   6
  -6   2  14 12910.4 856.711   5
  -6   2  14 11687.7 746.364   9
  -6  -2  14 12961.6 822.641   9
  -5  -2  14 58.2894 125.164   6
  -5   2  14 51.8300 130.844   9
  -5  -2  14-67.8094 152.619   9
  -4  -2  14 77.9574 137.399   6
  -4   2  14 55.0461 112.510   9
  -4  -2  14 59.6506 175.726   9
  -3  -2  14 6688.17 611.164   6
  -3   2  14 6847.69 568.516   9
  -3  -2  14 6403.15 577.979   9
  -3   2  14 7490.27 615.353   8
  -3   2  14 7144.32 608.969   7
  -2  -2  14 4398.42 486.384   6
  -2   2  14 4634.80 463.287   9
  -2  -2  14 5076.15 517.953   9
  -2   2  14 5432.88 565.048   8
  -2   2  14 4712.46 499.909   7
  -1  -2  14 18959.6 1007.25   6
  -1   2  14 18226.0 938.073   9
  -1  -2  14 18886.4 1003.53   9
  -1   2  14 17728.9 1002.15   8
  -1  -2  14 19217.5 945.044   8
  -1   2  14 18772.2 977.007   7
   0  -2  14 12789.2 840.325   6
   0   2  14 12029.6 775.223   9
   0  -2  14 13233.4 854.748   9
   0   2  14 11327.3 831.320   8
   0  -2  14 12598.2 800.778   8
   0   2  14 12621.1 809.785   7
   1  -2  14 4277.29 493.812   6
   1   2  14 4457.59 545.900   8
   1  -2  14 4846.71 513.068   8
   1   2  14 4566.63 497.804   7
   2   2  14 792.546 228.497   7
   2  -2  14 1173.24 288.583   6
   2   2  14 1251.53 334.046   8
   2  -2  14 1169.19 262.620   8
   3  -2  14 7746.93 670.680   6
   3   2  14 9341.71 805.202   8
   3  -2  14 8000.93 689.843   8
   3   2  14 7481.07 636.212   7
   4  -2  14 28680.8 1293.47   6
   4   2  14 27623.9 1396.92   8
   4  -2  14 26720.9 1271.52   8
   4   2  14 26343.1 1186.17   7
   5  -2  14 5678.58 597.765   6
   5   2  14 5766.85 660.895   8
   5  -2  14 6261.02 646.111   8
   5   2  14 5572.63 550.510   7
   6  -2  14 17804.4 1037.19   6
   6   2  14 18503.7 1159.33   8
   6  -2  14 18209.0 1064.99   8
   6   2  14 17780.6 971.501   7
   7   2  14 14204.4 996.731   8
   7  -2  14 14091.9 941.804   8
   7   2  14 13420.8 837.884   7
   8   2  14 389.247 175.062   7
   8   2  14 734.096 306.781   8
   8  -2  14 553.647 221.161   8
   9   2  14 824.063 221.160   7
   9   2  14 630.166 233.667   8
   9  -2  14 773.253 258.545   8
  10   2  14 327.651 206.671   8
  10  -2  14 283.870 187.442   8
  11   2  14 57.0477 154.589   8
  11  -2  14 214.491 169.137   8
 -12   2 -14 2275.03 316.067   3
  12   2  14 2224.39 348.927   8
  12  -2  14 2660.51 377.165   8
  13   2  14 5009.98 474.369   8
  13  -2  14 5544.49 503.609   8
 -13   2 -14 5045.00 432.128   3
 -20  -3  14 1743.78 287.630   6
 -19  -3  14 1320.78 266.158   6
 -19   3  14 320.182 136.919   5
 -18   3  14 664.495 200.589   5
 -17   3  14 143.127 126.362   5
 -17  -3  14 289.194 135.879   3
 -16   3  14 249.595 168.200   5
 -16  -3  14 537.185 168.783   3
 -15  -3  14 1967.31 357.288   6
 -15   3  14 1179.05 324.088   5
 -15  -3  14 1504.05 281.501   9
 -15  -3  14 1315.42 256.382   3
 -14  -3  14 1730.54 361.970   6
 -14   3  14 1090.58 313.958   5
 -14  -3  14 1766.27 317.931   9
 -14  -3  14 1424.13 275.490   3
 -13  -3  14 4175.34 532.338   6
 -13  -3  14 4167.94 468.462   9
 -12  -3  14 11063.3 849.512   6
 -12   3  14 9506.01 783.120   5
 -12  -3  14 11714.4 776.073   9
 -11  -3  14 1376.76 333.211   6
 -11   3  14 1760.59 392.105   5
 -11  -3  14 1410.61 287.176   9
 -10  -3  14 346.399 221.654   6
 -10   3  14 245.839 204.422   5
 -10  -3  14 273.879 152.163   9
  -9  -3  14-211.226 203.789   6
  -9   3  14 93.0828 191.918   5
  -9  -3  14 19.4234 104.945   9
  -8  -3  14 10204.1 803.142   6
  -8   3  14 11332.8 836.698   5
  -8  -3  14 11545.0 755.712   9
  -7  -3  14 7372.94 694.628   6
  -7   3  14 8505.14 721.079   5
  -7  -3  14 9110.27 690.539   9
  -6  -3  14 5510.88 585.964   6
  -6   3  14 6228.11 609.228   5
  -6  -3  14 6419.99 571.469   9
  -5  -3  14 1696.72 334.704   6
  -5  -3  14 2313.22 346.216   9
  -4   3  14 214.716 197.603   7
  -4  -3  14-68.1198 185.369   6
  -4  -3  14-199.325 157.765   9
  -3   3  14 328.106 210.057   7
  -3  -3  14-193.084 204.079   6
  -3  -3  14-90.2051 177.549   9
  -2   3  14 433.879 180.287   7
  -2  -3  14 667.386 246.246   6
  -2  -3  14 540.756 203.178   9
  -1  -3  14 12365.7 873.995   6
  -1   3  14 11134.7 804.949   7
   0   3  14-181.458 210.986   7
   0  -3  14 95.4846 173.123   6
   0  -3  14 48.6008 130.494   8
   1   3  14 1428.65 294.937   7
   1  -3  14 1843.21 375.773   6
   1  -3  14 1419.19 294.492   8
   2   3  14 334.909 163.076   7
   2  -3  14 461.908 230.436   6
   2  -3  14 381.052 177.272   8
   3  -3  14 5103.20 571.664   6
   3  -3  14 4011.72 494.688   8
   3   3  14 4678.50 530.691   7
   4   3  14 235.351 171.991   7
   4  -3  14 219.518 189.036   6
   4  -3  14-65.5194 130.032   8
   5   3  14 3282.96 452.391   7
   5  -3  14 3264.20 471.275   6
   5  -3  14 3589.59 479.808   8
   5   3  14 2914.64 497.513   8
   6   3  14 370.847 201.010   7
   6  -3  14 324.124 187.082   6
   6   3  14 72.2636 186.138   8
   6  -3  14 252.356 191.450   8
   7   3  14 534.110 187.235   7
   7  -3  14 740.056 271.772   8
   8  -3  14 5190.46 557.051   8
   8   3  14 5289.96 541.435   7
   9   3  14 108.093 119.381   7
   9  -3  14 224.435 187.499   8
  10   3  14 495.827 217.687   7
  10  -3  14 248.387 164.631   8
  11   3  14 339.420 133.247   7
  11  -3  14 470.302 163.927   8
 -12   3 -14 3277.20 370.390   3
  12  -3  14 2587.50 344.124   8
 -18  -4  14 567.080 159.175   6
 -17  -4  14 345.504 153.141   6
 -17   4  14 113.701 115.501   5
 -16  -4  14-3.76864 117.660   6
 -16   4  14 11.1576 131.726   5
 -15  -4  14 932.884 259.409   6
 -15   4  14 624.069 217.961   5
 -14  -4  14 246.262 185.238   6
 -14   4  14 382.762 175.553   5
 -13  -4  14 1760.45 335.939   6
 -13   4  14 1560.18 313.455   5
 -12  -4  14-71.2918 155.604   6
 -12   4  14-201.669 172.140   5
 -11  -4  14 174.240 177.943   6
 -11   4  14-73.9205 160.185   5
 -10  -4  14 553.571 229.930   6
 -10   4  14 183.082 159.516   5
  -9  -4  14 3112.63 446.719   6
  -9   4  14 3106.12 443.969   5
  -8  -4  14 108.072 162.833   6
  -8   4  14-6.60389 162.968   5
  -7  -4  14 1224.27 314.850   6
  -7   4  14 1369.27 317.062   5
  -6  -4  14 3032.26 465.676   6
  -6   4  14 4037.96 500.970   5
  -5  -4  14 480.068 236.918   6
  -4  -4  14 331.845 177.201   6
  -3   4  14 312.898 197.315   7
  -3  -4  14 499.219 250.821   6
  -2   4  14 2557.39 423.697   7
  -2  -4  14 2031.56 366.907   6
  -1   4  14 1866.61 370.884   7
  -1  -4  14 1699.27 349.106   6
   0  -4  14 4797.48 551.896   6
   0   4  14 4686.05 546.721   7
   1   4  14-133.889 190.245   7
   1  -4  14-76.7510 178.524   6
   1  -4  14 73.4691 131.379   8
   2   4  14 1569.87 333.970   7
   2  -4  14 1340.70 307.975   6
   2  -4  14 932.211 228.790   8
   3   4  14 797.330 243.676   7
   3  -4  14 688.180 249.368   6
   3  -4  14 415.520 171.037   8
   4  -4  14 11506.1 828.441   6
   4  -4  14 10045.0 734.433   8
   4   4  14 11063.0 804.833   7
   5   4  14 1346.27 287.973   7
   5  -4  14 1317.87 291.670   6
   5  -4  14 1302.41 287.645   8
   6   4  14 1586.16 303.470   7
   6  -4  14 1757.94 337.083   6
   6  -4  14 1707.29 329.419   8
   7  -4  14 4003.17 453.868   8
   7   4  14 3780.11 450.037   7
   8   4  14 2.52543 105.092   7
   8  -4  14-282.071 130.889   8
   9   4  14 1839.47 300.735   7
   9  -4  14 1920.72 300.397   8
  10  -4  14 553.348 163.530   8
 -14  -5  14-110.421 117.788   6
 -14   5  14 115.921 110.490   5
 -13  -5  14 936.795 222.142   6
 -13   5  14 361.894 156.697   5
 -12  -5  14 2963.04 397.457   6
 -12   5  14 2070.61 320.644   5
 -11  -5  14 20.5331 113.196   6
 -11   5  14-199.441 143.098   5
 -10  -5  14 1675.17 317.290   6
 -10   5  14 1723.14 303.441   5
  -9  -5  14-96.6652 124.358   6
  -9   5  14-2.51195 117.441   5
  -8  -5  14 1872.61 334.383   6
  -7  -5  14 436.714 224.184   6
  -6  -5  14 1256.80 293.897   6
  -5  -5  14 1341.18 294.744   6
  -4  -5  14 83.5666 138.549   6
  -3  -5  14 1066.12 259.670   6
  -2  -5  14-5.57681 115.373   6
  -1  -5  14 1075.14 253.230   6
   0   5  14-117.772 172.384   7
   0  -5  14-184.290 177.958   6
   1   5  14 340.649 167.776   7
   1  -5  14 154.494 120.704   6
   2   5  14 817.745 226.589   7
   2  -5  14 872.220 227.691   6
   3   5  14 526.853 193.578   7
   3  -5  14-9.11637 99.4749   6
   4   5  14 2730.28 375.801   7
   4  -5  14 2784.28 365.890   6
   4  -5  14 2170.69 302.466   8
   5   5  14 53.7955 93.6502   7
   6   5  14 167.064 89.6583   7
 -22   0  15 210.622 133.750   9
 -21   0  15-76.6669 118.465   9
 -20   0  15 33.8057 140.003   9
 -19   0  15-273.886 203.207   9
 -18   0  15-171.685 176.086   9
 -17   0  15-113.844 171.073   9
 -16   0  15 3.91798 182.277   9
 -15   0  15-373.489 234.183   9
 -14   0  15-449.303 270.954   9
 -13   0  15-69.2768 218.567   9
 -12   0  15-113.500 169.449   9
 -11   0  15 12.5151 183.286   9
 -10   0  15-194.955 232.047   9
  -9   0  15-66.6840 154.780   9
  -8   0  15-84.9278 210.827   9
  -7   0  15 55.7872 141.761   9
  -6   0  15-58.2627 155.450   9
  -5   0  15 35.0425 154.535   9
  -4   0  15-105.458 153.537   9
  -3   0  15-8.66181 157.727   9
  -3   0  15-127.165 110.750   8
  -2   0  15 95.2377 151.256   9
  -2   0  15-82.6712 91.5476   8
  -1   0  15 52.2605 156.773   9
  -1   0  15-71.0364 127.653   8
   0   0  15 171.602 158.226   9
   0   0  15 93.3902 136.294   8
   1   0  15 107.090 162.992   9
   1   0  15-38.3597 138.450   8
   2   0  15 6.18778 133.292   8
   3   0  15-55.3924 149.072   8
   4   0  15-66.4424 155.423   8
   5   0  15 48.4674 163.990   8
   6   0  15 160.676 210.989   8
   7   0  15-76.9895 166.653   8
   8   0  15 399.888 244.510   8
   9   0  15 18.3391 160.427   8
  10   0  15-196.725 169.529   8
  11   0  15-47.4580 142.616   8
  12   0  15-154.269 136.477   8
  13   0  15 26.6345 89.5778   8
 -21  -1  15-100.242 123.218   9
 -21   1  15 229.193 137.023   9
 -20  -1  15 334.255 151.415   9
 -20   1  15 199.988 129.139   9
 -19  -1  15 630.124 233.654   9
 -19   1  15 588.044 201.416   9
 -18  -1  15-143.900 184.879   9
 -18   1  15-211.640 179.507   9
 -17  -1  15 271.864 171.510   9
 -17   1  15 84.1103 140.165   9
 -16  -1  15 111.602 173.126   9
 -16   1  15 714.277 286.931   9
 -15   1  15 110.757 115.467   5
 -15  -1  15-80.3526 185.453   9
 -15   1  15-37.3443 176.246   9
 -14  -1  15-190.216 170.067   6
 -14   1  15 203.265 139.785   5
 -14  -1  15 57.7210 180.517   9
 -14   1  15-182.075 212.015   9
 -13  -1  15 3071.19 416.494   6
 -13   1  15 3542.85 430.129   5
 -13  -1  15 3028.39 446.259   9
 -13   1  15 3717.46 493.706   9
 -12  -1  15 1624.00 290.525   6
 -12  -1  15 1081.56 305.072   9
 -12   1  15 960.605 266.875   9
 -11  -1  15 129.384 137.205   6
 -11  -1  15-140.858 210.214   9
 -11   1  15-146.053 198.345   9
 -10  -1  15-120.591 103.890   6
 -10   1  15-1.78181 149.131   9
 -10  -1  15-146.374 214.517   9
  -9  -1  15 605.953 184.603   6
  -9   1  15 650.683 241.289   9
  -9  -1  15 325.871 227.283   9
  -8  -1  15 371.168 164.898   6
  -8   1  15 287.712 162.968   9
  -8  -1  15 298.285 207.420   9
  -7  -1  15 2170.61 331.162   6
  -7   1  15 1237.81 282.626   9
  -7  -1  15 1589.42 312.634   9
  -6  -1  15 1157.81 230.246   6
  -6   1  15 1326.78 287.291   9
  -6  -1  15 1399.54 303.492   9
  -5  -1  15 220.281 127.688   6
  -5   1  15-1.67881 171.306   9
  -5  -1  15 50.8189 167.017   9
  -4  -1  15 208.580 147.585   6
  -4   1  15 83.3579 167.071   9
  -4  -1  15 108.839 166.484   9
  -4   1  15 324.157 145.442   8
  -3  -1  15 355.472 177.170   6
  -3   1  15 134.864 153.738   9
  -3  -1  15 126.584 164.035   9
  -3   1  15-45.9098 101.187   8
  -2  -1  15 1144.61 244.212   6
  -2   1  15 1009.29 257.043   9
  -2  -1  15 773.328 231.232   9
  -2   1  15 1486.84 298.547   8
  -2  -1  15 1268.82 235.307   8
  -1  -1  15 4135.84 457.287   6
  -1   1  15 4181.83 493.968   9
  -1  -1  15 4221.69 526.941   9
  -1   1  15 3936.69 477.305   8
  -1  -1  15 4352.08 455.324   8
  -1   1  15 4725.19 458.386   7
   0  -1  15 42.2116 104.723   6
   0   1  15 250.445 208.196   9
   0  -1  15 38.6428 187.301   9
   0   1  15 179.572 160.983   8
   0  -1  15-134.374 113.142   8
   1  -1  15 2594.19 369.378   6
   1  -1  15 3366.30 471.173   9
   1   1  15 2716.18 421.872   8
   1  -1  15 2812.98 416.046   8
   2  -1  15 7.55347 100.270   6
   2   1  15 47.4573 153.965   8
   2  -1  15 33.8572 142.620   8
   3  -1  15 4214.46 483.134   6
   3   1  15 4518.59 555.689   8
   3  -1  15 4722.20 544.169   8
   4  -1  15 2395.62 369.522   6
   4   1  15 2757.39 456.767   8
   4  -1  15 2640.97 421.072   8
   5   1  15-69.4273 185.873   8
   5  -1  15 307.544 198.078   8
   6   1  15 659.141 272.603   8
   6  -1  15 1153.03 316.911   8
   7   1  15 2826.25 454.559   8
   7  -1  15 1504.58 326.224   8
   8   1  15 20.6026 162.445   8
   8  -1  15 128.573 140.880   8
   9   1  15 1092.06 287.419   8
   9  -1  15 1061.97 293.532   8
  10   1  15 50.0725 154.938   8
  10  -1  15 218.002 151.184   8
  11   1  15 219.399 163.288   8
  11  -1  15-2.16936 134.037   8
  12   1  15-119.160 135.190   8
  12  -1  15-19.7520 118.589   8
  13   1  15 227.922 122.696   8
  13  -1  15 344.757 131.515   8
 -20  -2  15 2123.46 304.368   6
 -20  -2  15 2534.85 328.396   9
 -20   2  15 2280.16 306.250   9
 -19  -2  15-4.38034 111.899   6
 -19  -2  15-13.7138 113.593   9
 -19   2  15-22.5040 85.2103   9
 -18  -2  15 1417.21 282.654   6
 -18  -2  15 1124.42 254.226   9
 -18   2  15 1087.04 237.005   9
 -17  -2  15 553.292 201.000   6
 -17   2  15 527.103 183.966   5
 -17  -2  15 524.026 204.639   9
 -17   2  15 385.468 150.974   9
 -16  -2  15 264.580 167.469   6
 -16   2  15-304.440 155.610   5
 -16  -2  15 259.270 177.176   9
 -16   2  15 22.2573 124.084   9
 -15  -2  15-50.3958 118.930   6
 -15   2  15 156.265 139.244   5
 -15  -2  15 109.383 165.405   9
 -15   2  15-60.2012 144.529   9
 -14  -2  15 5362.50 571.295   6
 -14   2  15 6278.12 583.557   5
 -14  -2  15 5994.71 590.463   9
 -14   2  15 5346.46 543.294   9
 -13  -2  15 614.853 223.735   6
 -13   2  15 826.989 265.891   5
 -13  -2  15 510.856 196.995   9
 -13   2  15 551.860 241.233   9
 -12  -2  15 180.661 167.771   6
 -12   2  15 19.3082 114.445   9
 -12  -2  15-129.318 162.189   9
 -11  -2  15 970.847 279.761   6
 -11   2  15 806.209 248.467   5
 -11   2  15 1404.60 295.326   9
 -11  -2  15 735.442 247.584   9
 -10  -2  15 430.361 177.539   6
 -10   2  15 714.569 265.517   5
 -10   2  15 531.307 184.193   9
 -10  -2  15 610.975 207.393   9
  -9  -2  15 45.4298 144.954   6
  -9   2  15-24.6596 167.015   5
  -9   2  15 65.5423 122.969   9
  -9  -2  15-177.129 164.614   9
  -8  -2  15 5225.89 549.289   6
  -8   2  15 4815.21 503.912   9
  -8  -2  15 5102.40 548.768   9
  -7  -2  15 3079.74 424.039   6
  -7   2  15 3400.92 422.533   9
  -7  -2  15 3426.20 447.348   9
  -6  -2  15 618.146 212.008   6
  -6   2  15 870.109 227.658   9
  -6  -2  15 606.331 211.743   9
  -5  -2  15 1168.19 267.974   6
  -5   2  15 1058.59 233.957   9
  -5  -2  15 1037.47 254.421   9
  -4  -2  15 2624.34 390.596   6
  -4   2  15 2561.51 366.734   9
  -4  -2  15 2529.65 383.987   9
  -3  -2  15 1737.58 333.995   6
  -3   2  15 1485.31 267.966   9
  -3  -2  15 1013.12 261.338   9
  -2   2  15-36.7562 118.214   7
  -2  -2  15-92.3134 165.553   6
  -2   2  15 47.2168 131.220   9
  -2  -2  15-196.565 207.957   9
  -2   2  15 128.572 137.390   8
  -1  -2  15 8890.10 706.114   6
  -1   2  15 8707.65 672.699   9
  -1  -2  15 9304.79 731.560   9
  -1   2  15 8933.49 723.987   8
  -1  -2  15 8750.63 642.274   8
  -1   2  15 8819.64 681.387   7
   0   2  15 55.0621 112.619   7
   0  -2  15-35.9016 140.539   6
   0   2  15-35.2398 135.050   8
   0  -2  15-97.5863 120.180   8
   1   2  15 480.086 148.173   7
   1  -2  15 585.030 221.288   6
   1   2  15 659.364 262.492   8
   1  -2  15 508.307 184.185   8
   2   2  15 302.755 153.563   7
   2  -2  15 835.961 253.021   6
   2   2  15 663.217 271.130   8
   2  -2  15 613.361 204.481   8
   3   2  15 1313.26 275.565   7
   3  -2  15 1263.01 304.850   6
   3   2  15 1497.21 355.985   8
   3  -2  15 1087.41 276.066   8
   4   2  15-173.594 175.911   7
   4  -2  15 158.683 137.630   6
   4   2  15 372.030 236.545   8
   4  -2  15 33.5368 138.989   8
   5   2  15 3112.29 397.095   7
   5  -2  15 3569.50 478.762   6
   5  -2  15 3617.05 480.589   8
   5   2  15 3972.87 546.662   8
   6   2  15-148.390 109.734   7
   6  -2  15 35.0326 150.902   8
   7   2  15 1318.47 334.761   8
   7  -2  15 1368.47 307.178   8
   8   2  15 8873.08 766.566   8
   8  -2  15 8106.15 692.576   8
   9   2  15 15.9787 155.941   8
   9  -2  15 185.735 168.670   8
  10   2  15 380.388 184.991   8
  10  -2  15 21.7674 145.379   8
  11   2  15 174.794 142.715   8
  11  -2  15 92.1975 142.023   8
  12   2  15 319.249 143.877   8
  12  -2  15 510.602 188.170   8
 -19  -3  15 3142.02 376.140   6
 -18  -3  15 466.106 163.157   6
 -18   3  15 70.1666 115.787   5
 -17  -3  15-111.788 118.622   6
 -17   3  15-143.696 108.994   5
 -16  -3  15 586.344 193.006   6
 -16   3  15 406.992 197.035   5
 -15  -3  15-94.8002 151.702   6
 -15   3  15 27.1893 160.691   5
 -14  -3  15 1886.82 378.865   6
 -14   3  15 2198.57 360.884   5
 -14  -3  15 2030.49 319.463   9
 -13  -3  15 8824.90 741.042   6
 -13   3  15 8598.28 694.017   5
 -13  -3  15 8925.66 667.403   9
 -12  -3  15 4144.89 516.990   6
 -12   3  15 3986.91 522.329   5
 -12  -3  15 5487.50 531.300   9
 -11  -3  15-95.7458 164.918   6
 -11   3  15 188.814 203.896   5
 -11  -3  15 5.82878 95.1802   9
 -10  -3  15 446.641 217.895   6
 -10   3  15 344.129 202.988   5
 -10  -3  15 543.575 203.904   9
  -9  -3  15 88.5897 137.385   6
  -9   3  15-24.7132 206.462   5
  -9  -3  15 90.4031 122.974   9
  -8  -3  15 176.984 160.321   6
  -8   3  15 404.879 206.678   5
  -8  -3  15 309.508 158.596   9
  -7  -3  15 3655.93 500.636   6
  -7  -3  15 4040.63 455.887   9
  -6  -3  15 8574.84 728.733   6
  -6  -3  15 9960.81 712.412   9
  -5  -3  15 676.494 245.395   6
  -5  -3  15 636.347 185.664   9
  -4  -3  15-52.4706 158.760   6
  -4  -3  15-211.167 180.777   9
  -3   3  15 2722.67 413.188   7
  -3  -3  15 2829.74 434.144   6
  -3  -3  15 2174.33 340.658   9
  -2   3  15 2623.05 408.275   7
  -2  -3  15 2482.94 411.360   6
  -1   3  15 1509.57 329.607   7
  -1  -3  15 1650.63 328.828   6
   0  -3  15 3229.28 472.756   6
   0   3  15 3684.51 472.123   7
   1   3  15 2442.04 383.314   7
   1  -3  15 2659.17 422.395   6
   1  -3  15 2505.10 357.446   8
   2   3  15 60.9387 137.969   7
   2  -3  15 129.532 163.516   6
   2  -3  15 333.905 139.636   8
   3   3  15 2905.34 409.673   7
   3  -3  15 3020.87 435.725   6
   3  -3  15 2576.15 383.623   8
   4   3  15 19.1560 121.899   7
   4  -3  15 8.16420 126.848   6
   4  -3  15 90.3154 135.796   8
   5   3  15 15.8274 119.350   7
   5  -3  15-158.752 168.461   6
   5  -3  15-76.7617 138.889   8
   6   3  15 1713.41 310.830   7
   6  -3  15 1723.95 336.542   8
   7   3  15 2465.32 358.937   7
   7  -3  15 2702.54 391.814   8
   8   3  15 544.314 180.769   7
   8  -3  15 502.090 201.260   8
   9   3  15 654.260 184.332   7
   9  -3  15 822.358 220.863   8
  10  -3  15 845.192 228.693   8
  11  -3  15 185.876 114.576   8
 -17  -4  15 894.889 211.040   6
 -16  -4  15-164.625 116.243   6
 -16   4  15-317.437 152.344   5
 -15  -4  15 276.341 161.953   6
 -15   4  15 144.438 110.807   5
 -14  -4  15 1028.18 254.935   6
 -14   4  15 475.921 174.485   5
 -13  -4  15 1251.80 289.030   6
 -13   4  15 1228.31 281.945   5
 -12  -4  15 1149.85 289.104   6
 -12   4  15 890.527 242.992   5
 -11  -4  15 2604.21 402.488   6
 -11   4  15 2566.66 399.485   5
 -10  -4  15 584.530 233.509   6
 -10   4  15 584.007 238.465   5
  -9  -4  15 915.638 271.078   6
  -9   4  15 919.920 279.692   5
  -8  -4  15 949.634 244.468   6
  -7  -4  15 5118.76 566.656   6
  -6  -4  15-329.829 230.745   6
  -5  -4  15 10010.8 781.896   6
  -4  -4  15 365.723 212.425   6
  -3  -4  15 253.925 196.670   6
  -2  -4  15 1800.15 357.429   6
  -1   4  15 2465.38 392.844   7
  -1  -4  15 2951.61 438.189   6
   0   4  15 544.431 174.216   7
   0  -4  15 834.408 259.062   6
   1   4  15 968.744 270.688   7
   1  -4  15 1148.06 298.091   6
   2   4  15 559.442 181.477   7
   2  -4  15 446.242 202.117   6
   2  -4  15 520.278 165.302   8
   3   4  15 1271.43 286.595   7
   3  -4  15 1849.38 351.161   6
   3  -4  15 1536.56 280.161   8
   4  -4  15 4348.34 494.105   6
   4  -4  15 3028.92 379.047   8
   4   4  15 3904.19 465.525   7
   5   4  15 1682.73 297.997   7
   5  -4  15 2231.91 359.312   6
   5  -4  15 1269.11 255.729   8
   6  -4  15 4544.04 456.440   8
   6   4  15 5691.95 520.910   7
   7   4  15-162.537 121.894   7
   7  -4  15 616.308 173.314   8
   8  -4  15 3574.40 386.505   8
 -12  -5  15 3327.38 388.215   6
 -11  -5  15 319.087 150.561   6
 -10  -5  15 1577.44 274.742   6
  -9  -5  15 971.051 226.157   6
  -8  -5  15 601.390 181.733   6
  -7  -5  15 886.441 227.735   6
  -6  -5  15 10386.6 717.367   6
  -5  -5  15-61.2679 138.094   6
  -4  -5  15 1064.33 249.713   6
  -3  -5  15 162.204 129.706   6
  -2  -5  15 463.129 185.545   6
  -1  -5  15 189.190 148.761   6
   0  -5  15 4605.58 469.740   6
   1  -5  15 2770.68 362.498   6
   2  -5  15 3884.03 418.317   6
   2   5  15 3765.40 423.929   7
   3   5  15 771.115 199.254   7
   3  -5  15 876.620 204.065   6
   4   5  15 461.618 150.964   7
 -21   0  16 1456.00 249.119   9
 -20   0  16 93.9085 144.522   9
 -19   0  16 10143.7 728.961   9
 -18   0  16 15330.5 924.001   9
 -17   0  16 6395.63 629.143   9
 -16   0  16 6921.34 659.055   9
 -15   0  16 7284.79 673.078   9
 -14   0  16 59.9795 148.595   9
 -13   0  16 2192.13 391.869   9
 -12   0  16 11659.9 858.343   9
 -11   0  16 4160.39 530.393   9
 -10   0  16 7069.02 676.448   9
  -9   0  16 2196.87 399.356   9
  -8   0  16 348.506 201.648   9
  -7   0  16 1010.14 208.549   9
  -6   0  16 25730.8 1238.62   9
  -5   0  16 17416.6 1013.79   9
  -4   0  16 584.493 189.124   9
  -3   0  16 7717.17 690.308   9
  -2   0  16 3270.41 442.710   9
  -2   0  16 3741.31 418.793   8
  -1   0  16 1584.56 308.201   9
  -1   0  16 1192.54 239.412   8
   0   0  16 10372.9 804.919   9
   0   0  16 10129.3 753.274   8
   1   0  16 2552.25 389.435   8
   2   0  16 13502.9 901.333   8
   3   0  16 4788.58 554.184   8
   4   0  16 4405.91 548.707   8
   5   0  16 93.5090 176.211   8
   6   0  16 194.616 171.370   8
   7   0  16 14545.3 943.232   8
   8   0  16 4744.61 533.339   8
   9   0  16 1627.65 320.269   8
  10   0  16 9023.66 685.740   8
  11   0  16 4809.50 482.687   8
  12   0  16-112.060 114.841   8
 -21  -1  16 44.7401 79.0255   9
 -20  -1  16 3677.24 419.604   9
 -20   1  16 3264.02 392.914   9
 -19  -1  16 91.3017 131.074   9
 -19   1  16-92.9618 140.711   9
 -18  -1  16 7203.21 626.458   9
 -18   1  16 6954.99 610.788   9
 -17  -1  16 13786.2 891.320   9
 -17   1  16 13674.8 865.632   9
 -16  -1  16 5142.48 569.444   9
 -16   1  16 4059.54 497.618   9
 -15  -1  16 91.2552 89.0618   6
 -15  -1  16 247.639 181.380   9
 -15   1  16 435.631 178.212   9
 -14  -1  16 10310.8 713.737   6
 -14  -1  16 10503.7 819.941   9
 -14   1  16 10706.4 806.173   9
 -13  -1  16 2497.71 355.211   6
 -13  -1  16 2680.26 429.793   9
 -13   1  16 2725.40 421.683   9
 -12  -1  16 3141.76 406.064   6
 -12   1  16 3329.19 451.378   9
 -12  -1  16 3298.95 465.765   9
 -11  -1  16 27990.4 1178.94   6
 -11   1  16 28573.4 1289.47   9
 -11  -1  16 29641.9 1344.56   9
 -10  -1  16 12160.5 779.399   6
 -10   1  16 12728.5 860.044   9
 -10  -1  16 12424.1 877.383   9
  -9  -1  16 158.073 115.079   6
  -9   1  16-269.707 167.448   9
  -9  -1  16-162.643 219.953   9
  -8  -1  16 366.416 159.762   6
  -8   1  16-166.846 153.980   9
  -8  -1  16 69.7305 219.591   9
  -7  -1  16 1481.66 278.657   6
  -7   1  16 1069.07 267.409   9
  -7  -1  16 1290.40 300.496   9
  -6  -1  16 1098.11 233.157   6
  -6   1  16 1341.84 289.583   9
  -6  -1  16 1186.27 252.337   9
  -5  -1  16 19264.5 958.767   6
  -5   1  16 18177.6 1007.62   9
  -5  -1  16 18387.3 1057.48   9
  -4  -1  16 17265.7 912.191   6
  -4   1  16 17498.1 994.244   9
  -4  -1  16 18533.6 1049.29   9
  -3  -1  16 3879.00 435.132   6
  -3   1  16 4056.72 475.685   9
  -3  -1  16 3471.24 453.913   9
  -3   1  16 4361.86 474.170   8
  -2  -1  16 20.5432 123.828   6
  -2   1  16-245.254 202.357   9
  -2  -1  16-83.4598 239.227   9
  -2   1  16 54.3713 96.8175   8
  -1  -1  16 1295.85 258.628   6
  -1   1  16 1186.13 289.717   9
  -1  -1  16 1539.13 327.912   9
  -1   1  16 1542.09 312.660   8
  -1  -1  16 1741.83 305.207   8
   0  -1  16 6946.19 594.836   6
   0  -1  16 7141.57 680.559   9
   0   1  16 6556.13 619.433   8
   0  -1  16 6844.15 597.867   8
   1  -1  16 11591.5 772.694   6
   1   1  16 11723.5 846.841   8
   1  -1  16 12707.8 833.771   8
   2  -1  16 11328.1 771.080   6
   2   1  16 12040.9 877.985   8
   2  -1  16 12528.9 857.090   8
   3  -1  16 21426.5 1052.75   6
   3   1  16 22352.7 1195.83   8
   3  -1  16 22836.3 1160.14   8
   4  -1  16 4209.80 514.797   8
   4   1  16 3770.52 516.763   8
   5   1  16 307.501 212.545   8
   5  -1  16 1414.70 301.536   8
   6   1  16 97.1562 161.999   8
   6  -1  16 56.3293 146.067   8
   7   1  16 207.842 180.844   8
   7  -1  16 246.255 165.909   8
   8   1  16 5085.04 554.459   8
   8  -1  16 5778.30 599.322   8
   9   1  16 12827.7 838.417   8
   9  -1  16 12004.4 805.306   8
  10   1  16 69.3833 139.444   8
  10  -1  16 340.531 168.888   8
  11   1  16 1550.52 267.797   8
  11  -1  16 1488.26 266.198   8
  12  -1  16 94.5363 91.6758   8
 -19  -2  16 5044.04 453.554   6
 -19   2  16 5152.37 452.353   9
 -18  -2  16 4834.67 461.444   6
 -18   2  16 5627.41 504.427   9
 -18  -2  16 5932.68 535.579   9
 -17  -2  16 1076.99 241.840   6
 -17   2  16 1082.53 238.758   9
 -17  -2  16 1098.72 285.195   9
 -16  -2  16 12118.6 792.935   6
 -16   2  16 13314.8 807.725   9
 -16  -2  16 13501.3 847.377   9
 -15  -2  16 3746.70 456.830   6
 -15   2  16 3443.38 457.064   5
 -15   2  16 3728.87 444.379   9
 -15  -2  16 3780.67 471.638   9
 -14  -2  16 2087.60 351.031   6
 -14   2  16 2398.19 367.711   5
 -14   2  16 2818.51 404.672   9
 -14  -2  16 2707.66 403.307   9
 -13  -2  16 3066.74 419.311   6
 -13   2  16 3546.56 479.031   5
 -13   2  16 3178.85 423.164   9
 -13  -2  16 3499.01 449.662   9
 -12  -2  16 5089.25 554.675   6
 -12   2  16 5794.06 556.889   9
 -12  -2  16 6044.10 600.578   9
 -11  -2  16 1986.30 349.901   6
 -11   2  16 1931.12 337.733   9
 -11  -2  16 2040.61 368.218   9
 -10  -2  16 4110.47 491.724   6
 -10   2  16 3479.74 438.141   9
 -10  -2  16 3933.74 487.331   9
  -9  -2  16 4929.78 535.388   6
  -9   2  16 4583.70 495.183   9
  -9  -2  16 4865.64 545.739   9
  -8  -2  16 239.083 155.648   6
  -8   2  16 348.142 170.952   9
  -8  -2  16 271.203 200.301   9
  -7  -2  16-40.0271 123.255   6
  -7   2  16-173.612 186.107   9
  -7  -2  16-135.283 174.812   9
  -6  -2  16 20499.9 1070.57   6
  -6   2  16 21980.9 1069.69   9
  -6  -2  16 20481.3 1083.55   9
  -5  -2  16 4455.78 506.418   6
  -5   2  16 4795.55 517.152   9
  -5  -2  16 4608.47 519.247   9
  -4  -2  16 258.002 165.249   6
  -4   2  16-115.815 164.251   9
  -4  -2  16 40.6932 143.060   9
  -3  -2  16 8347.73 687.455   6
  -3   2  16 8213.61 650.627   9
  -3  -2  16 8339.34 696.367   9
  -2  -2  16 248.732 148.557   6
  -2   2  16 289.990 141.430   9
  -2  -2  16 102.400 190.155   9
  -1   2  16 681.508 257.467   7
  -1  -2  16 93.4871 148.466   6
  -1  -2  16 204.149 176.699   9
  -1   2  16 353.075 188.196   8
   0   2  16-1.07801 132.535   7
   0  -2  16 146.782 132.398   6
   0   2  16 28.2226 131.678   8
   0  -2  16 183.340 118.066   8
   1   2  16 2688.78 376.908   7
   1  -2  16 3081.38 427.900   6
   1   2  16 2563.48 426.971   8
   1  -2  16 2803.28 384.499   8
   2  -2  16 4212.51 521.548   6
   2   2  16 5284.76 607.590   8
   2  -2  16 4059.35 490.620   8
   2   2  16 4149.84 465.058   7
   3  -2  16 10930.3 792.540   6
   3   2  16 11200.9 865.675   8
   3  -2  16 11162.6 793.043   8
   3   2  16 11277.2 738.725   7
   4   2  16 2429.30 342.163   7
   4  -2  16 2460.15 392.307   6
   4   2  16 2435.93 437.963   8
   4  -2  16 2429.62 381.201   8
   5   2  16 3155.28 476.482   8
   5  -2  16 2988.21 423.616   8
   6   2  16-106.598 179.920   8
   6  -2  16 113.821 141.277   8
   7   2  16 8472.61 727.191   8
   7  -2  16 8264.98 678.409   8
   8   2  16 2391.86 399.355   8
   8  -2  16 3165.73 419.427   8
   9   2  16 781.627 224.110   8
   9  -2  16 931.460 233.575   8
  10   2  16 8528.62 635.769   8
  10  -2  16 9453.45 650.777   8
  11  -2  16 1906.17 294.346   8
 -18  -3  16 2142.54 297.311   6
 -17  -3  16 3273.13 393.103   6
 -17   3  16 2604.06 362.289   5
 -16  -3  16 365.395 164.842   6
 -16   3  16 196.838 185.694   5
 -15  -3  16 178.066 117.256   6
 -15   3  16 408.649 179.881   5
 -14  -3  16 3319.03 432.019   6
 -14   3  16 3189.40 410.549   5
 -13  -3  16 484.325 202.329   6
 -13   3  16 204.584 207.992   5
 -13  -3  16 147.696 109.991   9
 -12  -3  16 63.3473 158.416   6
 -12   3  16 93.2981 174.465   5
 -12  -3  16-214.928 131.501   9
 -11  -3  16 14405.3 910.260   6
 -11   3  16 15929.5 940.355   5
 -11  -3  16 15982.4 881.299   9
 -10  -3  16 2161.93 377.606   6
 -10  -3  16 2380.23 363.639   9
  -9  -3  16 1766.32 335.875   6
  -9  -3  16 1727.48 306.672   9
  -8  -3  16 74.1350 127.791   6
  -8  -3  16 26.9925 122.272   9
  -7  -3  16 988.157 257.355   6
  -7  -3  16 726.444 210.599   9
  -6  -3  16 72.7335 164.701   6
  -6  -3  16-34.5733 122.727   9
  -5  -3  16 1860.43 359.750   6
  -5  -3  16 1628.19 297.346   9
  -4  -3  16 17238.8 1009.61   6
  -4  -3  16 16824.7 923.207   9
  -3  -3  16-154.587 181.235   6
  -2  -3  16 1299.78 312.536   6
  -1   3  16 23.4248 127.914   7
  -1  -3  16 20.3495 145.069   6
   0   3  16 877.372 235.847   7
   0  -3  16 1130.71 292.978   6
   1   3  16 366.018 167.544   7
   1  -3  16 498.704 201.243   6
   2  -3  16 7279.40 654.698   6
   2  -3  16 6858.95 585.909   8
   2   3  16 6773.84 605.140   7
   3  -3  16 4555.96 516.629   6
   3  -3  16 3712.08 434.387   8
   3   3  16 4461.23 488.923   7
   4   3  16 347.777 191.173   7
   4  -3  16 155.167 172.988   6
   4  -3  16 419.706 174.266   8
   5  -3  16 3134.50 407.433   8
   5   3  16 3373.92 401.608   7
   6   3  16 257.217 132.265   7
   6  -3  16-76.4697 109.701   8
   7   3  16 989.252 226.282   7
   7  -3  16 807.637 214.949   8
   8  -3  16 2928.59 372.190   8
   9  -3  16 3285.77 367.053   8
 -15  -4  16 460.167 173.214   6
 -14  -4  16 860.977 236.852   6
 -13  -4  16-90.7945 105.885   6
 -12  -4  16 647.507 218.862   6
 -11  -4  16 587.255 223.182   6
 -10  -4  16 1118.78 262.660   6
  -9  -4  16 684.546 214.650   6
  -8  -4  16 476.399 185.008   6
  -7  -4  16-113.583 182.342   6
  -6  -4  16 1638.27 324.559   6
  -5  -4  16 920.174 241.205   6
  -4  -4  16-27.6563 159.151   6
  -3  -4  16 1815.50 336.442   6
  -2  -4  16 134.266 129.825   6
  -1  -4  16-2.87340 140.684   6
   0  -4  16 311.528 195.655   6
   1   4  16-204.020 179.704   7
   1  -4  16 40.2308 116.606   6
   2   4  16 1405.42 281.474   7
   2  -4  16 1619.86 308.395   6
   3   4  16 2928.20 382.605   7
   3  -4  16 3580.01 431.673   6
   4   4  16-219.937 132.812   7
   4  -4  16-132.072 86.6491   8
   5   4  16 232.694 105.557   7
   5  -4  16-213.644 107.658   8
 -10  -5  16 318.459 120.698   6
  -9  -5  16 525.561 164.048   6
  -8  -5  16 282.149 133.481   6
  -7  -5  16 330.290 148.161   6
  -6  -5  16 493.485 170.444   6
  -5  -5  16 96.3476 125.604   6
  -4  -5  16 97.0196 102.338   6
  -3  -5  16 94.4015 116.770   6
  -2  -5  16 458.540 164.155   6
  -1  -5  16 489.494 166.238   6
   0  -5  16 285.738 137.433   6
   1  -5  16 180.732 108.783   6
 -20   0  17-177.261 79.7219   9
 -19   0  17 204.068 141.344   9
 -18   0  17-23.6993 109.002   9
 -17   0  17-20.1750 158.654   9
 -16   0  17-238.433 185.497   9
 -15   0  17-76.3384 171.577   9
 -14   0  17-104.651 199.309   9
 -13   0  17-276.282 215.035   9
 -12   0  17-17.7007 169.574   9
 -11   0  17 24.1008 154.128   9
 -10   0  17 161.228 198.167   9
  -9   0  17-126.424 185.331   9
  -8   0  17-53.2879 181.456   9
  -7   0  17-252.747 202.075   9
  -6   0  17-198.075 190.192   9
  -5   0  17-44.9453 190.993   9
  -4   0  17-55.6248 167.258   9
  -3   0  17 147.722 198.007   9
  -2   0  17-68.6715 165.336   9
  -1   0  17 94.9152 214.648   9
  -1   0  17-451.021 170.127   8
   0   0  17 196.023 156.514   8
   1   0  17-80.0822 117.609   8
   2   0  17-162.452 150.709   8
   3   0  17-189.667 187.447   8
   4   0  17-102.631 141.351   8
   5   0  17-378.987 192.150   8
   6   0  17 11.4248 141.771   8
   7   0  17-20.7788 143.921   8
   8   0  17-25.6052 131.166   8
   9   0  17-3.02988 91.1618   8
  10   0  17-14.2180 95.5637   8
 -20  -1  17-24.8264 77.4488   9
 -19   1  17-82.9298 93.3982   9
 -19  -1  17 201.619 119.464   9
 -18   1  17 631.333 178.080   9
 -18  -1  17 358.399 152.085   9
 -17   1  17 455.630 180.635   9
 -17  -1  17 356.215 175.528   9
 -16   1  17 1134.73 271.403   9
 -16  -1  17 1327.68 301.109   9
 -15   1  17-174.637 168.192   9
 -15  -1  17 100.475 126.771   9
 -14   1  17-70.6925 169.130   9
 -14  -1  17 327.798 171.485   9
 -13   1  17-42.4873 192.518   9
 -13  -1  17 9.26575 206.849   9
 -12   1  17 297.851 180.456   9
 -12  -1  17 191.828 154.460   9
 -11   1  17 674.166 257.722   9
 -11  -1  17 757.812 287.731   9
 -10   1  17 297.401 168.235   9
 -10  -1  17 374.638 254.017   9
  -9   1  17 3441.66 454.756   9
  -9  -1  17 3060.12 438.174   9
  -8  -1  17 256.776 95.5904   6
  -8   1  17-55.5293 168.724   9
  -8  -1  17-47.6411 231.305   9
  -7  -1  17 18.5298 93.6392   6
  -7   1  17 258.934 180.881   9
  -7  -1  17 223.938 187.993   9
  -6  -1  17 203.949 162.771   6
  -6   1  17-126.327 148.575   9
  -6  -1  17-19.0813 182.967   9
  -5  -1  17 1006.03 230.877   6
  -5   1  17 837.480 236.691   9
  -5  -1  17 996.634 282.501   9
  -4  -1  17-305.067 146.378   6
  -4   1  17-75.0409 176.696   9
  -4  -1  17-92.6292 230.127   9
  -3  -1  17 367.419 154.369   6
  -3   1  17 276.357 221.279   9
  -3  -1  17 260.156 178.835   9
  -2  -1  17 909.590 205.159   6
  -2   1  17 1047.78 283.830   9
  -2  -1  17 646.673 200.459   9
  -2   1  17 663.941 201.045   8
  -1  -1  17 3013.42 383.333   6
  -1  -1  17 3093.98 443.652   9
  -1   1  17 2456.54 377.111   8
   0  -1  17 1936.34 304.764   6
   0   1  17 2338.58 372.650   8
   0  -1  17 2522.66 366.704   8
   1  -1  17 1074.40 246.224   6
   1   1  17 1131.62 262.125   8
   1  -1  17 1290.38 279.613   8
   2  -1  17 97.2716 101.624   6
   2   1  17 164.038 154.733   8
   2  -1  17 227.731 161.538   8
   3   1  17 2082.00 387.012   8
   3  -1  17 2111.53 364.348   8
   4   1  17 250.320 188.888   8
   4  -1  17 619.371 217.096   8
   5   1  17 2034.17 355.504   8
   5  -1  17 1743.08 319.344   8
   6   1  17-175.623 194.014   8
   6  -1  17 91.4743 111.926   8
   7   1  17 134.284 165.031   8
   7  -1  17 479.118 204.713   8
   8   1  17 410.135 181.172   8
   8  -1  17 509.486 196.894   8
   9   1  17 178.769 131.911   8
   9  -1  17 277.045 151.231   8
  10   1  17 770.440 195.976   8
  10  -1  17 534.089 164.925   8
 -18  -2  17 812.743 180.761   9
 -17  -2  17 2943.12 350.379   6
 -17   2  17 2779.72 345.793   9
 -17  -2  17 3152.67 381.084   9
 -16  -2  17 1184.29 238.743   6
 -16   2  17 1141.20 242.229   9
 -16  -2  17 1325.04 251.502   9
 -15  -2  17-26.3703 83.2060   6
 -15   2  17 34.5554 87.2224   9
 -15  -2  17-42.1587 117.505   9
 -14  -2  17 1238.48 270.329   6
 -14   2  17 1152.26 254.879   9
 -14  -2  17 844.671 228.314   9
 -13  -2  17 0.53731 87.3533   6
 -13   2  17-124.367 136.563   9
 -13  -2  17-276.025 174.560   9
 -12  -2  17 291.378 219.912   6
 -12   2  17 0.53672 139.055   9
 -12  -2  17-50.2055 165.895   9
 -11  -2  17 731.357 205.318   6
 -11   2  17 1119.27 258.324   9
 -11  -2  17 1292.41 290.864   9
 -10  -2  17 5021.25 527.677   6
 -10   2  17 6105.13 566.459   9
 -10  -2  17 5718.88 574.827   9
  -9  -2  17-89.1641 117.084   6
  -9   2  17-341.770 167.439   9
  -9  -2  17-229.167 199.736   9
  -8  -2  17 166.014 122.832   6
  -8   2  17 74.9363 121.749   9
  -8  -2  17 100.362 133.337   9
  -7  -2  17 266.090 118.439   6
  -7   2  17-22.0075 106.309   9
  -7  -2  17 195.318 138.626   9
  -6  -2  17-14.8469 106.865   6
  -6   2  17 10.4236 150.352   9
  -6  -2  17 317.115 198.338   9
  -5  -2  17 123.399 106.731   6
  -5   2  17 116.776 130.694   9
  -5  -2  17 59.5713 136.061   9
  -4  -2  17 10659.5 760.277   6
  -4   2  17 9620.67 712.585   9
  -4  -2  17 10904.1 795.534   9
  -3  -2  17 313.284 146.475   6
  -3   2  17 505.400 187.330   9
  -3  -2  17 499.215 224.785   9
  -2  -2  17 101.984 103.734   6
  -2  -2  17-141.475 142.988   9
  -1  -2  17 570.166 218.336   6
   0  -2  17 523.483 201.885   6
   0   2  17 1026.60 307.437   8
   1  -2  17 889.047 229.647   6
   1   2  17 1481.35 325.587   8
   1  -2  17 1063.03 235.800   8
   2  -2  17 1435.62 289.969   6
   2   2  17 2166.76 379.420   8
   2  -2  17 1461.98 281.781   8
   3  -2  17 926.418 291.203   6
   3   2  17 722.652 238.040   8
   3  -2  17 1010.48 254.800   8
   4   2  17 298.469 182.485   8
   4  -2  17 203.760 104.205   8
   5   2  17 2988.02 431.674   8
   5  -2  17 2410.11 361.468   8
   6   2  17 113.994 155.015   8
   6  -2  17 236.500 149.561   8
   7   2  17 452.139 185.205   8
   7  -2  17 131.446 99.0198   8
   8   2  17 1162.33 259.042   8
   8  -2  17 604.180 167.756   8
   9  -2  17 1177.35 233.195   8
 -16  -3  17 1584.88 267.084   6
 -15  -3  17 1065.73 230.263   6
 -14  -3  17 133.678 94.6273   6
 -13  -3  17 116.398 115.130   6
 -12  -3  17 2146.00 347.707   6
 -11  -3  17 1476.13 300.170   6
 -11  -3  17 1382.49 258.890   9
 -10  -3  17 1324.05 294.472   6
 -10  -3  17 1485.58 274.577   9
  -9  -3  17 5332.52 552.649   6
  -9  -3  17 5895.19 535.559   9
  -8  -3  17 213.845 138.107   6
  -8  -3  17 363.692 129.900   9
  -7  -3  17-153.781 187.246   6
  -7  -3  17-10.7401 123.649   9
  -6  -3  17 1088.21 266.189   6
  -6  -3  17 1177.93 237.961   9
  -5  -3  17 1891.75 348.332   6
  -5  -3  17 2802.61 366.111   9
  -4  -3  17 221.891 130.519   6
  -3  -3  17 6073.71 585.500   6
  -2  -3  17 1318.69 296.103   6
  -1  -3  17 548.617 210.009   6
   0  -3  17-131.539 116.070   6
   1  -3  17 759.932 236.302   6
   2   3  17-39.2238 173.684   7
   2  -3  17-101.397 147.439   6
   3   3  17 1326.75 240.484   7
   3  -3  17 1886.85 321.991   6
   3  -3  17 1376.10 256.979   8
   4  -3  17 3697.32 409.922   8
   4   3  17 4035.01 416.532   7
   5   3  17 96.1227 86.8329   7
   5  -3  17 985.835 217.867   8
   6  -3  17 751.409 194.380   8
 -13  -4  17-14.2574 69.4471   6
 -12  -4  17 202.211 137.735   6
 -11  -4  17 3039.34 384.666   6
 -10  -4  17 3751.61 431.492   6
  -9  -4  17-105.675 134.982   6
  -8  -4  17 1769.27 314.246   6
  -7  -4  17-71.1855 146.528   6
  -6  -4  17-20.3091 113.377   6
  -5  -4  17 13.9160 122.378   6
  -4  -4  17 1278.16 269.693   6
  -3  -4  17 1046.57 239.808   6
  -2  -4  17 442.447 191.080   6
  -1  -4  17 5934.17 559.546   6
   0  -4  17 31.0983 106.882   6
   1  -4  17 901.887 234.272   6
   2  -4  17 3673.85 412.775   6
   3  -4  17 1374.67 247.265   6
 -19   0  18-145.578 90.8097   9
 -18   0  18 1203.72 240.046   9
 -17   0  18 574.410 193.237   9
 -16   0  18 8564.54 667.740   9
 -15   0  18 16008.2 924.758   9
 -14   0  18 1972.54 356.423   9
 -13   0  18 2569.17 407.304   9
 -12   0  18-22.4997 152.848   9
 -11   0  18 4676.77 531.662   9
 -10   0  18 333.251 172.436   9
  -9   0  18 13673.2 912.263   9
  -8   0  18 26006.8 1241.88   9
  -7   0  18 2051.38 358.509   9
  -6   0  18 1866.72 353.991   9
  -5   0  18 767.228 218.353   9
[truncated: 24,222 more chars]
