# Supplementary material for: (E)-2,6-Di­bromo-4-{2-[1-(1H,1H,2H,2H-perfluoro­oct­yl)pyridinium-4-yl]ethen­yl}phenolate methanol disolvate, a fluoro­ponytailed solvatochromic dye
Source: Acta Crystallogr E Crystallogr Commun. 2017 Sep 25;73(Pt 10):1526–9. doi: 10.1107/S2056989017013378 (PMC5730310; doi:10.1107/S2056989017013378)
Supplement: Supplementary file 2 [file e-73-01526-Isup2.hkl]

data_I                                                                          
_shelx_title ' s93_a.res in P2(1)/c'                                            
_shelx_refln_list_code          4                                               
_shelx_F_calc_maximum      414.25                                               
_exptl_crystal_F_000      1504.00                                               
_reflns_d_resolution_high  0.8678                                               
                                                                                
loop_                                                                           
 _space_group_symop_operation_xyz                                               
 'x, y, z'                                                                      
 '-x, y+1/2, -z+1/2'                                                            
 '-x, -y, -z'                                                                   
 'x, -y-1/2, z-1/2'                                                             
                                                                                
_cell_length_a    22.2362                                                       
_cell_length_b     6.7922                                                       
_cell_length_c    18.9098                                                       
_cell_angle_alpha  90.000                                                       
_cell_angle_beta  103.989                                                       
_cell_angle_gamma  90.000                                                       
                                                                                
_shelx_F_squared_multiplier     1.000                                           
                                                                                
loop_                                                                           
 _refln_index_h                                                                 
 _refln_index_k                                                                 
 _refln_index_l                                                                 
 _refln_F_squared_calc                                                          
 _refln_F_squared_meas                                                          
 _refln_F_squared_sigma                                                         
 _refln_observed_status                                                         
   2   0   0       4564.01       4570.62       157.17 o                         
   3   0   0      20574.55      18930.50       381.43 o                         
   4   0   0       1830.32       1655.63       132.51 o                         
   5   0   0       7199.12       6960.82       292.68 o                         
   6   0   0      20666.67      20268.24       540.37 o                         
   7   0   0      55480.87      55359.18      2053.31 o                         
   8   0   0       1119.07       1299.37       114.36 o                         
   9   0   0       1417.22       1538.21       133.27 o                         
  10   0   0        349.33        424.31        42.74 o                         
  11   0   0         16.18         49.16        25.57 o                         
  12   0   0       3931.55       3733.13       169.35 o                         
  13   0   0      16438.11      15662.79       370.16 o                         
  14   0   0       8551.97       8710.09       286.17 o                         
  15   0   0       1609.93       1749.44       135.92 o                         
  16   0   0      12189.14      12477.77       365.91 o                         
  17   0   0       1758.59       1731.73       148.26 o                         
  18   0   0       3884.73       3784.86       215.65 o                         
  19   0   0       9382.13       9780.11       349.43 o                         
  20   0   0        553.54        681.69       101.60 o                         
  21   0   0        740.55        701.52        97.37 o                         
  22   0   0       1198.69       1346.75       126.98 o                         
  23   0   0        287.40        232.55        53.88 o                         
  24   0   0        476.65        487.20        68.30 o                         
   1   1   0       7684.57       9464.44       169.30 o                         
   2   1   0      13735.08      14347.10       230.52 o                         
   3   1   0        233.03        261.03        40.00 o                         
   4   1   0       4385.82       4044.65       148.49 o                         
   5   1   0      32159.08      30878.04       430.52 o                         
   6   1   0       7499.16       7277.42       234.15 o                         
   7   1   0      15495.68      15721.22       581.82 o                         
   8   1   0      20895.24      22693.72       412.81 o                         
   9   1   0       8728.54       9255.28       347.12 o                         
  10   1   0        945.64        968.92        71.62 o                         
  11   1   0       2564.74       2307.67       135.52 o                         
  12   1   0       6205.61       5981.90       226.78 o                         
  13   1   0         15.43         27.88        24.45 o                         
  14   1   0      11660.39      11342.25       231.74 o                         
  15   1   0       5477.71       5286.12       166.53 o                         
  16   1   0       1817.75       1772.20       101.11 o                         
  17   1   0       1252.54       1251.35        89.14 o                         
  18   1   0        911.33        981.84        81.49 o                         
  19   1   0        135.25        103.02        30.40 o                         
  20   1   0        606.83        657.97        68.22 o                         
  21   1   0       7844.34       8312.01       255.98 o                         
  22   1   0        279.05        315.53        45.13 o                         
  23   1   0        179.77        146.02        31.16 o                         
  24   1   0        421.68        375.89        61.25 o                         
   0   2   0     171601.64     171468.39      1452.16 o                         
   1   2   0      72981.00      73862.45      1054.06 o                         
   3   2   0      12496.17      12604.67       355.96 o                         
   4   2   0        478.12        504.42        63.73 o                         
   5   2   0       2249.14       2549.18       147.52 o                         
   6   2   0      18401.41      18536.47       421.08 o                         
   7   2   0       6751.01       7693.39       231.98 o                         
   8   2   0         43.72         91.94        18.00 o                         
   9   2   0       2699.89       2649.49        97.77 o                         
  10   2   0        580.41        604.87        64.55 o                         
  11   2   0          6.32         38.40        21.97 o                         
  12   2   0       2006.24       1900.08       105.73 o                         
  13   2   0       8761.23       8738.01       220.84 o                         
  14   2   0       5310.02       5031.99       237.99 o                         
  15   2   0       5177.61       5043.02       166.74 o                         
  16   2   0        388.71        375.53        51.21 o                         
  17   2   0       6849.19       6899.96       205.13 o                         
  18   2   0       1494.59       1514.81        99.56 o                         
  19   2   0       2442.13       2398.21       122.79 o                         
  20   2   0        725.18        765.10        55.35 o                         
  21   2   0        313.62        313.23        34.93 o                         
  22   2   0       1413.48       1352.98        83.74 o                         
  23   2   0          1.27          3.04        22.86 o                         
  24   2   0        154.12        121.37        36.76 o                         
   1   3   0       3343.33       3734.05       195.40 o                         
   2   3   0       2269.34       2487.68       133.91 o                         
   3   3   0       2500.37       2949.30        97.25 o                         
   4   3   0      10566.45      12318.76       236.02 o                         
   5   3   0         10.95          0.88        24.08 o                         
   6   3   0       6354.58       6400.86       140.49 o                         
   7   3   0        576.62        470.38        40.52 o                         
   8   3   0      15308.71      15560.10       307.48 o                         
   9   3   0         59.50         99.20        24.20 o                         
  10   3   0        640.51        684.11        58.47 o                         
  11   3   0       1841.21       1882.39       167.18 o                         
  12   3   0        232.32        211.64        39.81 o                         
  13   3   0        424.10        381.58        57.26 o                         
  14   3   0       3398.11       3255.60       155.33 o                         
  15   3   0       1560.13       1487.74       106.00 o                         
  16   3   0       2031.24       2049.87       111.78 o                         
  17   3   0        640.72        683.71        67.00 o                         
  18   3   0        382.51        388.62        42.33 o                         
  19   3   0        143.57        124.17        26.13 o                         
  20   3   0        622.53        553.12        67.04 o                         
  21   3   0       1304.83       1370.14        66.76 o                         
  22   3   0        131.59        206.80        32.30 o                         
   0   4   0      37198.40      36187.09       523.25 o                         
   1   4   0       4861.10       4746.80       104.96 o                         
   2   4   0       1355.41       1353.32        67.16 o                         
   3   4   0       2631.34       2563.15        76.17 o                         
   4   4   0        648.37        604.32        34.09 o                         
   5   4   0        171.26        203.60        25.32 o                         
   6   4   0         55.03         18.47        15.55 o                         
   7   4   0       6097.34       5956.01       209.58 o                         
   8   4   0       1558.18       1670.68        89.09 o                         
   9   4   0        379.94        383.40        47.25 o                         
  10   4   0        199.66        218.70        38.07 o                         
  11   4   0        209.96        253.81        47.60 o                         
  12   4   0         11.10         64.14        33.62 o                         
  13   4   0       1872.64       1860.62       124.69 o                         
  14   4   0        702.43        609.21        76.14 o                         
  15   4   0       1432.20       1534.49       132.98 o                         
  16   4   0        179.32        169.24        40.70 o                         
  17   4   0        790.51        685.11        69.24 o                         
  18   4   0        272.58        223.65        41.23 o                         
  19   4   0        202.04         96.88        91.72 o                         
  20   4   0        303.16        319.77        35.69 o                         
  21   4   0        697.92        638.24        54.27 o                         
   1   5   0         66.05        260.18        44.47 o                         
   2   5   0        221.74        174.10        33.97 o                         
   3   5   0        413.07        458.81        52.62 o                         
   4   5   0          9.95         -8.61        13.57 o                         
   5   5   0        950.13        997.26        55.85 o                         
   6   5   0        152.23        103.56        24.15 o                         
   7   5   0        322.19        331.00        47.78 o                         
   8   5   0        754.26        605.33        49.52 o                         
   9   5   0        121.45        166.14        24.92 o                         
  10   5   0        493.82        491.03        41.84 o                         
  11   5   0         23.85         23.54        17.31 o                         
  12   5   0        406.09        377.30        40.47 o                         
  13   5   0         30.68         25.89        20.80 o                         
  14   5   0        545.87        481.57        46.03 o                         
  15   5   0        112.32        105.56        25.11 o                         
  16   5   0        841.73       1010.90        93.18 o                         
  17   5   0        381.19        440.10        60.98 o                         
  18   5   0         54.16        107.49        24.67 o                         
  19   5   0         47.22         -9.44        22.00 o                         
   0   6   0       4041.29       3867.74       220.48 o                         
   1   6   0         93.51        237.48        45.88 o                         
   2   6   0        425.60        482.64        59.10 o                         
   3   6   0          0.03          2.55        20.87 o                         
   4   6   0         53.16         31.20        25.95 o                         
   5   6   0        385.68        439.09        56.46 o                         
   6   6   0         24.47         48.58        25.86 o                         
   7   6   0         82.87          3.91        24.20 o                         
   8   6   0        164.39        210.51        34.66 o                         
   9   6   0         29.77         16.47        16.88 o                         
  10   6   0          6.33          0.06        27.43 o                         
  11   6   0         34.35         60.77        22.17 o                         
  12   6   0         43.63         65.36        23.71 o                         
  13   6   0         14.63         54.80        24.27 o                         
  14   6   0         33.77         19.71        18.37 o                         
  15   6   0          2.43         30.50        26.97 o                         
   1   7   0        119.37        122.45        32.21 o                         
   2   7   0        195.97        243.10        44.03 o                         
   3   7   0         50.51         -4.52        21.79 o                         
   4   7   0         34.72          3.54        17.73 o                         
   5   7   0          1.87         22.97        18.45 o                         
   6   7   0         20.39          7.46        17.67 o                         
   7   7   0          0.03         16.39        21.48 o                         
   8   7   0         33.70         52.63        22.52 o                         
   9   7   0          0.09         -0.08        17.25 o                         
  10   7   0         16.49         66.46        24.72 o                         
  11   7   0         15.50         58.47        37.86 o                         
 -24   1   1          0.23         37.30        18.30 o                         
 -23   1   1         36.20         30.72        19.72 o                         
 -22   1   1         62.63         77.45        47.96 o                         
 -21   1   1         11.76         -9.39        27.27 o                         
 -20   1   1        402.13        365.57        51.47 o                         
 -19   1   1         14.16         11.43        26.24 o                         
 -18   1   1         38.32         31.42        24.58 o                         
 -17   1   1          9.40         24.24        25.84 o                         
 -16   1   1         56.79         50.47        27.01 o                         
 -15   1   1         64.82         67.98        21.48 o                         
 -14   1   1        421.12        331.63        42.24 o                         
 -13   1   1       2007.73       1829.76        89.10 o                         
 -12   1   1          6.90         14.78        17.70 o                         
 -11   1   1        129.62        123.95        39.03 o                         
 -10   1   1         11.55         41.75        18.96 o                         
  -9   1   1       1510.49       1594.22       127.46 o                         
  -8   1   1       4873.92       5325.69       296.81 o                         
  -7   1   1       8719.17       8458.04       359.53 o                         
  -6   1   1       6510.45       6181.18       177.51 o                         
  -5   1   1       1341.87       1892.24       113.66 o                         
  -4   1   1       8304.03       8163.03       205.91 o                         
  -3   1   1       8425.37       8211.50       182.76 o                         
  -2   1   1      10103.67       8862.45       251.80 o                         
  -1   1   1         12.20         37.65        23.52 o                         
   0   1   1        279.94        475.25        37.93 o                         
   1   1   1      19083.03      17786.66       214.51 o                         
   2   1   1      10001.58       9749.84       243.15 o                         
   3   1   1       1061.14       1660.91        89.79 o                         
   4   1   1        558.10        352.33        52.02 o                         
   5   1   1       2199.76       1988.63       113.84 o                         
   6   1   1        199.56        152.65        38.55 o                         
   7   1   1        874.03       1043.35       102.20 o                         
   8   1   1        642.04        649.64        89.75 o                         
   9   1   1       2639.35       2827.07       135.99 o                         
  10   1   1         12.67         -7.01        17.53 o                         
  11   1   1         32.41        112.22        42.95 o                         
  12   1   1         51.69         86.28        37.83 o                         
  13   1   1       2365.58       2095.44       142.46 o                         
  14   1   1         91.24         97.61        39.34 o                         
  15   1   1        497.01        481.60        56.39 o                         
  16   1   1        150.34        149.72        38.20 o                         
  17   1   1       1106.05       1171.55        88.67 o                         
  18   1   1          9.66         -7.56        27.74 o                         
  19   1   1          0.12         -6.22        29.37 o                         
  20   1   1       1075.90       1123.13        86.54 o                         
  21   1   1        351.24        335.29        64.30 o                         
  22   1   1         15.32         45.52        32.92 o                         
  23   1   1        114.67        116.68        27.97 o                         
  24   1   1          4.81        -13.85        13.85 o                         
 -24   2   1        292.01        343.38        61.44 o                         
 -23   2   1        161.05        120.88        19.23 o                         
 -22   2   1         88.63         87.40        28.89 o                         
 -21   2   1        333.87        333.05        36.86 o                         
 -20   2   1       1232.79       1180.37        69.23 o                         
 -19   2   1        245.13        262.74        47.64 o                         
 -18   2   1         64.53         46.12        27.02 o                         
 -17   2   1        535.32        468.92        57.59 o                         
 -16   2   1        112.54         91.11        31.15 o                         
 -15   2   1       1720.55       1697.77        96.14 o                         
 -14   2   1        150.19        100.14        27.56 o                         
 -13   2   1        577.54        563.70        59.07 o                         
 -12   2   1       1237.17       1202.75        81.55 o                         
 -11   2   1       3043.88       2824.17       150.47 o                         
 -10   2   1       1077.33        870.59        60.93 o                         
  -9   2   1        220.81        269.15        53.88 o                         
  -8   2   1       6533.39       7179.47       156.46 o                         
  -7   2   1       3459.52       3579.32       197.29 o                         
  -6   2   1       1194.42       1359.21       115.04 o                         
  -5   2   1      10227.29      10022.97       290.62 o                         
  -4   2   1       4573.15       4380.56       183.81 o                         
  -3   2   1         14.36         53.20        22.24 o                         
  -2   2   1      17341.27      16624.41       268.20 o                         
  -1   2   1      32568.80      32537.51       368.78 o                         
   1   2   1      10875.92      11880.17       222.32 o                         
   2   2   1       6183.92       6245.44       162.88 o                         
   3   2   1       1635.35       1449.53       105.96 o                         
   4   2   1       1074.86        941.50       117.46 o                         
   5   2   1       2952.28       3049.73       161.49 o                         
   6   2   1       8087.04       8441.92       287.17 o                         
   7   2   1       2227.25       2270.01       127.70 o                         
   8   2   1       8062.86       8194.44       252.20 o                         
   9   2   1       1581.14       1431.43        74.19 o                         
  10   2   1        752.31        639.71        54.95 o                         
  11   2   1       1413.91       1417.06       114.33 o                         
  12   2   1        282.80        322.37        49.12 o                         
  13   2   1        180.10        207.85        40.78 o                         
  14   2   1       1747.05       1745.21       143.29 o                         
  15   2   1       7727.35       7710.06       303.19 o                         
  16   2   1        185.03        195.61        41.99 o                         
  17   2   1         46.93         88.02        31.57 o                         
  18   2   1          0.24        -21.30        26.59 o                         
  19   2   1        168.15        175.19        38.43 o                         
  20   2   1        577.23        568.11        48.08 o                         
  21   2   1        475.80        462.37        42.72 o                         
  22   2   1        546.26        564.21        55.83 o                         
  23   2   1         17.94         21.37        18.45 o                         
 -23   3   1        393.62        389.60        58.59 o                         
 -22   3   1         26.17         11.58        25.26 o                         
 -21   3   1         49.52         38.85        36.97 o                         
 -20   3   1        302.18        316.93        34.91 o                         
 -19   3   1       1157.30       1231.77        69.25 o                         
 -18   3   1        206.21        203.52        32.79 o                         
 -17   3   1        711.64        738.69        55.88 o                         
 -16   3   1        913.71        917.01        75.83 o                         
 -15   3   1        430.75        436.92        44.13 o                         
 -14   3   1        195.97        151.03        40.72 o                         
 -13   3   1       2165.26       2080.72       203.03 o                         
 -12   3   1       4352.35       3923.28       154.47 o                         
 -11   3   1        444.28        430.12        49.93 o                         
 -10   3   1       3572.17       4135.67       138.99 o                         
  -9   3   1        111.94        107.94        27.00 o                         
  -8   3   1          0.07          0.05        12.57 o                         
  -7   3   1       3751.14       3661.33       109.84 o                         
  -6   3   1        675.12        623.61        45.09 o                         
  -5   3   1       8310.30       8602.29       156.04 o                         
  -4   3   1       8017.65       9418.95       225.94 o                         
  -3   3   1       3385.53       3564.30       162.07 o                         
  -2   3   1        114.24         96.55        28.83 o                         
  -1   3   1       1961.99       1881.35       136.58 o                         
   0   3   1       7093.83       8153.19       483.88 o                         
   1   3   1       9567.04      10481.71       325.19 o                         
   2   3   1        332.17        398.43        47.81 o                         
   3   3   1       5101.82       5532.04       141.56 o                         
   4   3   1        711.88        710.43        58.57 o                         
   5   3   1          4.15         -6.86        14.67 o                         
   6   3   1        604.32        573.52        42.86 o                         
   7   3   1       8595.95       8427.75       134.40 o                         
   8   3   1        808.57        779.74        56.63 o                         
   9   3   1       2070.07       2040.36        95.55 o                         
  10   3   1       4495.68       4410.68       185.34 o                         
  11   3   1        137.22        163.81        37.91 o                         
  12   3   1        168.07        139.08        35.41 o                         
  13   3   1        141.85        142.00        40.30 o                         
  14   3   1       6408.76       6364.41       214.62 o                         
  15   3   1       3156.15       3144.98       209.81 o                         
  16   3   1       2711.24       2617.94       179.12 o                         
  17   3   1       2049.61       2091.41       113.77 o                         
  18   3   1        141.94         90.94        27.29 o                         
  19   3   1          4.15          4.84        17.51 o                         
  20   3   1        375.46        316.19        36.03 o                         
  21   3   1         78.95         68.62        20.13 o                         
  22   3   1        533.16        656.03        52.91 o                         
 -21   4   1        156.49        174.07        24.23 o                         
 -20   4   1       1690.32       1673.82       141.52 o                         
 -19   4   1        759.38        811.88        86.76 o                         
 -18   4   1         16.35         53.35        24.54 o                         
 -17   4   1        103.90        120.72        37.83 o                         
 -16   4   1          6.33         -3.90        31.13 o                         
 -15   4   1          2.62          2.14        25.51 o                         
 -14   4   1       2798.35       2788.45       121.22 o                         
 -13   4   1        226.93        265.03        40.58 o                         
 -12   4   1       1546.56       1634.65        86.55 o                         
 -11   4   1       4271.86       4341.78       149.85 o                         
 -10   4   1        168.55        180.08        29.25 o                         
  -9   4   1        181.40        197.07        30.20 o                         
  -8   4   1         48.92         43.60        20.02 o                         
  -7   4   1       5609.36       5558.34       127.06 o                         
  -6   4   1       2895.08       2693.73        77.32 o                         
  -5   4   1       4112.80       4005.20       101.45 o                         
  -4   4   1       3268.44       3185.99        87.93 o                         
  -3   4   1       1010.77       1090.01        50.44 o                         
  -2   4   1       4308.15       4824.26        90.61 o                         
  -1   4   1      11370.99      11915.15       335.82 o                         
   0   4   1      13967.40      13680.30       229.49 o                         
   1   4   1       3961.54       4003.68       125.62 o                         
   2   4   1      17160.91      17187.85       248.51 o                         
   3   4   1       3859.93       3747.24        93.20 o                         
   4   4   1       2373.46       2415.76        78.13 o                         
   5   4   1          5.70         22.36        13.13 o                         
   6   4   1       2398.60       2473.35       130.04 o                         
   7   4   1        720.98        755.83        56.74 o                         
   8   4   1       2469.90       2503.43       108.26 o                         
   9   4   1       6415.97       6625.75       184.40 o                         
  10   4   1        145.57        122.09        32.67 o                         
  11   4   1        292.14        231.63        44.19 o                         
  12   4   1        394.15        411.23        79.81 o                         
  13   4   1         30.27         76.47        41.63 o                         
  14   4   1       2683.93       2613.94       207.87 o                         
  15   4   1       3000.54       3365.56       237.11 o                         
  16   4   1       3776.11       3929.36       126.85 o                         
  17   4   1         96.65         84.85        22.92 o                         
  18   4   1        138.47        179.67        28.42 o                         
  19   4   1          8.00         -5.81        16.02 o                         
  20   4   1         74.68         72.18        18.73 o                         
 -19   5   1       1316.78       1314.40       105.13 o                         
 -18   5   1          9.36         44.71        23.15 o                         
 -17   5   1       1386.93       1352.74        71.23 o                         
 -16   5   1        235.68        264.57        34.84 o                         
 -15   5   1        531.43        496.00        44.15 o                         
 -14   5   1          9.68          2.02        18.23 o                         
 -13   5   1       1328.13       1361.43        72.11 o                         
 -12   5   1       2883.24       2799.19       192.12 o                         
 -11   5   1        189.29        167.55        32.66 o                         
 -10   5   1       1130.24       1110.75        68.93 o                         
  -9   5   1         39.46         -1.53        23.40 o                         
  -8   5   1        301.51        256.17        33.40 o                         
  -7   5   1       1244.26       1208.08        65.88 o                         
  -6   5   1       2192.18       2244.28        86.57 o                         
  -5   5   1        110.43        103.60        19.28 o                         
  -4   5   1       1535.60       1536.47        60.09 o                         
  -3   5   1       1917.60       2002.76        81.21 o                         
  -2   5   1        135.16        118.65        28.35 o                         
  -1   5   1         50.24         54.64        25.02 o                         
   0   5   1       8808.83       8891.23       214.36 o                         
   1   5   1       1584.16       1689.46        94.45 o                         
   2   5   1        213.35        189.29        33.77 o                         
   3   5   1       1649.76       1758.70        97.64 o                         
   4   5   1        392.77        406.79        50.66 o                         
   5   5   1       1061.54        878.54        66.85 o                         
   6   5   1        878.74        822.17        57.91 o                         
   7   5   1       4799.47       4324.43       155.18 o                         
   8   5   1         17.56         -8.63        21.73 o                         
   9   5   1       1790.92       1753.06        88.76 o                         
  10   5   1        825.03        860.92        54.53 o                         
  11   5   1        275.62        224.33        36.19 o                         
  12   5   1        243.80        185.87        30.42 o                         
  13   5   1        278.63        310.88        38.79 o                         
  14   5   1       1165.45       1152.03        68.25 o                         
  15   5   1        873.45        857.62        54.51 o                         
  16   5   1       3971.40       4019.18       252.16 o                         
  17   5   1        666.53        661.76        61.03 o                         
  18   5   1          2.39          8.58        28.20 o                         
 -16   6   1        142.36        163.37        45.02 o                         
 -15   6   1          5.98         42.12        26.22 o                         
 -14   6   1        933.69        838.03       100.28 o                         
 -13   6   1        283.81        292.77        38.59 o                         
 -12   6   1       1158.34       1099.89        92.51 o                         
 -11   6   1        422.98        385.37        44.08 o                         
 -10   6   1        156.74         89.12        24.99 o                         
  -9   6   1        897.44        857.27        62.02 o                         
  -8   6   1        404.35        388.42        40.81 o                         
  -7   6   1        311.61        357.59        53.80 o                         
  -6   6   1         50.86         59.39        29.70 o                         
  -5   6   1       1737.06       1852.45       108.01 o                         
  -4   6   1        349.11        406.71        52.58 o                         
  -3   6   1        140.36         45.19        26.56 o                         
  -2   6   1        257.88        315.10        51.50 o                         
  -1   6   1      15738.32      15630.91       306.72 o                         
   0   6   1       1550.20       1622.89       103.31 o                         
   1   6   1       1102.48       1394.65        95.70 o                         
   2   6   1       4057.33       3905.90       155.59 o                         
   3   6   1        408.41        403.94        54.99 o                         
   4   6   1        939.56        994.56        81.04 o                         
   5   6   1          1.38         -9.98        26.66 o                         
   6   6   1       1390.21       1528.69       100.53 o                         
   7   6   1          5.93          4.63        22.31 o                         
   8   6   1       1943.15       2209.68       122.77 o                         
   9   6   1        735.39        667.47        54.77 o                         
  10   6   1         46.24         64.48        22.84 o                         
  11   6   1        623.81        662.75        57.02 o                         
  12   6   1        433.85        431.45        47.90 o                         
  13   6   1        212.98        203.21        33.46 o                         
  14   6   1        658.87        611.46        49.69 o                         
  15   6   1       2937.23       2886.80       424.62 o                         
 -11   7   1         70.01         76.59        34.24 o                         
 -10   7   1        912.46        982.43        76.65 o                         
  -9   7   1          0.16          2.87        43.05 o                         
  -8   7   1        482.32        589.97        59.32 o                         
  -7   7   1         26.81         23.86        27.61 o                         
  -6   7   1        942.61       1147.16        81.09 o                         
  -5   7   1          8.88         17.56        49.42 o                         
  -4   7   1        932.46       1103.76        79.88 o                         
  -3   7   1        216.83        266.08        42.57 o                         
  -2   7   1         21.32         -3.46        48.13 o                         
  -1   7   1        124.83        131.54        30.00 o                         
   0   7   1        669.54        618.33        59.65 o                         
   1   7   1       1087.29       1103.32        79.53 o                         
   2   7   1          2.72         33.85        23.12 o                         
   3   7   1        944.24       1051.22        78.35 o                         
   4   7   1         16.33         25.26        19.50 o                         
   5   7   1        194.81        290.99        44.55 o                         
   6   7   1          5.04        -17.05        19.56 o                         
   7   7   1       1066.15       1140.95        81.22 o                         
   8   7   1         10.65          7.61        16.88 o                         
   9   7   1        534.17        643.09        63.58 o                         
  10   7   1        118.61        162.20        33.89 o                         
 -25   0   2       3005.94       3296.28       118.38 o                         
 -24   0   2        984.20       1001.52        99.38 o                         
 -23   0   2       1452.27       1649.34       134.99 o                         
 -22   0   2       1011.42       1064.87       111.69 o                         
 -21   0   2        420.23        478.16        79.05 o                         
 -20   0   2       1060.00        992.44       112.71 o                         
 -19   0   2        283.98        309.25        66.58 o                         
 -18   0   2       4906.43       5089.89       243.01 o                         
 -17   0   2        659.13        617.51        87.76 o                         
 -16   0   2       4311.15       4263.42       211.51 o                         
 -15   0   2       4793.80       4790.97       214.25 o                         
 -14   0   2         57.98         22.43        25.47 o                         
 -13   0   2       2972.28       2802.87       150.29 o                         
 -12   0   2       9973.75       9781.57       264.32 o                         
 -11   0   2        409.06        445.11        56.53 o                         
 -10   0   2       7636.24       9055.57       474.56 o                         
  -9   0   2      26418.27      30700.09       826.36 o                         
  -8   0   2       1330.92       1817.29       192.71 o                         
  -7   0   2       1891.16       2005.55       130.18 o                         
  -6   0   2      28637.87      27064.33       594.41 o                         
  -5   0   2      14130.35      13626.78       384.45 o                         
  -4   0   2         40.84        102.11        42.85 o                         
  -3   0   2        772.94        886.97        80.91 o                         
  -2   0   2       6954.46       7133.33       168.02 o                         
  -1   0   2       5680.29       5637.94       105.40 o                         
   0   0   2      26477.60      25390.06       196.19 o                         
   1   0   2      11938.46      13121.00       203.26 o                         
   2   0   2       2837.32       3087.61       193.39 o                         
   3   0   2       7087.08       8224.28       184.02 o                         
   4   0   2      43345.75      42953.05       475.19 o                         
   5   0   2        258.51        272.47        47.78 o                         
   6   0   2       1515.66       1680.67       114.69 o                         
   7   0   2      40322.33      40215.93       598.48 o                         
   8   0   2       4213.27       4700.03       298.88 o                         
   9   0   2       8101.58      10401.33       697.91 o                         
  11   0   2       5811.56       6571.54       404.16 o                         
  12   0   2        462.93        430.15        66.36 o                         
  13   0   2        971.22        874.13        93.89 o                         
  14   0   2       2535.24       2369.13       155.13 o                         
  15   0   2       1125.28       1260.09       120.69 o                         
  16   0   2       3805.60       3908.84       216.34 o                         
  17   0   2       8062.18       8106.79       319.22 o                         
  18   0   2       3707.70       3938.36       226.60 o                         
  19   0   2         19.19         32.02        40.29 o                         
  20   0   2         10.93          5.35        34.85 o                         
  21   0   2        774.58        896.59       106.85 o                         
  22   0   2        840.12        961.01       104.74 o                         
  23   0   2       3671.94       4081.35       199.25 o                         
  24   0   2        958.39       1066.91        95.06 o                         
 -25   1   2        430.68        434.18        37.58 o                         
 -24   1   2       4509.43       4833.26       122.42 o                         
 -23   1   2        934.28        988.25        73.74 o                         
 -22   1   2          1.54          8.59        19.31 o                         
 -21   1   2         93.50         81.20        26.24 o                         
 -20   1   2        384.34        372.97        50.71 o                         
 -19   1   2         19.61         33.39        24.42 o                         
 -18   1   2       7611.75       7518.30       251.19 o                         
 -17   1   2      10003.43       9727.90       234.65 o                         
 -16   1   2         35.90         45.97        26.81 o                         
 -15   1   2        269.92        276.98        41.31 o                         
 -14   1   2         52.79         40.29        20.30 o                         
 -13   1   2       2084.60       1925.05        89.60 o                         
 -12   1   2         48.77         73.99        21.29 o                         
 -11   1   2      46959.36      50462.92       404.69 o                         
 -10   1   2       8265.38       9620.39       221.25 o                         
  -9   1   2        391.60        502.24        69.59 o                         
  -8   1   2      11150.55      12628.33       308.61 o                         
  -7   1   2       3802.23       4130.91       178.53 o                         
  -6   1   2       5284.04       5239.34       164.84 o                         
  -5   1   2      23684.20      21529.80       459.43 o                         
  -4   1   2      18184.56      17385.55       343.22 o                         
  -3   1   2      32997.93      31677.28       356.42 o                         
  -2   1   2      12123.08      10713.99       189.66 o                         
  -1   1   2      10554.11      10625.88       147.29 o                         
   0   1   2       3450.00       3576.12        76.39 o                         
   1   1   2       1217.92       1175.10        68.84 o                         
   2   1   2      63001.82      59758.96       577.69 o                         
   3   1   2      25079.28      24210.48       318.11 o                         
   4   1   2       2328.58       2225.38       110.67 o                         
   5   1   2      17749.15      17444.91       341.14 o                         
   6   1   2         22.53         13.39        24.91 o                         
   7   1   2          4.66         20.06        29.48 o                         
   8   1   2      15152.14      15814.62       582.18 o                         
   9   1   2      12190.06      13117.04       300.52 o                         
  10   1   2       1909.04       2191.72       140.80 o                         
  11   1   2      13619.33      13786.49       504.34 o                         
  12   1   2       3709.94       3830.07       166.37 o                         
  13   1   2        299.42        392.38        44.78 o                         
  14   1   2       4380.27       4445.74       152.35 o                         
  15   1   2      16470.86      16880.99       302.31 o                         
  16   1   2       9861.04      10297.86       245.86 o                         
  17   1   2       1118.28       1106.72        87.22 o                         
  18   1   2       4605.80       5122.44       180.22 o                         
  19   1   2       1564.85       1568.66       103.48 o                         
  20   1   2        104.66        128.63        35.39 o                         
  21   1   2       1574.19       1706.17       101.21 o                         
  22   1   2       1296.48       1435.15        88.30 o                         
  23   1   2          1.52          9.28        15.16 o                         
 -24   2   2        461.48        397.18        43.60 o                         
 -23   2   2       1247.05       1181.87        77.05 o                         
 -22   2   2        566.27        640.31        59.27 o                         
 -21   2   2        594.31        505.12        43.87 o                         
 -20   2   2       1438.19       1416.26        74.23 o                         
 -19   2   2        253.98        212.14        44.62 o                         
 -18   2   2       2425.70       2378.76        96.83 o                         
 -17   2   2         49.38         28.11        18.46 o                         
 -16   2   2       6373.54       6439.33       188.51 o                         
 -15   2   2        319.09        290.85        39.47 o                         
 -14   2   2          9.35         22.92        18.97 o                         
 -13   2   2        724.46        795.20        59.15 o                         
 -12   2   2       5321.50       5447.42       167.61 o                         
 -11   2   2        997.17        876.14        66.75 o                         
 -10   2   2       8236.59       8580.79       181.40 o                         
  -9   2   2      19055.18      20498.24       651.77 o                         
  -8   2   2      13096.50      14057.61       236.37 o                         
  -7   2   2      30637.63      33949.70       599.50 o                         
  -6   2   2        679.87        703.21        83.05 o                         
  -5   2   2      22011.65      21345.90       701.39 o                         
  -4   2   2       1389.22       1207.10        79.97 o                         
  -3   2   2      10333.39      10182.04       322.82 o                         
  -2   2   2      15051.84      15315.96       268.23 o                         
  -1   2   2      15310.85      14727.48       301.35 o                         
   0   2   2      10863.85      10492.51       327.09 o                         
   1   2   2      31635.23      31205.66       347.90 o                         
   2   2   2       3388.26       4327.09       135.67 o                         
   3   2   2      27650.89      28270.50      1010.44 o                         
   4   2   2      22719.45      22111.37       547.77 o                         
   5   2   2       3603.99       3771.31       179.66 o                         
   6   2   2        602.45        431.01        53.97 o                         
   7   2   2       5097.85       5528.08       134.49 o                         
   8   2   2       8637.71       8585.06       222.24 o                         
   9   2   2        697.05        754.94        57.45 o                         
  10   2   2      18271.63      16739.28       529.03 o                         
  11   2   2       6748.61       6279.19       186.80 o                         
  12   2   2        803.63        764.62        69.91 o                         
  13   2   2        303.17        294.67        48.17 o                         
  14   2   2        221.39        213.50        38.28 o                         
  15   2   2       5690.86       5512.78       346.97 o                         
  16   2   2       4607.79       4647.74       169.15 o                         
  17   2   2       5114.52       5235.15       181.68 o                         
  18   2   2        954.89       1027.95        82.54 o                         
  19   2   2          3.71          3.32        24.85 o                         
  20   2   2        366.34        298.09        56.66 o                         
  21   2   2        271.06        303.32        33.41 o                         
  22   2   2        393.46        464.01        48.55 o                         
  23   2   2       2340.92       2547.06       101.75 o                         
 -23   3   2        235.03        264.97        52.60 o                         
 -22   3   2         49.09         57.29        16.18 o                         
 -21   3   2         97.85         73.76        24.62 o                         
 -20   3   2        449.17        541.48        60.09 o                         
 -19   3   2         58.40         33.71        28.47 o                         
 -18   3   2       4297.58       4512.79       172.87 o                         
 -17   3   2       2754.15       3113.11       110.78 o                         
 -16   3   2        964.65       1017.99        64.52 o                         
 -15   3   2         16.86         27.96        20.07 o                         
 -14   3   2         14.09         -3.52        15.09 o                         
 -13   3   2       2256.98       1979.71       118.64 o                         
 -12   3   2        140.64        142.41        34.21 o                         
 -11   3   2      12023.74      11356.33       237.80 o                         
 -10   3   2       3458.00       3703.08       128.21 o                         
  -9   3   2        345.65        304.74        37.44 o                         
  -8   3   2       2569.26       2610.34        98.52 o                         
  -7   3   2       5545.24       5847.26       203.57 o                         
  -6   3   2       2762.57       2874.59        94.82 o                         
  -5   3   2       3243.79       3505.39        76.45 o                         
  -4   3   2      21835.46      23604.60       282.93 o                         
  -3   3   2        113.12        147.92        42.99 o                         
  -2   3   2        934.30        892.59        80.07 o                         
  -1   3   2        283.60        299.18        57.42 o                         
   0   3   2        373.71        407.24        98.05 o                         
   1   3   2        133.90        211.84        31.63 o                         
   2   3   2      11829.27      12754.92       301.01 o                         
   3   3   2       2170.22       2818.63       113.35 o                         
   4   3   2         19.03         13.00        13.10 o                         
   5   3   2       5984.85       6255.59       177.24 o                         
   6   3   2        530.56        564.57        34.78 o                         
   7   3   2          2.19          9.10        10.10 o                         
   8   3   2       4299.83       4408.89       106.97 o                         
   9   3   2       1307.44       1104.00        73.45 o                         
  10   3   2        238.43        237.13        39.26 o                         
  11   3   2       3393.49       3356.56       144.81 o                         
  12   3   2       8320.66       7780.41       554.56 o                         
  13   3   2      12725.51      12072.53       298.89 o                         
  14   3   2       7224.22       7280.96       229.56 o                         
  15   3   2       5182.20       5469.32       272.70 o                         
  16   3   2       2011.38       2154.40       116.50 o                         
  17   3   2         31.67         19.86        48.09 o                         
  18   3   2       2943.00       3158.25       137.23 o                         
  19   3   2        187.77        241.34        82.27 o                         
  20   3   2        359.29        334.86        35.13 o                         
  21   3   2        434.95        373.07        34.70 o                         
  22   3   2        630.02        652.66        80.03 o                         
 -21   4   2        151.47        127.16        24.31 o                         
 -20   4   2        720.10        759.32        97.40 o                         
 -19   4   2         40.23         25.78        37.34 o                         
 -18   4   2        477.50        545.34        62.46 o                         
 -17   4   2         17.32         29.91        29.49 o                         
 -16   4   2        799.57        826.24       107.08 o                         
 -15   4   2         60.42          9.84        24.08 o                         
 -14   4   2        245.26        243.90        51.33 o                         
 -13   4   2        326.94        272.87        40.85 o                         
 -12   4   2         78.50         97.43        27.55 o                         
 -11   4   2        350.31        330.42        57.45 o                         
 -10   4   2       1181.08       1241.13        68.29 o                         
  -9   4   2       1650.08       1498.71        71.86 o                         
  -8   4   2       1250.21       1380.92        66.68 o                         
  -7   4   2        723.99        792.70        77.45 o                         
  -6   4   2        593.65        496.83        38.45 o                         
  -5   4   2       1525.41       1529.20        62.74 o                         
  -4   4   2          4.67         -0.64        13.31 o                         
  -3   4   2       1242.72       1060.69        49.79 o                         
  -2   4   2       3146.91       3208.95        74.56 o                         
  -1   4   2       1872.23       1996.31        59.70 o                         
   0   4   2        420.80        450.92        46.72 o                         
   1   4   2       3000.52       2830.30        83.97 o                         
   2   4   2        512.95        616.34        53.60 o                         
   3   4   2       2167.21       2154.56        93.56 o                         
   4   4   2       1247.06       1215.27        73.22 o                         
   5   4   2        274.95        341.58        46.15 o                         
   6   4   2        513.88        513.52        62.21 o                         
   7   4   2        441.27        378.59        46.27 o                         
   8   4   2        921.40        847.16        54.78 o                         
   9   4   2         46.15         47.90        22.48 o                         
  10   4   2       2027.10       1920.38       107.70 o                         
  11   4   2       1005.46       1032.87       106.80 o                         
  12   4   2        181.24        179.86        56.88 o                         
  13   4   2         58.76        118.66        72.50 o                         
  14   4   2        329.08        294.92        54.26 o                         
  15   4   2        435.24        423.25        60.42 o                         
  16   4   2         12.94         33.93        18.31 o                         
  17   4   2       1748.90       1798.35        65.17 o                         
  18   4   2         59.70         11.27        19.00 o                         
  19   4   2          1.89        -11.00        19.30 o                         
  20   4   2        200.02        233.66        28.11 o                         
 -19   5   2         64.08         65.41        42.36 o                         
 -18   5   2        328.60        226.40        36.62 o                         
 -17   5   2         80.42         50.80        28.66 o                         
 -16   5   2        135.67        184.64        41.12 o                         
 -15   5   2         67.02         49.72        24.43 o                         
 -14   5   2         32.57         11.82        21.32 o                         
 -13   5   2        317.34        300.25        41.81 o                         
 -12   5   2        118.21        143.16        39.62 o                         
 -11   5   2       1227.59       1144.00        72.56 o                         
 -10   5   2         77.26         44.92        19.27 o                         
  -9   5   2        140.51        166.17        29.26 o                         
  -8   5   2        280.28        324.01        36.91 o                         
  -7   5   2        118.08         73.83        20.29 o                         
  -6   5   2         80.07         83.16        17.79 o                         
  -5   5   2         38.19         33.07        13.98 o                         
  -4   5   2         98.42         68.76        16.88 o                         
  -3   5   2        296.27        287.87        33.28 o                         
  -2   5   2          8.88          4.38        22.12 o                         
  -1   5   2        272.19        282.60        41.87 o                         
   0   5   2        687.67        777.42        65.06 o                         
   1   5   2        343.95        371.70        46.92 o                         
   2   5   2        171.02        135.78        33.11 o                         
   3   5   2        421.85        344.30        46.64 o                         
   4   5   2        122.98        183.20        29.65 o                         
   5   5   2        235.62        235.76        29.12 o                         
   6   5   2          4.54        -14.94        14.94 o                         
   7   5   2        530.32        660.28        53.24 o                         
   8   5   2        270.95        182.37        39.68 o                         
   9   5   2         52.18         66.05        26.82 o                         
  10   5   2        352.09        330.27        42.98 o                         
  11   5   2        115.60        107.33        29.34 o                         
  12   5   2         93.29        100.19        31.24 o                         
  13   5   2        244.17        282.61        42.34 o                         
  14   5   2         22.27         42.24        22.77 o                         
  15   5   2        497.14        373.97        44.77 o                         
  16   5   2        304.18        316.12        37.13 o                         
  17   5   2          4.26        -25.05        31.02 o                         
  18   5   2        398.77        416.28        44.95 o                         
 -16   6   2          9.20         34.44        48.22 o                         
 -15   6   2          1.50        -22.11        22.11 o                         
 -14   6   2         42.92         48.86        15.89 o                         
 -13   6   2         23.26         14.24        18.95 o                         
 -12   6   2         23.95         31.01        18.99 o                         
 -11   6   2          8.23         17.82        24.97 o                         
 -10   6   2        200.96        169.69        42.44 o                         
  -9   6   2          0.01        -15.42        15.42 o                         
  -8   6   2        260.41        374.24        34.37 o                         
  -7   6   2         10.95         14.46        26.39 o                         
  -6   6   2          7.04          2.48        25.41 o                         
  -5   6   2        118.20        109.72        32.15 o                         
  -4   6   2          0.59          2.55        23.50 o                         
  -3   6   2        329.31        287.01        46.93 o                         
  -2   6   2        698.35        951.96        79.51 o                         
  -1   6   2        466.15        640.48        67.10 o                         
   0   6   2        258.25        227.47        44.89 o                         
   1   6   2        109.70        130.60        35.37 o                         
   2   6   2        384.01        381.80        51.34 o                         
   3   6   2         28.23         40.86        28.28 o                         
   4   6   2        147.99        148.79        38.82 o                         
   5   6   2        477.50        588.25        64.93 o                         
   6   6   2         35.04         79.55        30.82 o                         
   7   6   2         14.79         22.50        27.78 o                         
   8   6   2          3.90         24.04        26.90 o                         
   9   6   2        336.89        345.20        41.27 o                         
  10   6   2        185.45         65.09        65.29 o                         
  11   6   2         10.22          0.22        27.63 o                         
  12   6   2         94.44         90.87        30.19 o                         
  13   6   2         19.12         39.59        22.52 o                         
  14   6   2         13.05          2.14        13.35 o                         
  15   6   2         22.29         45.81        27.32 o                         
 -11   7   2          0.04         11.96        23.05 o                         
 -10   7   2          5.35         13.44        18.24 o                         
  -9   7   2          4.21         97.01        29.76 o                         
  -8   7   2         20.07         68.73        68.74 o                         
  -7   7   2          0.08          1.32        42.11 o                         
  -6   7   2        110.40        194.87        35.09 o                         
  -5   7   2         54.22         74.80        41.05 o                         
  -4   7   2         12.35         27.57        21.06 o                         
  -3   7   2         39.13         26.92        21.37 o                         
  -2   7   2         33.21         24.33        23.81 o                         
  -1   7   2          1.52        -13.03        22.62 o                         
   0   7   2          0.88          0.61        23.57 o                         
   1   7   2        146.77        209.40        39.87 o                         
   2   7   2        120.80        119.26        29.54 o                         
   3   7   2          1.02        -17.22        17.53 o                         
   4   7   2         11.33          8.85        30.29 o                         
   5   7   2          5.33        -19.12        20.65 o                         
   6   7   2         22.58         -0.69        19.48 o                         
   7   7   2          2.35         68.46        24.39 o                         
   8   7   2         10.24         10.31        20.23 o                         
   9   7   2          2.79          3.47        17.81 o                         
  10   7   2         34.09         88.55        39.85 o                         
 -25   1   3        114.31        119.78        20.51 o                         
 -24   1   3         90.01         83.08        31.03 o                         
 -23   1   3        146.26        174.77        33.02 o                         
 -22   1   3         84.49         61.82        26.41 o                         
 -21   1   3        444.43        384.94        50.42 o                         
 -20   1   3         91.11         62.95        27.86 o                         
 -19   1   3         30.88         36.07        24.47 o                         
 -18   1   3        327.71        298.55        34.61 o                         
 -17   1   3        164.94        146.22        36.38 o                         
 -16   1   3       1195.17       1025.18        73.17 o                         
 -15   1   3       1282.10       1188.91        61.41 o                         
 -14   1   3          6.97         34.71        22.01 o                         
 -13   1   3        195.87        197.29        32.46 o                         
 -12   1   3        137.15        167.22        26.91 o                         
 -11   1   3       1417.45       1545.39        71.28 o                         
 -10   1   3       1652.26       1716.77        94.85 o                         
  -9   1   3        881.43        984.12       107.78 o                         
  -8   1   3       9393.76       9740.64       267.67 o                         
  -7   1   3         69.35         79.19        25.28 o                         
  -6   1   3        611.18        542.11        56.08 o                         
  -5   1   3        157.66         78.58        24.06 o                         
  -4   1   3         18.89          1.07        20.96 o                         
  -3   1   3       4569.72       4109.37       107.42 o                         
  -2   1   3      16870.78      15611.06       190.27 o                         
  -1   1   3       1581.29       1412.17        52.43 o                         
   0   1   3       7378.73       7644.02       131.89 o                         
   1   1   3       6173.21       6177.75       143.60 o                         
   2   1   3        241.02        187.08        34.96 o                         
   3   1   3       4288.65       4217.93       110.77 o                         
   4   1   3        274.12        414.48        54.39 o                         
   5   1   3       6113.41       6517.41       217.04 o                         
   6   1   3       7730.55       7752.83       255.62 o                         
   7   1   3       1591.16       1494.90       123.82 o                         
   8   1   3        451.93        559.71        56.43 o                         
   9   1   3       1144.87       1166.23        63.71 o                         
  10   1   3        220.56        180.95        24.52 o                         
  11   1   3       3339.02       3494.20        94.52 o                         
  12   1   3        156.88        148.76        46.00 o                         
  13   1   3        597.84        577.91        53.96 o                         
  14   1   3         55.33         44.68        19.06 o                         
  15   1   3        180.45        127.49        41.46 o                         
  16   1   3         23.94         42.31        34.39 o                         
  17   1   3       2050.48       2142.94       118.85 o                         
  18   1   3        203.58        237.41        48.63 o                         
  19   1   3        140.91        174.58        47.93 o                         
  20   1   3         21.91         37.51        27.82 o                         
  21   1   3        122.41        109.79        30.37 o                         
  22   1   3         39.12         63.86        22.35 o                         
  23   1   3        133.72        138.40        27.74 o                         
 -24   2   3        108.53        112.25        19.14 o                         
 -23   2   3        911.13        846.15        55.19 o                         
 -22   2   3         19.11         19.01        28.65 o                         
 -21   2   3        887.41        935.98        57.88 o                         
 -20   2   3        305.39        300.60        44.80 o                         
 -19   2   3          7.17         15.85        14.74 o                         
 -18   2   3        336.51        283.97        35.45 o                         
 -17   2   3       1372.86       1301.18        70.64 o                         
 -16   2   3       1116.51       1091.68        63.08 o                         
 -15   2   3        737.62        751.03        51.87 o                         
 -14   2   3        585.18        535.57        51.46 o                         
 -13   2   3        396.33        414.59        40.70 o                         
 -12   2   3         50.80         64.75        16.94 o                         
 -11   2   3       2567.49       2451.98       105.86 o                         
 -10   2   3       5094.40       5109.19       139.79 o                         
  -9   2   3        349.85        403.42        39.33 o                         
  -8   2   3       1493.84       1673.62        83.74 o                         
  -7   2   3      17950.34      18334.09       609.35 o                         
  -6   2   3       5130.26       5482.48       227.02 o                         
  -5   2   3        928.43        719.70        80.28 o                         
  -4   2   3       4519.02       4395.04       150.90 o                         
  -3   2   3          8.69         18.94        13.21 o                         
  -2   2   3       2283.39       2299.73       101.24 o                         
  -1   2   3       4861.41       4490.38       138.51 o                         
   0   2   3       1542.32       1354.84        89.17 o                         
   1   2   3       4256.91       4281.89       126.23 o                         
   2   2   3       4673.98       4599.78       174.07 o                         
   3   2   3       3415.34       4777.54       190.85 o                         
   4   2   3        102.55        382.09       115.82 o                         
   5   2   3       6397.33       6803.98       193.68 o                         
   6   2   3       1078.98       1010.25        62.89 o                         
   7   2   3         61.27         31.90        13.96 o                         
   8   2   3        313.11        286.89        29.45 o                         
   9   2   3        346.21        341.81        33.44 o                         
  10   2   3       1553.60       1468.71       104.22 o                         
  11   2   3       1257.18       1125.35        61.68 o                         
  12   2   3       6152.58       5900.68       182.92 o                         
  13   2   3       1636.69       1656.01       137.25 o                         
  14   2   3       2885.35       2801.14       140.26 o                         
  15   2   3       1020.74       1108.49        81.51 o                         
  16   2   3       2277.46       2351.82       148.44 o                         
  17   2   3         44.10         35.17        25.61 o                         
  18   2   3       1368.92       1290.49        92.21 o                         
  19   2   3        217.47        205.95        42.23 o                         
  20   2   3         63.62         56.13        25.59 o                         
  21   2   3         10.74        -22.63        26.57 o                         
  22   2   3        235.22        330.14        70.14 o                         
 -23   3   3        153.31        160.15        44.49 o                         
 -22   3   3       1197.65       1156.77        74.51 o                         
 -21   3   3        297.88        303.18       111.95 o                         
 -20   3   3         38.85         -4.44        21.28 o                         
 -19   3   3        249.93        238.07        44.27 o                         
 -18   3   3       1126.71       1036.82        84.36 o                         
 -17   3   3          1.32         22.11        29.38 o                         
 -16   3   3       2818.46       2854.87       137.95 o                         
 -15   3   3       1171.56       1237.15        74.50 o                         
 -14   3   3        203.52        146.61        36.28 o                         
 -13   3   3          0.69         14.13        22.96 o                         
 -12   3   3        777.90        761.73        55.40 o                         
 -11   3   3       1372.09       1357.82        68.09 o                         
 -10   3   3       3767.73       3532.71       102.26 o                         
  -9   3   3      11705.61      12245.36       199.59 o                         
  -8   3   3       4522.89       4512.47       105.16 o                         
  -7   3   3        199.66        177.30        22.90 o                         
  -6   3   3         12.29         29.51        13.28 o                         
  -5   3   3       1224.48       1341.83        48.21 o                         
  -4   3   3         39.36         11.50        16.33 o                         
  -3   3   3       6022.08       6156.94       263.02 o                         
  -2   3   3       2403.66       2362.17        99.06 o                         
  -1   3   3         59.13         18.13        21.59 o                         
   0   3   3         93.57        105.73        17.44 o                         
   1   3   3        374.73        421.76        43.08 o                         
   2   3   3         19.09         29.28        15.81 o                         
   3   3   3       3179.61       3508.64        98.91 o                         
   4   3   3       9217.58       9717.95       135.42 o                         
   5   3   3        906.96        810.54        51.63 o                         
   6   3   3        400.31        423.57        30.95 o                         
   7   3   3        666.80        685.05        45.58 o                         
   8   3   3         24.60         39.72        13.26 o                         
   9   3   3       2347.83       2353.54       106.53 o                         
  10   3   3       6887.70       6782.11       282.78 o                         
  11   3   3       3854.26       3692.19       160.30 o                         
  12   3   3         23.32        -28.06        28.06 o                         
  13   3   3        324.02        352.93        59.35 o                         
  14   3   3        419.55        425.00        60.35 o                         
  15   3   3        233.82        197.96        36.93 o                         
  16   3   3        828.00        731.28       110.76 o                         
  17   3   3       3018.91       3036.23       108.72 o                         
  18   3   3        611.19        594.56        61.09 o                         
  19   3   3        148.23        153.90        32.93 o                         
  20   3   3        511.03        554.29        43.87 o                         
  21   3   3          3.12         21.65        23.77 o                         
 -21   4   3       1444.69       1474.04        99.29 o                         
 -20   4   3        322.38        281.29        51.31 o                         
 -19   4   3          0.84         43.88        27.84 o                         
 -18   4   3          0.89          7.16        25.09 o                         
 -17   4   3       3191.15       3461.98       152.64 o                         
 -16   4   3        294.94        266.81        47.19 o                         
 -15   4   3        191.33        117.87        29.74 o                         
 -14   4   3       2632.98       2696.63       116.33 o                         
 -13   4   3          9.38        -14.34        23.50 o                         
 -12   4   3         69.08         98.51        27.42 o                         
 -11   4   3       1177.54       1232.52        71.26 o                         
 -10   4   3       6696.88       6714.51       154.93 o                         
  -9   4   3          2.56         13.00        16.58 o                         
  -8   4   3        875.87        868.75        53.46 o                         
  -7   4   3        411.55        417.82        57.89 o                         
  -6   4   3        263.74        253.51        28.69 o                         
  -5   4   3          1.17         12.79        13.47 o                         
  -4   4   3       1063.79        941.10        41.66 o                         
  -3   4   3         72.84         41.15         9.20 o                         
  -2   4   3       4379.65       4550.16        72.28 o                         
  -1   4   3       2076.28       2214.53        50.15 o                         
   0   4   3        468.92        477.57        36.10 o                         
   1   4   3        134.93        136.70        19.60 o                         
   2   4   3        296.54        335.22        31.30 o                         
   3   4   3       8189.17       8467.50       176.04 o                         
   4   4   3       2271.70       2314.18        79.06 o                         
   5   4   3       1953.30       1814.27        72.07 o                         
   6   4   3       1874.48       1915.22        76.50 o                         
   7   4   3       1041.94        933.03        55.99 o                         
   8   4   3        260.03        268.86        43.81 o                         
   9   4   3       3179.72       3058.71       140.45 o                         
  10   4   3        112.15         96.86        27.32 o                         
  11   4   3       1010.65       1121.58        75.65 o                         
  12   4   3       4066.14       3818.06       178.18 o                         
  13   4   3          1.54        -12.51        24.51 o                         
  14   4   3        817.33        858.17        70.61 o                         
  15   4   3        272.16        311.63        50.74 o                         
  16   4   3       1944.09       2050.34        94.46 o                         
  17   4   3         24.59         84.80        23.57 o                         
  18   4   3        585.76        594.71        40.74 o                         
  19   4   3        617.41        648.65        45.75 o                         
  20   4   3         24.69         88.48        79.95 o                         
 -19   5   3        133.80        190.80        32.47 o                         
 -18   5   3        709.91        628.51        64.09 o                         
 -17   5   3         54.57        -40.78        42.38 o                         
 -16   5   3       1101.56       1071.61        84.18 o                         
 -15   5   3       1361.70       1513.18        94.96 o                         
 -14   5   3          2.13         19.55        26.06 o                         
 -13   5   3        527.36        534.28        81.30 o                         
 -12   5   3       1614.78       1529.68        84.96 o                         
 -11   5   3        672.94        676.44        57.10 o                         
 -10   5   3        851.49        904.38        62.74 o                         
  -9   5   3       7465.28       7841.47       201.94 o                         
  -8   5   3       4685.37       4683.16       130.66 o                         
  -7   5   3        597.84        581.13        40.59 o                         
  -6   5   3          0.31          1.12        13.67 o                         
  -5   5   3       1270.27       1248.83        56.53 o                         
  -4   5   3        449.62        377.33        32.34 o                         
  -3   5   3       2575.35       2492.68       113.83 o                         
  -2   5   3       1577.72       1545.72        89.93 o                         
  -1   5   3          0.36        -12.69        20.84 o                         
   0   5   3        227.21        205.79        35.67 o                         
   1   5   3          1.04         12.79        15.65 o                         
   2   5   3       1067.43       1107.47        62.16 o                         
   3   5   3        807.35        890.45        57.08 o                         
   4   5   3       6353.96       6328.95       163.80 o                         
   5   5   3        385.57        408.69        48.51 o                         
   6   5   3        540.86        507.49        58.36 o                         
   7   5   3       1119.30       1145.55        87.22 o                         
   8   5   3         30.80         29.20        24.80 o                         
   9   5   3          7.25         64.32        38.31 o                         
  10   5   3       5347.55       5439.94       296.77 o                         
  11   5   3       2661.28       2615.82       204.78 o                         
  12   5   3         81.98        132.04        32.15 o                         
  13   5   3        284.97        326.47        43.64 o                         
  14   5   3        443.94        425.85        48.05 o                         
  15   5   3        559.80        514.82        58.76 o                         
  16   5   3        139.77        164.42        26.79 o                         
  17   5   3       1698.34       1656.88        71.54 o                         
 -16   6   3        198.45        178.61        31.98 o                         
 -15   6   3        267.63        292.62        45.07 o                         
 -14   6   3        720.07        722.72        46.55 o                         
 -13   6   3         23.06        -11.29        17.08 o                         
 -12   6   3        344.90        335.18        33.98 o                         
 -11   6   3        388.41        386.69        35.93 o                         
 -10   6   3       2035.75       2067.12        79.25 o                         
  -9   6   3        122.75        161.31        24.96 o                         
  -8   6   3       1067.71       1121.87        67.20 o                         
  -7   6   3        138.79        146.29        27.70 o                         
  -6   6   3        434.89        435.85        54.59 o                         
  -5   6   3        226.98        124.40        56.03 o                         
  -4   6   3        479.73        523.75        57.82 o                         
  -3   6   3        293.13        305.65        47.75 o                         
  -2   6   3       4943.54       5024.15       172.46 o                         
  -1   6   3         51.92         53.93        27.46 o                         
   0   6   3         26.51         46.02        26.18 o                         
   1   6   3       2118.66       2134.79       115.21 o                         
   2   6   3         94.66        101.85        38.47 o                         
   3   6   3       2645.82       2679.73       130.01 o                         
   4   6   3          0.11         36.06        26.78 o                         
   5   6   3       2506.82       2697.81       129.97 o                         
   6   6   3         36.54         18.92        43.15 o                         
   7   6   3          0.96         10.44        48.81 o                         
   8   6   3       1303.56       1329.40        97.20 o                         
   9   6   3       1751.93       1909.82       116.96 o                         
  10   6   3        293.28        214.00        67.69 o                         
  11   6   3        647.32        601.28        77.84 o                         
  12   6   3        985.38        924.62        79.50 o                         
  13   6   3         61.40         66.65        26.25 o                         
  14   6   3        514.94        492.76        98.70 o                         
 -11   7   3        672.02        737.60        88.95 o                         
 -10   7   3        466.74        465.82        51.35 o                         
  -9   7   3       1896.13       2074.41       122.41 o                         
  -8   7   3        824.38        705.84       108.31 o                         
  -7   7   3         76.96        124.10        28.04 o                         
  -6   7   3         12.09         19.42        18.68 o                         
  -5   7   3        312.73        338.95        43.87 o                         
  -4   7   3        444.12        459.40        51.28 o                         
  -3   7   3        128.55        149.79        30.58 o                         
  -2   7   3        483.27        458.72        51.91 o                         
  -1   7   3         92.26         63.68        43.01 o                         
   0   7   3        456.38        455.36        51.67 o                         
   1   7   3        236.93        214.90        35.38 o                         
   2   7   3        307.75        308.51        43.12 o                         
   3   7   3        197.96        173.15        35.41 o                         
   4   7   3       1086.89       1061.53        76.68 o                         
   5   7   3         66.12         48.80        22.16 o                         
   6   7   3        715.31        775.39        67.00 o                         
   7   7   3         58.74         65.64        23.81 o                         
   8   7   3          7.12         28.47        23.40 o                         
   9   7   3        111.55        154.02        69.73 o                         
 -25   0   4        260.87        256.08        34.81 o                         
 -24   0   4        778.68        790.90        64.27 o                         
 -23   0   4        118.01         75.97        51.89 o                         
 -22   0   4       9100.09       9204.84       320.21 o                         
 -21   0   4       4457.89       4543.03       231.41 o                         
 -20   0   4          1.77          7.39        29.19 o                         
 -19   0   4       2053.29       1825.09       150.03 o                         
 -18   0   4        190.73        159.86        51.60 o                         
 -17   0   4        432.65        472.95        75.54 o                         
 -16   0   4       6095.84       5872.00       240.60 o                         
 -15   0   4      15858.05      14713.91       365.09 o                         
 -14   0   4       2473.39       2658.22       148.75 o                         
 -13   0   4       4523.49       4489.94       183.86 o                         
 -12   0   4       2449.74       2200.45       122.12 o                         
 -11   0   4       1625.65       1788.74       104.87 o                         
 -10   0   4         86.20        112.07        58.69 o                         
  -9   0   4      11129.25      12375.69       526.00 o                         
  -8   0   4      44084.39      47844.28       973.01 o                         
  -7   0   4       1922.25       1938.02       185.34 o                         
  -6   0   4      16835.60      17110.04       510.90 o                         
  -5   0   4          7.81         37.29        37.40 o                         
  -4   0   4       1939.41       1978.46       137.47 o                         
  -3   0   4      98390.27      91032.85      2015.34 o                         
  -2   0   4        317.93        341.78        38.58 o                         
  -1   0   4      18577.07      19148.94       236.64 o                         
   0   0   4      54820.64      52437.03       382.66 o                         
   1   0   4       8299.22       8363.64       189.13 o                         
   2   0   4       9168.65       8372.70       235.19 o                         
   3   0   4       6485.10       6450.73       249.23 o                         
   4   0   4      28537.02      25651.32       573.39 o                         
   5   0   4       6065.73       5368.39       190.93 o                         
   6   0   4       3809.80       4828.23       357.35 o                         
   7   0   4      74241.92      78824.01       854.80 o                         
   8   0   4       5574.05       5600.29       243.63 o                         
   9   0   4       1437.64       1465.13        95.60 o                         
  10   0   4       7711.49       8104.60       238.31 o                         
  11   0   4      15259.38      14705.35       334.28 o                         
  12   0   4        184.60        175.85        32.46 o                         
  13   0   4      10468.49      10658.86       218.04 o                         
  14   0   4       5524.42       5269.03       158.38 o                         
  15   0   4         22.87         15.67        33.97 o                         
  16   0   4        986.47        934.99       111.48 o                         
  17   0   4       2008.60       2062.42       162.66 o                         
  18   0   4       4673.23       5009.13       254.07 o                         
  19   0   4        853.50        786.99       104.33 o                         
  20   0   4       3508.83       3729.43       211.09 o                         
  21   0   4        439.58        576.24        83.66 o                         
  22   0   4          3.50         18.86        29.01 o                         
  23   0   4          0.78        -19.16        19.16 o                         
 -25   1   4         35.47         -7.50        14.86 o                         
 -24   1   4        478.92        449.67        40.63 o                         
 -23   1   4        795.29        805.02        47.73 o                         
 -22   1   4       1072.29       1141.31        79.91 o                         
 -21   1   4       2451.07       2484.60       119.65 o                         
 -20   1   4       3041.82       3165.67       136.54 o                         
 -19   1   4        560.65        508.04        58.00 o                         
 -18   1   4        453.57        449.05        40.99 o                         
 -17   1   4        899.20        881.86        55.23 o                         
 -16   1   4       5223.88       4964.06       125.68 o                         
 -15   1   4         15.55         26.43        16.27 o                         
 -14   1   4      16437.56      15694.70       206.47 o                         
 -13   1   4       3254.08       2837.31       112.55 o                         
 -12   1   4        164.05        231.81        25.28 o                         
 -11   1   4       1120.93       1145.36        67.70 o                         
 -10   1   4      28416.66      31505.09       393.00 o                         
  -9   1   4       8982.79      10966.46       415.62 o                         
  -8   1   4       1653.06       1438.69        95.23 o                         
  -7   1   4      55760.99      56063.54       690.69 o                         
  -6   1   4       2800.92       2737.81       117.32 o                         
  -5   1   4       8975.36       8033.98       179.71 o                         
  -4   1   4          8.42          9.45        31.04 o                         
  -3   1   4      23336.37      21271.08       247.46 o                         
  -2   1   4        451.05        400.37        31.42 o                         
  -1   1   4      37962.87      35255.77       380.56 o                         
   0   1   4      21153.39      19478.57       420.89 o                         
   1   1   4       2483.31       2484.92        59.12 o                         
   2   1   4        189.70        187.53        23.13 o                         
   3   1   4        457.55        483.76        37.85 o                         
   4   1   4       1687.77       1550.65        98.37 o                         
   5   1   4      53818.11      54137.13       623.33 o                         
   6   1   4       3924.55       4672.10       199.93 o                         
   7   1   4      24611.68      27067.79       339.14 o                         
   8   1   4        127.60         65.38        14.59 o                         
   9   1   4       5309.87       6127.39       130.60 o                         
  10   1   4       1952.72       1947.49        72.31 o                         
  11   1   4       2320.55       2291.36        80.76 o                         
  12   1   4      12689.80      12628.17       207.69 o                         
  13   1   4       3857.73       3879.51       153.66 o                         
  14   1   4       1476.65       1596.82       143.60 o                         
  15   1   4         52.62         -3.83        21.93 o                         
  16   1   4        215.50        178.75        41.47 o                         
  17   1   4        949.37       1135.61       142.56 o                         
  18   1   4       4179.52       4386.19       167.08 o                         
  19   1   4       4102.99       4613.68       168.64 o                         
  20   1   4         80.15        115.99        46.12 o                         
  21   1   4        714.21        709.50        81.24 o                         
  22   1   4        538.03        511.39        52.07 o                         
  23   1   4        242.55        261.24        34.34 o                         
 -24   2   4        107.38         65.91        18.20 o                         
 -23   2   4          1.76        -16.26        16.26 o                         
 -22   2   4       3885.48       3857.24       128.43 o                         
 -21   2   4       2925.24       2812.95       108.35 o                         
 -20   2   4         10.26          1.15        17.42 o                         
 -19   2   4       1318.13       1268.90        87.75 o                         
 -18   2   4          8.41        -18.88        18.88 o                         
 -17   2   4        557.46        553.63        46.04 o                         
 -16   2   4       2858.99       2959.15       101.21 o                         
 -15   2   4       7568.13       8123.32       176.04 o                         
 -14   2   4       1579.85       1685.53        71.30 o                         
 -13   2   4       3790.46       3719.19       108.08 o                         
 -12   2   4        760.28        707.41        48.42 o                         
 -11   2   4       1197.33       1152.43        58.64 o                         
 -10   2   4         17.84         -0.08        17.78 o                         
  -9   2   4      11380.11      11591.71       185.73 o                         
  -8   2   4       3308.75       3562.62       131.79 o                         
  -7   2   4       5913.18       6045.76       254.12 o                         
  -6   2   4      15155.94      14976.21       632.56 o                         
  -5   2   4       2772.37       2923.16       215.95 o                         
  -4   2   4       1805.63       1883.40       107.09 o                         
  -3   2   4       3969.09       3760.75       110.84 o                         
  -2   2   4      10408.81      10438.37       214.25 o                         
  -1   2   4        263.68        251.36        42.12 o                         
   0   2   4       1252.60       1337.67       210.81 o                         
   1   2   4      21782.36      22516.34       621.45 o                         
   2   2   4       2073.03       1752.98       106.13 o                         
   3   2   4       1101.28       1307.60        97.25 o                         
   4   2   4       6106.71       6236.65       156.32 o                         
   5   2   4       4676.32       5118.63       169.06 o                         
   6   2   4        113.90        116.78        14.90 o                         
   7   2   4      15683.85      16407.95       192.50 o                         
   8   2   4       3663.58       3728.00        84.53 o                         
   9   2   4        235.82        271.70        32.62 o                         
  10   2   4       1756.79       1717.59       112.07 o                         
  11   2   4       4902.04       4578.85       218.42 o                         
  12   2   4         36.75         31.26        15.83 o                         
  13   2   4       1188.31       1195.76        82.66 o                         
  14   2   4      10867.86      11185.58       251.70 o                         
  15   2   4       2303.52       2432.85       119.09 o                         
  16   2   4        178.72        168.35        28.54 o                         
  17   2   4       1234.48       1363.21        95.38 o                         
  18   2   4       1240.72       1244.95        89.26 o                         
  19   2   4         51.17         42.20        23.11 o                         
  20   2   4       1672.31       1574.48        93.47 o                         
  21   2   4        912.01       1000.34        68.54 o                         
  22   2   4        442.32        544.42        49.38 o                         
 -23   3   4        289.52        252.48        51.02 o                         
 -22   3   4        322.23        307.73        42.87 o                         
 -21   3   4        864.75        805.54        67.28 o                         
 -20   3   4        593.78        685.51        66.43 o                         
 -19   3   4        100.85         79.17        20.75 o                         
 -18   3   4         10.37         50.77        26.05 o                         
 -17   3   4         41.88         41.66        20.84 o                         
 -16   3   4       2695.38       2951.53       139.43 o                         
 -15   3   4          6.08         -7.95        32.83 o                         
 -14   3   4       3425.35       3440.86       119.46 o                         
 -13   3   4       1347.49       1231.03        91.84 o                         
 -12   3   4         99.67        104.66        24.18 o                         
 -11   3   4          0.44         16.92        15.04 o                         
 -10   3   4       5654.51       5611.65       128.73 o                         
  -9   3   4       5641.97       5802.76       123.96 o                         
  -8   3   4        362.19        280.09        28.32 o                         
  -7   3   4      17312.36      17522.36       283.63 o                         
  -6   3   4       1160.72       1221.30        57.71 o                         
  -5   3   4        212.99        195.63        18.73 o                         
  -4   3   4        172.92        153.29        18.83 o                         
  -3   3   4         68.97         92.99        13.44 o                         
  -2   3   4       2706.27       2742.27        68.03 o                         
  -1   3   4      11299.17      12088.78       216.62 o                         
   0   3   4       6697.48       6886.49       131.31 o                         
   1   3   4        243.93        180.67        19.44 o                         
   2   3   4          1.83          1.71        17.50 o                         
   3   3   4         94.38        106.83        17.36 o                         
   4   3   4       1122.86       1232.06        60.20 o                         
   5   3   4       8285.74       8089.87       140.66 o                         
   6   3   4       5542.46       5408.55       117.86 o                         
   7   3   4       1454.47       1415.57        63.68 o                         
   8   3   4         12.33         -0.25        19.28 o                         
   9   3   4        564.90        579.55        39.31 o                         
  10   3   4       2341.22       2341.90        95.15 o                         
  11   3   4        893.49        892.76        86.10 o                         
  12   3   4       3608.88       3152.22       221.97 o                         
  13   3   4         16.00         18.38        24.70 o                         
  14   3   4         60.50        101.26        33.37 o                         
  15   3   4        455.24        433.82        55.29 o                         
  16   3   4         16.58          0.23        21.64 o                         
  17   3   4        617.52        570.51        48.17 o                         
  18   3   4        416.85        390.17        48.84 o                         
  19   3   4       1908.02       2061.86        87.15 o                         
  20   3   4         31.79         30.14        12.84 o                         
  21   3   4         57.11         40.73        19.71 o                         
 -22   4   4        640.26        750.24        80.95 o                         
 -21   4   4        897.81        935.11        67.35 o                         
 -20   4   4        139.37        139.18        34.31 o                         
 -19   4   4        346.49        383.85        68.45 o                         
 -18   4   4         73.31         54.40        41.94 o                         
 -17   4   4        270.50        308.64        52.40 o                         
 -16   4   4        237.05        165.52        42.84 o                         
 -15   4   4       1163.86       1077.80        73.11 o                         
 -14   4   4        303.19        305.82        41.80 o                         
 -13   4   4       2046.22       2012.06       114.16 o                         
 -12   4   4         65.37         49.89        24.45 o                         
 -11   4   4       2054.91       2134.54        92.61 o                         
 -10   4   4        294.38        282.49        45.87 o                         
  -9   4   4         57.47         21.91        17.18 o                         
  -8   4   4       3015.39       2768.58        93.17 o                         
  -7   4   4        125.96        198.80        28.68 o                         
  -6   4   4       1705.73       1649.16        67.55 o                         
  -5   4   4          0.62         11.25        11.14 o                         
  -4   4   4         16.26         18.96         9.19 o                         
  -3   4   4       1456.32       1271.19        39.70 o                         
  -2   4   4        737.51        642.62        28.29 o                         
  -1   4   4         63.81         42.79         9.23 o                         
   0   4   4       2166.53       2080.60        62.96 o                         
   1   4   4       1836.47       1783.47        83.35 o                         
   2   4   4       1395.85       1405.80        61.48 o                         
   3   4   4        450.98        527.04        39.62 o                         
   4   4   4       2695.18       2696.93        88.25 o                         
   5   4   4        892.80        789.83        50.15 o                         
   6   4   4          3.66         44.43        16.96 o                         
   7   4   4       4039.00       4035.40       118.07 o                         
   8   4   4        373.39        368.19        39.39 o                         
   9   4   4        371.14        374.35        53.30 o                         
  10   4   4          0.84         -3.06        29.27 o                         
  11   4   4       2923.59       2658.77       146.52 o                         
  12   4   4         58.38         34.19        34.32 o                         
  13   4   4        319.50        299.55        57.32 o                         
  14   4   4       1215.64       1217.43       101.15 o                         
  15   4   4        394.86        292.68        55.55 o                         
  16   4   4        705.48        782.33        72.98 o                         
  17   4   4        123.65        118.89        25.70 o                         
  18   4   4        441.11        435.26        40.64 o                         
  19   4   4          3.83         20.34        17.04 o                         
 -19   5   4        142.26        265.64        70.34 o                         
 -18   5   4         13.10         -8.91        33.10 o                         
 -17   5   4         24.04         -4.72        34.65 o                         
 -16   5   4        174.25        241.42        44.42 o                         
 -15   5   4          0.68        -22.55        26.56 o                         
 -14   5   4        493.27        477.85        57.65 o                         
 -13   5   4          0.34        -25.08        25.08 o                         
 -12   5   4        697.24        823.56        63.60 o                         
 -11   5   4         99.26         55.44        27.41 o                         
 -10   5   4        566.51        583.43        50.18 o                         
  -9   5   4        692.76        716.78        54.88 o                         
  -8   5   4         22.96          5.75        14.30 o                         
  -7   5   4       1513.48       1352.71        61.03 o                         
  -6   5   4        355.95        410.43        34.82 o                         
  -5   5   4        908.67       1091.74        52.98 o                         
  -4   5   4        200.69        208.96        23.07 o                         
  -3   5   4       1815.76       1737.71        73.92 o                         
  -2   5   4         61.96         43.70        15.39 o                         
  -1   5   4       1591.45       1347.89        66.58 o                         
   0   5   4        127.73        121.56        22.39 o                         
   1   5   4        132.94        179.71        25.89 o                         
   2   5   4        121.51        135.26        25.33 o                         
   3   5   4         18.46          6.56        14.38 o                         
   4   5   4        396.04        439.73        43.14 o                         
   5   5   4        814.30        735.74        67.75 o                         
   6   5   4         32.62         90.22        36.90 o                         
   7   5   4          0.47         57.61        34.36 o                         
   8   5   4         14.50         12.79        23.15 o                         
   9   5   4          1.20         62.08        34.34 o                         
  10   5   4        342.01        335.19        54.70 o                         
  11   5   4          1.30          0.51        28.75 o                         
  12   5   4        259.74        239.52        58.09 o                         
  13   5   4          5.12        -28.45        29.27 o                         
  14   5   4        225.99        305.40        40.83 o                         
  15   5   4         55.76         43.63        21.53 o                         
  16   5   4         78.19         61.33        20.67 o                         
  17   5   4        241.24        235.94        35.15 o                         
 -16   6   4          0.44        -31.29        31.29 o                         
 -15   6   4          1.83        -16.52        17.03 o                         
 -14   6   4          3.46        -19.32        20.02 o                         
 -13   6   4          2.15        -14.98        18.94 o                         
 -12   6   4         31.30          6.77        14.54 o                         
 -11   6   4         79.83         91.86        19.21 o                         
 -10   6   4          0.43          3.04        17.12 o                         
  -9   6   4         79.10        104.05        20.47 o                         
  -8   6   4         30.41         25.83        15.64 o                         
  -7   6   4          2.19         49.89        24.57 o                         
  -6   6   4          3.39         -1.06        18.79 o                         
  -5   6   4        119.80        156.91        36.98 o                         
  -4   6   4          0.74         -0.48        18.90 o                         
  -3   6   4        260.74        212.89        41.46 o                         
  -2   6   4        276.72        399.48       105.73 o                         
  -1   6   4          0.32          9.25        23.94 o                         
   0   6   4         23.25         50.00        26.73 o                         
   1   6   4        197.90        164.70        35.65 o                         
   2   6   4        601.57        745.80        68.19 o                         
   3   6   4          2.49         -6.47        21.95 o                         
   4   6   4          7.57         -2.52        23.88 o                         
   5   6   4          0.79         17.32        20.48 o                         
   6   6   4        364.05        348.03        40.51 o                         
   7   6   4        771.50        628.69        58.35 o                         
   8   6   4         27.65         14.60        20.71 o                         
   9   6   4        427.56        474.40        46.85 o                         
  10   6   4          0.10         -1.58        13.84 o                         
  11   6   4          9.60          8.29        15.76 o                         
  12   6   4         78.10         41.35        27.18 o                         
  13   6   4          0.50          9.25        21.07 o                         
 -10   7   4         11.55        -19.96        24.05 o                         
  -9   7   4         17.16         66.58        63.24 o                         
  -8   7   4          0.05         -1.40        14.02 o                         
  -7   7   4          1.52          3.68        20.43 o                         
  -6   7   4          6.32         39.17        20.46 o                         
  -5   7   4        106.01         97.45        24.49 o                         
  -4   7   4          7.86          0.51        22.95 o                         
  -3   7   4          7.85         20.39        25.42 o                         
  -2   7   4         21.71         94.78        28.04 o                         
  -1   7   4          0.12          3.41        54.18 o                         
   0   7   4         10.69          6.57        20.21 o                         
   1   7   4          2.58         85.45        94.29 o                         
   2   7   4         57.53         61.70        24.42 o                         
   3   7   4          2.89         29.13        37.81 o                         
   4   7   4          1.76         -8.17        16.24 o                         
   5   7   4         60.03         92.02        31.86 o                         
   6   7   4         45.15         67.17        22.18 o                         
   7   7   4          0.93         12.97        15.75 o                         
   8   7   4          9.95         -5.51        15.02 o                         
   9   7   4          0.06         92.43        37.79 o                         
 -25   1   5         37.17         43.44        17.96 o                         
 -24   1   5          3.82        -11.71        15.98 o                         
 -23   1   5         20.36         -7.63        24.42 o                         
 -22   1   5         30.85         13.04        15.14 o                         
 -21   1   5        183.71        169.59        28.07 o                         
 -20   1   5          3.16         23.78        17.65 o                         
 -19   1   5         22.44         28.61        19.29 o                         
 -18   1   5        272.06        223.03        36.68 o                         
 -17   1   5         72.25         51.20        22.66 o                         
 -16   1   5         17.94         -2.24        13.27 o                         
 -15   1   5        874.79        831.43        49.92 o                         
 -14   1   5         46.60         80.71        22.41 o                         
 -13   1   5        513.15        431.27        33.46 o                         
 -12   1   5         31.17          9.93        10.69 o                         
 -11   1   5        359.15        468.79        42.37 o                         
 -10   1   5       1708.67       1704.26        64.28 o                         
  -9   1   5        319.82        619.12        62.38 o                         
  -8   1   5       2187.84       2063.39       102.98 o                         
  -6   1   5       3641.09       3482.59       127.80 o                         
  -5   1   5         38.02        142.90        34.17 o                         
  -4   1   5        323.14        237.60        36.07 o                         
  -3   1   5       4495.65       4189.49       104.02 o                         
  -2   1   5        347.09        226.51        21.81 o                         
  -1   1   5         84.34        104.07        36.84 o                         
   0   1   5        333.17        305.98        59.52 o                         
   1   1   5       3334.52       2859.78       175.40 o                         
   2   1   5        246.09        184.48        19.08 o                         
   3   1   5        487.86        480.15        41.26 o                         
   4   1   5        316.76        341.39        45.94 o                         
   5   1   5       6717.33       6717.09       493.78 o                         
   6   1   5       6163.74       6560.67       150.80 o                         
   7   1   5       3920.21       4218.06       118.05 o                         
   8   1   5       2741.67       2551.96        60.59 o                         
   9   1   5        449.27        452.53        37.08 o                         
  10   1   5        180.31        197.49        26.47 o                         
  11   1   5        769.86        793.87        50.40 o                         
  12   1   5         61.87         82.00        25.12 o                         
  13   1   5       1661.88       1676.91        75.03 o                         
  14   1   5         32.92         33.42        16.03 o                         
  15   1   5         15.68         15.24        20.83 o                         
  16   1   5         53.53         70.16        24.36 o                         
  17   1   5         94.37         73.31        31.31 o                         
  18   1   5         67.03         50.40        32.32 o                         
  19   1   5          5.94        -19.80        23.75 o                         
  20   1   5        419.86        393.91        50.52 o                         
  21   1   5         82.94         85.34        26.75 o                         
  22   1   5         18.03         54.34        21.35 o                         
 -24   2   5          2.87          6.86        13.51 o                         
 -23   2   5         35.13         35.65        16.50 o                         
 -22   2   5        143.88        147.65        26.87 o                         
 -21   2   5        256.12        202.70        25.75 o                         
 -20   2   5       1077.63        962.87        61.76 o                         
 -19   2   5        262.38        207.63        33.46 o                         
 -18   2   5         13.62        -10.24        19.03 o                         
 -17   2   5          0.10         13.23        22.37 o                         
 -16   2   5         32.57          9.07        24.25 o                         
 -15   2   5          0.04          2.50        46.09 o                         
 -14   2   5        784.51        646.10        58.79 o                         
 -13   2   5       5447.03       5244.22       157.49 o                         
 -12   2   5         81.02         98.41        26.38 o                         
 -11   2   5       1454.28       1579.17        69.58 o                         
 -10   2   5        227.92        316.63        26.12 o                         
  -9   2   5        559.28        595.60        37.99 o                         
  -8   2   5       2366.42       2315.49        81.38 o                         
  -7   2   5       4329.71       4196.59        98.25 o                         
  -6   2   5       4836.59       5146.78       235.86 o                         
  -5   2   5        429.85        607.01        72.09 o                         
  -4   2   5         49.38         79.67        19.47 o                         
  -3   2   5       1498.79       1409.74        66.75 o                         
  -2   2   5         18.31         59.92        14.73 o                         
  -1   2   5       1456.23       1451.81        85.08 o                         
   0   2   5       4749.80       5168.36       302.20 o                         
   1   2   5         13.02         13.41        26.31 o                         
   2   2   5        867.72        785.72        51.77 o                         
   3   2   5       3778.76       3825.08       124.61 o                         
   4   2   5         43.03         74.06        13.72 o                         
   5   2   5       1382.92       1189.36        50.85 o                         
   6   2   5       7768.18       7915.54       161.05 o                         
   7   2   5       2075.13       2162.52        67.26 o                         
   8   2   5        575.84        534.69        37.80 o                         
   9   2   5        496.05        403.01        33.78 o                         
  10   2   5          0.79         13.63        17.16 o                         
  11   2   5        564.81        589.79        47.26 o                         
  12   2   5       2185.76       2073.42        85.88 o                         
  13   2   5         62.77         47.61        16.33 o                         
  14   2   5        327.50        320.39        48.38 o                         
  15   2   5       1359.73       1235.35        86.84 o                         
  16   2   5        198.62        243.05        35.87 o                         
  17   2   5        114.32        148.15        29.38 o                         
  18   2   5        292.63        273.16        42.71 o                         
  19   2   5        603.09        542.96        58.87 o                         
  20   2   5        104.20        103.20        21.78 o                         
  21   2   5         11.17         18.19        13.20 o                         
 -23   3   5          7.58         -7.37        24.27 o                         
 -22   3   5        174.30        246.91        36.98 o                         
 -21   3   5       1005.67       1062.95       121.77 o                         
 -20   3   5          5.49         -1.86        24.87 o                         
 -19   3   5        766.57        629.28        53.18 o                         
 -18   3   5        689.77        623.98        54.69 o                         
 -17   3   5         31.90         -0.13        21.87 o                         
 -16   3   5         21.66         -1.10        22.11 o                         
 -15   3   5       3143.31       2982.51       137.37 o                         
 -14   3   5       1207.14       1195.93        70.34 o                         
 -13   3   5        756.75        745.69        55.89 o                         
 -12   3   5       2412.28       2249.77        91.92 o                         
 -11   3   5        145.62        112.79        22.54 o                         
 -10   3   5       2484.48       2638.77       103.48 o                         
  -9   3   5         10.28         58.56        19.76 o                         
  -8   3   5       8303.19       8455.72       185.92 o                         
  -7   3   5         67.57         58.28        13.59 o                         
  -6   3   5       2128.65       2085.66        61.68 o                         
  -5   3   5       7542.21       7657.46       141.98 o                         
  -4   3   5         67.57         46.59        18.46 o                         
  -3   3   5         35.68         43.16         9.49 o                         
  -2   3   5        869.26        806.67        28.98 o                         
  -1   3   5       5650.75       5797.33       100.94 o                         
   0   3   5       1010.36        950.39        45.10 o                         
   1   3   5       9555.54       9976.09       145.97 o                         
   2   3   5       3332.92       3222.42        84.28 o                         
   3   3   5         12.82          2.52        13.03 o                         
   4   3   5          2.28         13.27         9.40 o                         
   5   3   5       2451.70       2364.31        69.82 o                         
   6   3   5       1347.33       1393.53        56.20 o                         
   7   3   5       1877.01       1685.81        64.76 o                         
   8   3   5       2652.08       2506.18        92.60 o                         
   9   3   5          1.74         22.62        15.30 o                         
  10   3   5         51.20         46.71        20.67 o                         
  11   3   5       3247.65       3234.25       176.05 o                         
  12   3   5        313.03        239.84        47.89 o                         
  13   3   5         66.21         29.12        21.50 o                         
  14   3   5       5874.03       5897.78       193.85 o                         
  15   3   5        336.23        265.40        44.55 o                         
  16   3   5        428.35        447.45        53.06 o                         
  17   3   5          3.72          8.14        14.81 o                         
  18   3   5        200.29        196.69        28.87 o                         
  19   3   5         45.69         38.18        20.84 o                         
  20   3   5        567.29        553.09        82.22 o                         
 -22   4   5        262.02        274.40        50.30 o                         
 -21   4   5         28.07         31.22        41.50 o                         
 -20   4   5       1486.58       1555.84        91.81 o                         
 -19   4   5        806.51        893.13        76.01 o                         
 -18   4   5        652.01        630.49        66.61 o                         
 -17   4   5         31.72        -17.64        31.35 o                         
 -16   4   5        178.69        134.54        39.05 o                         
 -15   4   5        418.99        398.88        47.51 o                         
 -14   4   5       3703.96       3951.05       134.78 o                         
 -13   4   5       1646.24       1750.10        90.37 o                         
 -12   4   5         83.19        100.91        24.76 o                         
 -11   4   5        698.55        763.38        57.70 o                         
 -10   4   5         50.04         43.56        18.05 o                         
  -9   4   5        132.97         93.02        20.55 o                         
  -8   4   5          4.22         15.54        15.72 o                         
  -7   4   5      10747.27      10442.46       173.62 o                         
  -6   4   5       4238.58       4231.22       108.02 o                         
  -5   4   5       1674.58       1543.24        50.43 o                         
  -4   4   5       2016.87       2006.79        51.83 o                         
  -3   4   5        509.73        472.31        25.13 o                         
  -2   4   5        175.23        141.14        14.23 o                         
  -1   4   5       1276.75       1250.56        43.91 o                         
   0   4   5      10457.72       9911.38       121.50 o                         
   1   4   5         42.25         39.31        13.95 o                         
   2   4   5       3684.78       3263.96        96.68 o                         
   3   4   5         10.91          9.87        12.12 o                         
   4   4   5          0.88         -3.65        12.52 o                         
   5   4   5        410.34        362.31        37.78 o                         
   6   4   5       6064.76       6425.79       149.04 o                         
   7   4   5       4063.14       3882.73       119.69 o                         
   8   4   5         56.21        104.43        24.96 o                         
   9   4   5       1787.92       1769.36       112.73 o                         
  10   4   5        574.88        614.22       103.68 o                         
  11   4   5        160.60        143.64        43.15 o                         
  12   4   5        555.14        597.95        78.18 o                         
  13   4   5       3222.39       3513.25       167.66 o                         
  14   4   5        540.30        490.71        65.11 o                         
  15   4   5        505.63        575.57        67.32 o                         
  16   4   5        131.04        148.39        35.95 o                         
  17   4   5          5.77         50.42        22.73 o                         
  18   4   5          1.88         -9.09        18.92 o                         
  19   4   5       1236.91       1303.02        75.66 o                         
 -19   5   5        856.04        938.17       113.26 o                         
 -18   5   5        134.97        197.66        36.11 o                         
 -17   5   5          8.29         -0.63        23.94 o                         
 -16   5   5         87.14         66.86        30.20 o                         
 -15   5   5       1690.30       1797.54       108.78 o                         
 -14   5   5        551.68        669.69        56.67 o                         
 -13   5   5        597.28        733.09        59.81 o                         
 -12   5   5       1039.19       1132.73        72.41 o                         
 -11   5   5        121.07        107.86        28.57 o                         
 -10   5   5       2352.45       2341.48        86.04 o                         
  -9   5   5          6.12         19.41        14.95 o                         
  -8   5   5       3131.58       3355.46        86.02 o                         
  -7   5   5        230.66        214.92        22.83 o                         
  -6   5   5       1702.72       1837.32        61.68 o                         
  -5   5   5       2454.35       2601.55        71.59 o                         
  -4   5   5         59.03         57.53        14.71 o                         
  -3   5   5         84.98         42.67        11.66 o                         
  -2   5   5        616.73        610.05        39.45 o                         
  -1   5   5       2821.59       2629.82        79.91 o                         
   0   5   5        705.36        644.98        40.08 o                         
   1   5   5       4279.14       4561.22       126.39 o                         
   2   5   5        456.34        437.12        40.72 o                         
   3   5   5         74.87         77.07        22.33 o                         
   4   5   5         33.61         61.97        22.57 o                         
   5   5   5       1072.59       1026.99        95.06 o                         
   6   5   5        821.36        729.14        72.00 o                         
   7   5   5        781.97        976.32        83.31 o                         
   8   5   5        418.43        513.96        65.02 o                         
   9   5   5         35.79         83.05        34.57 o                         
  10   5   5          8.81         -3.80        27.76 o                         
  11   5   5        646.16        514.48        69.11 o                         
  12   5   5        276.23        333.50        57.68 o                         
  13   5   5        324.40        320.22        51.65 o                         
  14   5   5       1745.85       1772.88        84.96 o                         
  15   5   5        128.80        158.31        26.80 o                         
  16   5   5        397.31        404.97        36.22 o                         
 -16   6   5        128.31        143.70        40.40 o                         
 -15   6   5        250.43        188.09        27.29 o                         
 -14   6   5        404.38        381.81        38.13 o                         
 -13   6   5       1439.75       1349.38        82.93 o                         
 -12   6   5        119.30        104.22        27.85 o                         
 -11   6   5        356.52        424.63        36.43 o                         
 -10   6   5          3.43          2.04        15.08 o                         
  -9   6   5        908.03        948.47        60.16 o                         
  -8   6   5         43.08         88.14        23.31 o                         
  -7   6   5       2371.80       2376.84       104.26 o                         
  -6   6   5        979.50        887.23        72.30 o                         
  -5   6   5        821.93        825.99        69.82 o                         
  -4   6   5        111.21        137.83        30.89 o                         
  -3   6   5          0.93          9.47        17.57 o                         
  -2   6   5        597.86        683.88        64.50 o                         
  -1   6   5        536.82        613.38        61.15 o                         
   0   6   5       1674.63       1639.65        99.05 o                         
   1   6   5          6.58         38.78        23.66 o                         
   2   6   5        767.22        757.17        68.30 o                         
   3   6   5          0.34         -4.68        14.95 o                         
   4   6   5        278.80        299.93        36.23 o                         
   5   6   5        132.73         80.03        22.37 o                         
   6   6   5       2172.83       2150.54       102.04 o                         
   7   6   5       1947.08       1895.87       109.28 o                         
   8   6   5        696.77        707.48        56.12 o                         
   9   6   5        250.63        187.77        30.81 o                         
  10   6   5         23.31        116.57        34.31 o                         
  11   6   5          6.74        -10.47        22.32 o                         
  12   6   5        120.26         97.87        24.34 o                         
  13   6   5        414.27        458.73        49.07 o                         
 -10   7   5       1244.07       1233.99       104.68 o                         
  -9   7   5        109.75        171.04        42.80 o                         
  -8   7   5        629.58        730.61        85.54 o                         
  -7   7   5        284.22        242.33        52.73 o                         
  -6   7   5        731.39        851.90        93.96 o                         
  -5   7   5        487.79        481.69        48.33 o                         
  -4   7   5        287.44        332.62        41.76 o                         
  -3   7   5        150.48        128.44        32.88 o                         
  -2   7   5        244.16        200.95        32.88 o                         
  -1   7   5       1113.07       1030.74        71.45 o                         
   0   7   5        201.72        214.99        34.26 o                         
   1   7   5        939.29       1074.55        73.32 o                         
   2   7   5        153.78         95.62        54.15 o                         
   3   7   5        616.63        789.59        63.39 o                         
   4   7   5          2.27          5.57        34.92 o                         
   5   7   5        443.50        448.56        48.26 o                         
   6   7   5        496.95        575.99        54.30 o                         
   7   7   5          4.00         96.98        39.52 o                         
   8   7   5        250.95        247.26        58.05 o                         
 -25   0   6       2147.89       2411.43       153.04 o                         
 -24   0   6       2435.82       2466.46       108.85 o                         
 -23   0   6          0.04         -5.53        20.57 o                         
 -22   0   6         80.62         40.76        23.64 o                         
 -21   0   6        239.98        215.26        39.34 o                         
 -20   0   6         20.26         76.25        38.22 o                         
 -19   0   6       2784.95       2609.12       169.74 o                         
 -18   0   6       8433.71       8254.05       297.31 o                         
 -17   0   6       2376.48       2433.06       156.98 o                         
 -16   0   6        544.67        425.24        66.07 o                         
 -15   0   6        241.25        230.65        47.11 o                         
 -14   0   6       9101.87       9028.88       267.71 o                         
 -13   0   6       2273.23       1981.90       120.42 o                         
 -12   0   6       7296.92       7220.56       218.13 o                         
 -11   0   6      11091.18      11648.13       257.30 o                         
 -10   0   6       1127.97       1340.41       187.14 o                         
  -9   0   6         20.37         43.97        39.45 o                         
  -8   0   6        366.43        389.12        91.82 o                         
  -7   0   6       2595.67       2631.46       216.38 o                         
  -6   0   6      21398.84      20554.45       556.90 o                         
  -5   0   6      36590.79      35193.73       434.95 o                         
  -4   0   6      14841.54      13858.80       502.41 o                         
  -3   0   6      12788.14      12922.80       198.67 o                         
  -2   0   6      29074.62      28641.76       353.96 o                         
   0   0   6      10574.55      11288.42       144.06 o                         
   1   0   6      16319.77      17018.33       207.71 o                         
   2   0   6      33979.69      34451.56       350.02 o                         
   3   0   6       1626.77       1492.40       126.60 o                         
   4   0   6       1310.13       1358.36       133.36 o                         
   5   0   6       1117.50       1174.97       135.06 o                         
   6   0   6      29193.29      32993.16       401.51 o                         
   7   0   6      50453.54      53374.79       628.69 o                         
   8   0   6        959.58        690.30        65.81 o                         
   9   0   6      11801.11      11361.42       305.77 o                         
  10   0   6        150.11         89.35        34.86 o                         
  11   0   6       8935.19       8467.38       279.68 o                         
  12   0   6         55.23         55.10        37.90 o                         
  13   0   6         17.15         42.69        24.19 o                         
  14   0   6       7525.27       7567.83       201.78 o                         
  15   0   6        990.19        987.63        75.91 o                         
  16   0   6        231.77        223.37        40.90 o                         
  17   0   6       1932.29       1954.88       163.51 o                         
  18   0   6         15.33        -40.87        40.87 o                         
  19   0   6         35.78         44.80        38.71 o                         
  20   0   6        765.29        838.77        96.35 o                         
  21   0   6       3444.03       3855.86       190.02 o                         
  22   0   6        463.70        669.47        73.43 o                         
 -25   1   6        809.20        687.79        57.61 o                         
 -24   1   6        786.67        690.07        52.36 o                         
 -23   1   6        874.45        821.61        56.86 o                         
 -22   1   6         83.18         28.67        18.38 o                         
 -21   1   6         24.77         11.86        26.06 o                         
 -20   1   6       2704.55       2598.58        89.55 o                         
 -19   1   6       5638.08       5630.88       147.90 o                         
 -18   1   6         99.47        186.17        34.07 o                         
 -17   1   6       3154.82       2960.08       126.72 o                         
 -16   1   6        952.57        959.52        61.27 o                         
 -15   1   6          0.63        -13.79        14.18 o                         
 -14   1   6       4386.76       4286.18       109.19 o                         
 -13   1   6       7430.10       6665.09       161.90 o                         
 -12   1   6        178.23        151.35        25.52 o                         
 -11   1   6      11802.90      12838.45       207.76 o                         
 -10   1   6      26439.87      28968.66       415.81 o                         
  -9   1   6       2791.31       3134.85       139.15 o                         
  -8   1   6        211.27        230.17        43.18 o                         
  -7   1   6       5300.63       5410.34       177.09 o                         
  -6   1   6       8477.52       8752.65       253.65 o                         
  -5   1   6       3289.15       3074.32       210.38 o                         
  -4   1   6      26074.08      25511.38       576.06 o                         
  -3   1   6        797.91        680.08        92.94 o                         
  -2   1   6        315.85        246.03        39.05 o                         
  -1   1   6        810.13        669.87        85.77 o                         
   0   1   6      34869.32      32740.43       597.03 o                         
   1   1   6       2605.60       2457.34       170.33 o                         
   2   1   6      13136.38      12412.37       280.38 o                         
   3   1   6      21138.61      21451.27       298.81 o                         
   4   1   6       3226.92       3389.61       105.35 o                         
   5   1   6       2724.01       2914.36        81.76 o                         
   6   1   6         73.43        104.45        16.41 o                         
   7   1   6       3038.13       2850.08        61.81 o                         
   8   1   6        978.55       1259.98        51.71 o                         
   9   1   6       4713.17       4230.90       112.64 o                         
  10   1   6       2639.81       2570.75        89.61 o                         
  11   1   6        127.15        132.16        25.96 o                         
  12   1   6        595.75        537.57        44.22 o                         
  13   1   6       1181.32       1159.05        65.11 o                         
  14   1   6       2056.42       2024.73        85.84 o                         
  15   1   6       2856.27       3022.54       109.78 o                         
  16   1   6       6636.01       7295.23       168.08 o                         
  17   1   6        620.08        592.99        71.62 o                         
  18   1   6         11.50         44.17        45.27 o                         
  19   1   6          5.07         29.96        31.29 o                         
  20   1   6       1104.18       1144.32        78.15 o                         
  21   1   6        212.81        195.05        32.96 o                         
 -24   2   6       1279.71       1029.56        63.76 o                         
 -23   2   6         21.87         36.65        28.06 o                         
 -22   2   6          6.39        -18.04        18.04 o                         
 -21   2   6        358.60        373.29        44.97 o                         
 -20   2   6        151.93        149.99        25.25 o                         
 -19   2   6       3183.55       3025.53       124.78 o                         
 -18   2   6       5127.20       5198.82       148.32 o                         
 -17   2   6        333.28        273.39        30.88 o                         
 -16   2   6       1107.36        988.92        54.03 o                         
 -15   2   6        180.91        172.17        29.34 o                         
 -14   2   6       1643.09       1464.34        72.19 o                         
 -13   2   6          0.12          1.93        20.96 o                         
 -12   2   6       5216.84       5056.53       105.65 o                         
 -11   2   6       6168.98       6061.03       110.79 o                         
 -10   2   6        923.51        975.17        43.64 o                         
  -9   2   6       3857.90       3960.55        79.88 o                         
  -8   2   6       5596.05       5685.91       104.97 o                         
  -7   2   6        604.01        670.78        43.15 o                         
  -6   2   6      15970.03      17429.30       201.75 o                         
  -5   2   6      15458.93      17215.58       203.41 o                         
  -4   2   6       2745.23       2697.89        95.51 o                         
  -3   2   6       8621.00       8928.38       288.73 o                         
  -2   2   6      10075.12      10592.51       174.37 o                         
  -1   2   6      10700.93      10820.13       205.05 o                         
   0   2   6         13.25          0.41        13.16 o                         
   1   2   6      14761.97      15563.94       255.95 o                         
   2   2   6       3619.81       3858.67        75.51 o                         
   3   2   6        122.05         96.18        13.67 o                         
   4   2   6         93.58        125.24        15.14 o                         
   5   2   6          1.46          0.28        13.49 o                         
   6   2   6       8102.70       8404.20       153.16 o                         
   7   2   6       3974.72       3798.35       110.56 o                         
   8   2   6      22838.10      20844.11       389.78 o                         
   9   2   6        682.21        721.92        45.72 o                         
  10   2   6       3091.36       3081.10       119.44 o                         
  11   2   6       1763.76       1732.72        80.08 o                         
  12   2   6        560.11        540.73        47.70 o                         
  13   2   6        179.30        166.25        29.20 o                         
  14   2   6       2159.41       2261.15        93.14 o                         
  15   2   6       2783.37       2871.91       130.47 o                         
  16   2   6        394.77        346.88        39.95 o                         
  17   2   6        473.36        553.46        47.17 o                         
  18   2   6         26.54         -0.28        35.27 o                         
  19   2   6         89.66         62.99        21.61 o                         
  20   2   6        550.74        458.65        42.78 o                         
  21   2   6       1544.67       1885.94       127.14 o                         
 -23   3   6        398.77        428.10        66.52 o                         
 -22   3   6        110.75         78.55        67.92 o                         
 -21   3   6         71.14        101.18        33.83 o                         
 -20   3   6        246.88        207.89        38.64 o                         
 -19   3   6        966.25        861.74        74.65 o                         
 -18   3   6        432.91        391.45        43.30 o                         
 -17   3   6       2221.34       2151.96        95.07 o                         
 -16   3   6         64.42         72.42        25.72 o                         
 -15   3   6         62.59         51.36        31.02 o                         
 -14   3   6        955.52        908.98        77.31 o                         
 -13   3   6       2660.24       2559.59       121.90 o                         
 -12   3   6          4.44         -9.69        26.97 o                         
 -11   3   6       7603.35       7510.50       194.49 o                         
 -10   3   6       6213.36       6321.45       213.07 o                         
  -9   3   6       2833.50       2790.79       111.99 o                         
  -8   3   6        575.03        579.21        51.25 o                         
  -7   3   6       1340.77       1210.71        69.98 o                         
  -6   3   6       6315.27       6080.83       122.27 o                         
  -5   3   6         65.83         43.60        15.04 o                         
  -4   3   6       7052.95       7045.38       107.55 o                         
  -3   3   6          5.92         16.84         9.72 o                         
  -2   3   6        559.01        529.88        26.67 o                         
  -1   3   6        357.54        340.88        23.90 o                         
   0   3   6       5582.83       5637.45        94.77 o                         
   1   3   6       2286.62       2299.77        62.75 o                         
   2   3   6       3035.18       3388.93        75.06 o                         
   3   3   6       9563.15       8971.48       139.49 o                         
   4   3   6        476.28        491.33        33.39 o                         
   5   3   6       4072.49       3965.20        94.67 o                         
   6   3   6         66.65        112.38        20.80 o                         
   7   3   6        447.96        429.83        35.62 o                         
   8   3   6        321.55        469.71        40.42 o                         
   9   3   6        879.30        793.13        51.52 o                         
  10   3   6         41.10         45.42        24.69 o                         
  11   3   6        617.66        651.89        57.27 o                         
  12   3   6        439.50        517.24        45.45 o                         
  13   3   6       1367.80       1502.29       107.41 o                         
  14   3   6       1367.31       1447.08       113.26 o                         
  15   3   6       2699.59       2852.14       109.63 o                         
  16   3   6        932.98        948.78        79.18 o                         
  17   3   6        107.97         76.76        21.45 o                         
  18   3   6          8.10         22.18        21.07 o                         
  19   3   6        118.56        168.09        44.43 o                         
  20   3   6        933.22       1133.96        70.37 o                         
 -21   4   6         66.64         55.71        21.48 o                         
 -20   4   6          3.55         16.21        19.26 o                         
 -19   4   6        355.03        324.27        45.91 o                         
 -18   4   6        763.12        770.49        71.22 o                         
 -17   4   6         10.20         -5.59        29.12 o                         
 -16   4   6        339.94        351.05        52.93 o                         
 -15   4   6        215.96        237.04        69.33 o                         
 -14   4   6        868.35        935.89        84.49 o                         
 -13   4   6          4.64         -8.38        30.28 o                         
 -12   4   6        145.56        128.51        33.72 o                         
 -11   4   6        860.21        717.59        68.74 o                         
 -10   4   6        146.08        146.51        27.93 o                         
  -9   4   6        942.38        916.78        55.77 o                         
  -8   4   6         48.41         28.58        16.17 o                         
  -7   4   6        938.96        992.01        47.65 o                         
  -6   4   6       2228.96       2202.39        68.35 o                         
  -5   4   6        487.37        390.41        26.46 o                         
  -4   4   6       1224.13       1174.10        43.34 o                         
  -3   4   6       2121.53       2177.75        54.52 o                         
  -2   4   6       2765.78       2695.02        65.53 o                         
  -1   4   6       2056.35       1923.84        55.24 o                         
   0   4   6         87.80         86.82        12.45 o                         
   1   4   6         79.53         47.49        11.26 o                         
   2   4   6       1021.76        929.19        54.73 o                         
   3   4   6        116.64         90.89        20.06 o                         
   4   4   6        712.30        828.14        53.75 o                         
   5   4   6        233.65        221.31        30.00 o                         
   6   4   6       1803.18       1822.75        82.35 o                         
   7   4   6        360.64        377.52        42.20 o                         
   8   4   6       1585.31       1545.96        81.74 o                         
   9   4   6        553.47        543.62        67.98 o                         
  10   4   6       1192.36       1208.82       101.38 o                         
  11   4   6        382.93        467.54       107.88 o                         
  12   4   6         46.03         54.95        29.35 o                         
  13   4   6        327.37        403.74        48.58 o                         
  14   4   6        765.17        671.16        71.10 o                         
  15   4   6         69.20        146.99        83.95 o                         
  16   4   6          4.98         11.61        32.62 o                         
  17   4   6        268.27        258.13        44.65 o                         
  18   4   6         53.60         79.28        23.19 o                         
 -19   5   6        271.09        256.69        36.27 o                         
 -18   5   6          0.55         16.85        17.75 o                         
 -17   5   6        260.14        217.61        28.38 o                         
 -16   5   6          0.88          6.26        15.66 o                         
 -15   5   6         21.16         31.36        20.21 o                         
 -14   5   6          4.69         29.26        23.35 o                         
 -13   5   6         92.77         24.98        37.10 o                         
 -12   5   6          0.97         -0.09        30.66 o                         
 -11   5   6        438.35        383.35        42.92 o                         
 -10   5   6       1290.21       1306.94        73.92 o                         
  -9   5   6        371.44        515.76        36.05 o                         
  -8   5   6        467.64        533.28        35.94 o                         
  -7   5   6         13.09         18.09        11.95 o                         
  -6   5   6        153.99        111.07        17.64 o                         
  -5   5   6        177.78        159.27        21.92 o                         
  -4   5   6        360.88        328.62        26.53 o                         
  -3   5   6          9.89         37.07        11.34 o                         
  -2   5   6        231.25        306.67        29.47 o                         
  -1   5   6         22.15         57.45        15.47 o                         
   0   5   6        591.59        523.06        37.67 o                         
   1   5   6          1.27         -5.03        11.94 o                         
   2   5   6        129.53        113.85        19.07 o                         
   3   5   6        647.95        539.06        39.35 o                         
   4   5   6         15.47         29.48        13.20 o                         
   5   5   6        223.05        292.43        35.83 o                         
   6   5   6        561.45        644.43        52.99 o                         
   7   5   6        125.49        171.63        31.03 o                         
   8   5   6        412.70        311.34        52.01 o                         
   9   5   6        132.05        100.83        50.93 o                         
  10   5   6          2.35          1.75        25.53 o                         
  11   5   6        117.89         89.72        41.92 o                         
  12   5   6          0.31        -18.69        29.54 o                         
  13   5   6          1.16         11.61        23.22 o                         
  14   5   6        265.78        244.77        40.88 o                         
  15   5   6          3.22         52.17        17.96 o                         
  16   5   6        336.84        312.20        39.64 o                         
 -15   6   6         20.26         -2.66        62.60 o                         
 -14   6   6         67.11         83.54        20.87 o                         
 -13   6   6         23.86         54.74        18.34 o                         
 -12   6   6          0.32         -3.18        16.80 o                         
 -11   6   6         14.11         85.83        27.43 o                         
 -10   6   6          1.29        -15.87        17.76 o                         
  -9   6   6        133.55         85.20        50.72 o                         
  -8   6   6         20.67          9.68        15.04 o                         
  -7   6   6          0.67         -4.20        14.02 o                         
  -6   6   6          0.02        -17.46        17.46 o                         
  -5   6   6          5.44          4.62        22.55 o                         
  -4   6   6          4.81         14.90        18.48 o                         
  -3   6   6         75.81        145.06        34.27 o                         
  -2   6   6        603.78        671.42        72.79 o                         
  -1   6   6        339.46        428.89        49.83 o                         
   0   6   6        255.61        282.05        33.31 o                         
   1   6   6          0.95          8.39        13.59 o                         
   2   6   6          1.18        -11.16        17.00 o                         
   3   6   6          0.27          3.75        14.96 o                         
   4   6   6        137.99        115.88        34.55 o                         
   5   6   6         66.99         63.23        19.53 o                         
   6   6   6        522.04        659.96        53.54 o                         
   7   6   6        130.80         81.19        20.68 o                         
   8   6   6          3.48         22.42        19.10 o                         
   9   6   6         55.35         35.15        17.66 o                         
  10   6   6          0.16         -1.00        26.05 o                         
  11   6   6        169.80        144.92        22.42 o                         
  12   6   6         56.60         25.73        21.87 o                         
  -9   7   6         68.52         54.28        24.87 o                         
  -8   7   6          7.92         11.60        19.99 o                         
  -7   7   6          6.51         47.26        27.41 o                         
  -6   7   6          9.46          6.89        21.40 o                         
  -5   7   6          0.55         39.18        25.95 o                         
  -4   7   6         24.96         32.54        24.89 o                         
  -3   7   6         33.13         59.96        32.30 o                         
  -2   7   6         22.37         -6.56        20.22 o                         
  -1   7   6          0.86         16.35        20.80 o                         
   0   7   6          4.96         16.04        22.06 o                         
   1   7   6          0.53        -11.61        26.85 o                         
   2   7   6         39.23         45.37        25.76 o                         
   3   7   6         17.96         14.27        24.16 o                         
   4   7   6          4.93         -8.54        22.60 o                         
   5   7   6         17.67         63.95        29.74 o                         
   6   7   6         16.29         16.42        26.90 o                         
 -25   1   7          0.41         36.26        28.19 o                         
 -24   1   7        597.34        442.91        40.64 o                         
 -23   1   7         34.06         59.54        19.26 o                         
 -22   1   7        138.97         84.98        23.00 o                         
 -21   1   7         29.28         -1.48        22.98 o                         
 -20   1   7          0.46        -19.57        19.57 o                         
 -19   1   7         11.51         14.24        19.59 o                         
 -18   1   7       1132.35       1025.50        67.70 o                         
 -17   1   7         34.51         27.54        14.33 o                         
 -16   1   7        146.04        105.36        21.95 o                         
 -15   1   7        276.14        228.78        25.41 o                         
 -14   1   7        158.28        122.93        19.19 o                         
 -13   1   7        101.22         52.90        14.00 o                         
 -12   1   7       1407.02       1358.51        53.60 o                         
 -11   1   7       1712.55       1479.69        54.12 o                         
 -10   1   7        216.42        191.38        18.72 o                         
  -9   1   7       1018.03       1091.09        40.18 o                         
  -8   1   7       1380.67       1476.57        47.73 o                         
  -7   1   7        103.96        140.76        31.29 o                         
  -6   1   7        501.78        529.50        97.18 o                         
  -5   1   7       2698.39       2713.84       202.82 o                         
  -4   1   7       4519.14       4179.08       113.02 o                         
  -3   1   7        765.37        849.48       108.42 o                         
  -2   1   7       4463.21       4199.46       219.67 o                         
  -1   1   7       1749.37       1868.89       145.57 o                         
   0   1   7       3392.66       3120.57       189.71 o                         
   1   1   7        479.79        480.37        79.67 o                         
   2   1   7       1793.03       1746.48       111.31 o                         
   3   1   7        769.95        760.18        62.10 o                         
   4   1   7        352.49        395.08        28.31 o                         
   5   1   7       4465.02       4399.19        86.23 o                         
   6   1   7        445.52        506.40        33.19 o                         
   7   1   7         36.53         35.16        13.56 o                         
   8   1   7        312.18        255.47        27.11 o                         
   9   1   7        474.14        437.10        38.97 o                         
  10   1   7         74.61        153.74        28.14 o                         
  11   1   7        679.08        652.13        49.14 o                         
  12   1   7        286.29        197.05        30.97 o                         
  13   1   7        150.28        157.34        27.92 o                         
  14   1   7         17.78         11.57        18.57 o                         
  15   1   7       1166.80       1193.05        59.21 o                         
  16   1   7        134.22        159.54        30.32 o                         
  17   1   7          0.61        -22.49        22.49 o                         
  18   1   7        323.12        241.88        35.38 o                         
  19   1   7          1.41         42.11        21.41 o                         
  20   1   7          0.01         11.90        17.36 o                         
  21   1   7         25.38          6.97        14.98 o                         
 -24   2   7          0.69         21.92        13.96 o                         
 -23   2   7        773.86        709.97        49.42 o                         
 -22   2   7        338.76        302.88        35.45 o                         
 -21   2   7        331.44        231.71        34.25 o                         
 -20   2   7          3.36         19.12        17.94 o                         
 -19   2   7        784.75        709.32        47.61 o                         
 -18   2   7        136.13        124.09        22.60 o                         
 -17   2   7       1519.57       1466.55        67.57 o                         
 -16   2   7        910.07        812.50        49.27 o                         
 -15   2   7        347.32        278.14        28.97 o                         
 -14   2   7          0.14         -8.64        15.66 o                         
 -13   2   7        453.29        380.46        31.72 o                         
 -12   2   7        514.29        446.56        33.55 o                         
 -11   2   7        130.79        105.59        17.12 o                         
 -10   2   7       3086.47       2953.83        76.12 o                         
  -9   2   7       1727.58       1520.73        52.56 o                         
  -8   2   7         27.87         37.81        10.62 o                         
  -7   2   7        214.64        196.32        23.45 o                         
  -6   2   7       2036.10       2053.10        59.04 o                         
  -5   2   7        820.06        798.88        33.24 o                         
  -4   2   7       3500.08       3493.28        62.31 o                         
  -3   2   7      12224.32      12925.37       271.41 o                         
  -2   2   7        439.24        441.55        30.16 o                         
  -1   2   7        730.26        910.22        40.86 o                         
   0   2   7         36.11         47.06        11.76 o                         
   1   2   7       1477.58       1416.87        55.90 o                         
   2   2   7        901.07        873.04        43.45 o                         
   3   2   7       8092.45       7770.16       161.18 o                         
   4   2   7        705.34        516.64        32.58 o                         
   5   2   7         11.17         43.45        15.45 o                         
   6   2   7         69.20         45.79        15.13 o                         
   7   2   7          2.28          3.38        12.48 o                         
   8   2   7        438.63        462.70        44.45 o                         
   9   2   7        737.95        702.90        46.41 o                         
  10   2   7       4032.71       3735.94       117.81 o                         
  11   2   7        568.00        521.78        45.20 o                         
  12   2   7       1018.60       1083.60        79.52 o                         
  13   2   7          0.07        -14.03        18.32 o                         
  14   2   7          3.41         -5.02        21.07 o                         
  15   2   7         33.02         55.94        26.99 o                         
  16   2   7        630.28        603.11        44.23 o                         
  17   2   7        404.00        400.86        35.74 o                         
  18   2   7         70.16         55.43        18.68 o                         
  19   2   7        123.83         97.06        20.29 o                         
  20   2   7         96.24        131.95        24.61 o                         
 -23   3   7         57.49         35.87        26.53 o                         
 -22   3   7         15.26         64.37        40.89 o                         
 -21   3   7         84.56         73.56        39.20 o                         
 -20   3   7          7.48         -7.49        19.58 o                         
 -19   3   7          1.16          9.74        22.44 o                         
 -18   3   7       2019.46       1977.76       112.01 o                         
 -17   3   7       1824.84       2032.88       141.42 o                         
 -16   3   7         46.48         71.08        31.76 o                         
 -15   3   7        111.60        121.01        36.25 o                         
 -14   3   7        282.80        286.72        46.29 o                         
 -13   3   7        370.45        323.30        47.71 o                         
 -12   3   7       3154.73       3275.54       134.05 o                         
 -11   3   7       2495.14       2415.13       112.56 o                         
 -10   3   7        602.09        604.17        57.28 o                         
  -9   3   7       3720.74       3802.96       132.96 o                         
  -8   3   7         72.78         73.28        25.94 o                         
  -7   3   7         25.95         62.98        22.33 o                         
  -6   3   7        808.48        773.77        39.18 o                         
  -5   3   7       2805.90       2680.54        69.31 o                         
  -4   3   7       3226.40       3021.82        72.58 o                         
  -3   3   7       1195.02       1291.81        43.86 o                         
  -2   3   7       1592.80       1829.06        53.55 o                         
  -1   3   7        882.36        783.28        37.41 o                         
   0   3   7        593.47        615.05        33.82 o                         
   1   3   7       4000.38       4078.51        84.96 o                         
   2   3   7       4328.83       4141.67        79.77 o                         
   3   3   7        102.81        109.60        17.47 o                         
   4   3   7       3250.96       3333.79        88.41 o                         
   5   3   7       2128.27       1899.28        69.29 o                         
   6   3   7        234.54        210.47        25.79 o                         
   7   3   7        160.00        199.69        26.78 o                         
   8   3   7       1569.99       1432.66        68.57 o                         
   9   3   7        412.84        358.43        38.14 o                         
  10   3   7        105.58         68.28        24.48 o                         
  11   3   7       1367.98       1484.23        73.27 o                         
  12   3   7        497.83        448.80        48.66 o                         
  13   3   7          0.47        -20.04        29.59 o                         
  14   3   7         61.98         54.54        31.59 o                         
  15   3   7        968.89        902.41        79.00 o                         
  16   3   7         91.60         92.27        31.48 o                         
  17   3   7        402.58        398.91        44.61 o                         
  18   3   7         82.86         72.23        32.46 o                         
  19   3   7        222.20        250.31        35.78 o                         
 -21   4   7         13.71         11.06        34.70 o                         
 -20   4   7        364.09        411.12        48.14 o                         
 -19   4   7        404.74        409.53        51.57 o                         
 -18   4   7         19.35          2.40        24.82 o                         
 -17   4   7        984.21       1031.47        83.36 o                         
 -16   4   7       1671.73       1725.78       108.28 o                         
 -15   4   7         52.35        113.71        38.86 o                         
 -14   4   7         98.52         68.99        36.00 o                         
 -13   4   7        424.56        419.35        55.67 o                         
 -12   4   7       1087.81       1066.51        84.05 o                         
 -11   4   7        142.94        150.12        39.16 o                         
 -10   4   7       4076.83       4272.81       157.51 o                         
  -9   4   7       1367.62       1355.09        89.36 o                         
  -8   4   7         33.38         57.12        18.95 o                         
  -7   4   7         69.50         88.91        23.19 o                         
  -6   4   7        816.72        774.78        50.34 o                         
  -5   4   7         44.55         19.12        10.60 o                         
  -4   4   7       6641.66       6764.60       110.21 o                         
  -3   4   7       6067.12       6018.35       114.62 o                         
  -2   4   7          0.60         41.68        15.60 o                         
  -1   4   7       1184.15       1266.32        53.44 o                         
   0   4   7          2.76          5.80         9.63 o                         
   1   4   7         42.43          6.96         9.53 o                         
   2   4   7          2.08        -12.76        15.64 o                         
   3   4   7       3637.26       3656.96       111.14 o                         
   4   4   7       2453.62       2394.44        92.64 o                         
   5   4   7        284.94        305.71        37.30 o                         
   6   4   7        961.48        996.98        64.31 o                         
   7   4   7       1743.67       1734.71        86.44 o                         
   8   4   7         17.53         -6.56        23.62 o                         
   9   4   7       1090.72       1039.92       126.50 o                         
  10   4   7       2468.08       2453.01       164.50 o                         
  11   4   7         60.51         38.97        30.02 o                         
  12   4   7        455.36        417.55        48.51 o                         
  13   4   7         26.25         50.05        31.31 o                         
  14   4   7         47.72         62.59        30.69 o                         
  15   4   7         60.30         32.10        29.75 o                         
  16   4   7        637.56        727.73        51.88 o                         
  17   4   7        170.08        196.56        26.20 o                         
 -19   5   7         12.51         20.70        14.65 o                         
 -18   5   7        994.61        996.56        72.40 o                         
 -17   5   7       1408.26       1542.04        92.43 o                         
 -16   5   7         21.45          9.35        12.32 o                         
 -15   5   7        753.67        748.96        55.54 o                         
 -14   5   7          5.91        -19.47        22.18 o                         
 -13   5   7         52.82         42.65        19.20 o                         
 -12   5   7        888.20        956.82        63.88 o                         
 -11   5   7       3192.89       3139.63       112.83 o                         
 -10   5   7         14.06         13.70        17.31 o                         
  -9   5   7       2584.35       2664.95        89.00 o                         
  -8   5   7        270.14        319.09        31.79 o                         
  -7   5   7         80.60         73.84        16.61 o                         
  -6   5   7         16.93         20.66        15.94 o                         
  -5   5   7       1707.88       1763.24        79.40 o                         
  -4   5   7       1781.62       1991.22        71.92 o                         
  -3   5   7        724.87        835.21        47.06 o                         
  -2   5   7       2459.57       2537.02        80.26 o                         
  -1   5   7         20.37         31.70        14.27 o                         
   0   5   7        854.21        797.81        47.13 o                         
   1   5   7        599.22        618.49        40.87 o                         
   2   5   7       4177.57       4322.99       107.89 o                         
   3   5   7         85.18         69.75        16.11 o                         
   4   5   7       2445.54       2673.99        87.91 o                         
   5   5   7       3291.11       3403.31       100.58 o                         
   6   5   7        764.82        824.24        60.22 o                         
   7   5   7         96.57         97.40        25.22 o                         
   8   5   7        266.91        276.75        51.04 o                         
   9   5   7        705.33        693.98        75.23 o                         
  10   5   7         53.18         51.28        30.02 o                         
  11   5   7       1863.21       1867.16        95.47 o                         
  12   5   7         42.70         38.48        19.06 o                         
  13   5   7        298.56        252.99        42.37 o                         
  14   5   7         21.43         32.57        23.79 o                         
  15   5   7        539.75        495.23        39.74 o                         
 -15   6   7         32.59         57.22        29.81 o                         
 -14   6   7        338.75        281.42        53.56 o                         
 -13   6   7         79.71        135.01        62.23 o                         
 -12   6   7        618.81        553.45        53.42 o                         
 -11   6   7         22.21        -15.67        15.67 o                         
 -10   6   7       1400.67       1537.92       114.39 o                         
  -9   6   7        391.90        355.50        45.63 o                         
  -8   6   7        416.99        378.45        66.61 o                         
  -7   6   7         10.58         -3.75        15.00 o                         
  -6   6   7        432.83        400.89        67.40 o                         
  -5   6   7          4.13         49.91        33.72 o                         
  -4   6   7        887.68        750.18        93.15 o                         
  -3   6   7       4933.68       5051.13       236.62 o                         
  -2   6   7        815.75        728.70        93.11 o                         
  -1   6   7       1457.59       1452.33        88.99 o                         
   0   6   7         72.74         25.05        18.64 o                         
   1   6   7        802.52        843.80        55.82 o                         
   2   6   7         11.62         23.27        14.56 o                         
   3   6   7       1253.33       1314.04        70.65 o                         
   4   6   7        894.47        919.16        63.25 o                         
   5   6   7       1938.40       1953.74       101.32 o                         
   6   6   7         38.94         56.48        16.94 o                         
   7   6   7         96.75         62.82        27.70 o                         
   8   6   7        454.65        430.84        42.86 o                         
   9   6   7        200.66        157.86        25.42 o                         
  10   6   7       1269.33       1301.49        64.20 o                         
  11   6   7         20.52         34.31        16.59 o                         
  -7   7   7        281.93        283.56        51.17 o                         
  -6   7   7        220.08        270.88        47.67 o                         
  -5   7   7        427.07        406.34        60.04 o                         
  -4   7   7        265.57        258.96        48.90 o                         
  -3   7   7        324.03        312.97        55.51 o                         
  -2   7   7        527.29        515.80        69.72 o                         
  -1   7   7          6.60        -34.71        34.71 o                         
   0   7   7        331.73        333.42        58.13 o                         
   1   7   7         51.98         27.30        23.70 o                         
   2   7   7        598.21        554.76        72.41 o                         
   3   7   7         35.32         22.37        22.60 o                         
   4   7   7        580.65        635.93        79.96 o                         
 -25   0   8        441.73        449.25        67.01 o                         
 -24   0   8       1713.51       1582.81       131.92 o                         
 -23   0   8       4086.64       3848.01       217.29 o                         
 -22   0   8        132.09        191.54        64.26 o                         
 -21   0   8       2126.16       2575.42       192.85 o                         
 -20   0   8       1169.46        948.27        88.37 o                         
 -19   0   8        105.08         84.26        70.35 o                         
 -18   0   8       1661.00       1694.79       100.64 o                         
 -17   0   8       7423.51       7560.89       205.41 o                         
 -16   0   8         59.80        121.74        33.25 o                         
 -15   0   8       6602.74       7086.88       327.91 o                         
 -14   0   8       3058.08       3157.40       134.24 o                         
 -13   0   8       2825.34       2727.40       244.67 o                         
 -12   0   8       1371.59       1279.30        71.55 o                         
 -11   0   8      18247.89      19171.94       809.77 o                         
 -10   0   8       4666.81       5157.20       160.06 o                         
  -9   0   8       7156.67       7443.92       179.85 o                         
  -8   0   8      12963.53      14294.47       375.53 o                         
  -7   0   8       8814.22       9792.07       230.46 o                         
  -6   0   8       1310.93       1376.58        64.83 o                         
  -5   0   8       1367.66       1452.89        87.90 o                         
  -4   0   8      16927.26      17892.22       482.23 o                         
  -3   0   8       2177.70       2409.40       127.12 o                         
  -2   0   8      64253.07      59789.71       496.05 o                         
  -1   0   8      10652.77       8947.86        96.09 o                         
   0   0   8       2422.28       1933.94        71.92 o                         
   1   0   8       1323.30       1212.06        50.53 o                         
   2   0   8       6842.28       7188.47       204.09 o                         
   3   0   8       5319.92       5251.84       130.63 o                         
   4   0   8      16537.12      17335.96       193.97 o                         
   5   0   8      25116.36      24982.74       298.99 o                         
   6   0   8       1846.23       1652.06        81.78 o                         
   7   0   8        648.47        723.03        54.69 o                         
   8   0   8         26.29         44.19        34.31 o                         
   9   0   8       2109.30       1998.66       143.28 o                         
  10   0   8          6.67         29.94        24.97 o                         
  11   0   8      12220.52      11733.89       354.68 o                         
  12   0   8       6367.20       6788.24       193.17 o                         
  13   0   8          6.55         31.90        22.14 o                         
  14   0   8        407.24        409.57        52.83 o                         
  15   0   8         50.41         66.81        30.81 o                         
  16   0   8        202.50        264.66        41.37 o                         
  17   0   8       2051.47       2023.90       152.35 o                         
  18   0   8       3973.82       4143.42       212.73 o                         
  19   0   8        467.34        486.17        72.70 o                         
  20   0   8         25.50        183.08        40.40 o                         
 -25   1   8        787.41        769.79        58.32 o                         
 -24   1   8          7.74          5.66        18.16 o                         
 -23   1   8       1472.12       1382.71        70.62 o                         
 -22   1   8       5414.64       5435.69       167.49 o                         
 -21   1   8         60.60         19.60        20.52 o                         
 -20   1   8        292.07        273.42        36.02 o                         
 -19   1   8         59.10         52.39        24.11 o                         
 -18   1   8       1592.73       1519.18        82.37 o                         
 -17   1   8       1857.92       1806.21        72.02 o                         
 -16   1   8       6730.95       6839.22       136.56 o                         
 -15   1   8       7587.00       7834.65       146.71 o                         
 -14   1   8          1.92         -3.51        15.00 o                         
 -13   1   8       2125.51       1964.64        67.59 o                         
 -12   1   8       1401.10       1342.33        53.82 o                         
 -11   1   8       1047.06       1000.62        45.21 o                         
 -10   1   8       9496.60       9714.85       133.07 o                         
  -9   1   8      11749.02      12026.56       141.13 o                         
  -8   1   8        326.20        400.96        23.87 o                         
  -7   1   8       1693.44       1824.43        55.08 o                         
  -6   1   8        245.22        382.31        24.44 o                         
  -5   1   8          1.53         28.16        14.80 o                         
  -4   1   8      13433.93      14180.27       452.21 o                         
  -2   1   8       2541.49       2473.74       174.42 o                         
  -1   1   8       2492.50       2610.71       178.26 o                         
   0   1   8       7238.21       7464.40       176.77 o                         
   1   1   8        369.23        421.64        33.60 o                         
   2   1   8        290.94        306.35        19.09 o                         
   3   1   8       8412.55       8553.55        90.98 o                         
   4   1   8      21985.02      22107.18       252.74 o                         
   5   1   8          0.62         13.72        12.17 o                         
   6   1   8      11182.22      10641.27       152.50 o                         
   7   1   8       2434.43       2369.36        65.05 o                         
   8   1   8          0.90          2.56        13.81 o                         
   9   1   8        366.25        347.10        35.72 o                         
  10   1   8       9794.36      10165.06       192.52 o                         
  11   1   8       5343.08       5634.70       142.20 o                         
  12   1   8       5333.72       5371.57       142.14 o                         
  13   1   8       4295.78       4203.72       126.58 o                         
  14   1   8         73.42         35.03        22.87 o                         
  15   1   8        301.40        251.30        25.70 o                         
  16   1   8         33.14         40.93        13.86 o                         
  17   1   8       1508.49       1634.32        67.35 o                         
  18   1   8         66.53         73.58        38.32 o                         
  19   1   8       1344.67       1303.05        79.06 o                         
  20   1   8        469.70        423.79        78.92 o                         
 -24   2   8       1726.98       1720.65       117.35 o                         
 -23   2   8       2068.81       1863.70        92.55 o                         
 -22   2   8         47.23         43.52        33.23 o                         
 -21   2   8       1047.10       1048.56        65.58 o                         
 -20   2   8       1009.88        929.45        52.59 o                         
 -19   2   8         20.70         31.32        18.40 o                         
 -18   2   8        452.63        398.42        36.52 o                         
 -17   2   8       3168.87       3037.26        96.52 o                         
 -16   2   8        355.31        394.54        42.55 o                         
 -15   2   8       3475.37       3522.95       100.32 o                         
 -14   2   8       2775.76       2652.89        84.26 o                         
 -13   2   8        360.17        380.13        32.63 o                         
 -12   2   8         73.05         56.08        15.99 o                         
 -11   2   8       4177.61       3974.22        93.36 o                         
 -10   2   8       3393.12       3371.79        82.63 o                         
  -9   2   8        716.88        591.63        34.73 o                         
  -8   2   8      15601.00      16840.26       284.52 o                         
  -7   2   8       2773.50       2777.14        67.67 o                         
  -6   2   8          3.12         15.41         8.25 o                         
  -5   2   8       1471.11       1554.87        47.99 o                         
  -4   2   8       5467.36       5745.11        90.54 o                         
  -3   2   8        239.42        353.85        22.25 o                         
  -2   2   8      22923.37      25525.13       254.06 o                         
  -1   2   8      12772.11      14804.68       132.34 o                         
   0   2   8       2790.90       2850.79        58.85 o                         
   1   2   8       1694.53       1556.37        45.95 o                         
   2   2   8       3609.24       3515.25        67.69 o                         
   3   2   8       5541.35       5455.71       136.24 o                         
   4   2   8       7365.77       7170.87       151.07 o                         
   5   2   8      10447.87       9626.93       150.60 o                         
   6   2   8       3486.90       3485.58        85.96 o                         
   7   2   8        223.47        228.25        24.03 o                         
   8   2   8       1320.82       1271.75        54.58 o                         
   9   2   8       2350.86       2241.17        82.82 o                         
  10   2   8        109.36        186.80        34.31 o                         
  11   2   8       2921.86       3123.21       116.11 o                         
  12   2   8       4274.58       4223.74       134.64 o                         
  13   2   8         46.50         30.24        15.05 o                         
  14   2   8        225.46        234.39        28.61 o                         
  15   2   8        399.50        380.52        38.07 o                         
  16   2   8        124.79        117.81        25.53 o                         
  17   2   8        520.68        534.58        45.64 o                         
  18   2   8       2512.58       2669.23       112.68 o                         
  19   2   8        298.28        356.86        42.06 o                         
 -23   3   8        499.17        552.05        68.61 o                         
 -22   3   8       1483.15       1551.93       199.33 o                         
 -21   3   8         68.03         63.83        24.15 o                         
 -20   3   8        875.28        881.19        89.32 o                         
 -19   3   8         44.39        129.04        34.96 o                         
 -18   3   8       2130.81       2282.84       118.19 o                         
 -17   3   8       1063.71       1162.17        86.96 o                         
 -16   3   8       1887.72       2012.68       113.37 o                         
 -15   3   8       1924.05       2068.04       114.08 o                         
 -14   3   8         41.67         25.01        25.77 o                         
 -13   3   8       1664.41       1711.52       100.44 o                         
 -12   3   8       1182.76       1177.66        83.04 o                         
 -11   3   8         83.45         98.36        27.27 o                         
 -10   3   8       1738.86       1779.38        96.04 o                         
  -9   3   8       2233.43       2223.24       102.93 o                         
  -8   3   8        826.51        815.73        62.70 o                         
  -7   3   8        586.31        531.02        49.59 o                         
  -6   3   8       1985.95       2073.19        77.10 o                         
  -5   3   8         85.05         98.81        20.97 o                         
  -4   3   8        486.09        514.53        28.66 o                         
  -3   3   8       6552.62       6529.67       127.33 o                         
  -2   3   8       1629.63       1577.99        54.10 o                         
  -1   3   8       1598.53       1651.69        55.81 o                         
   0   3   8       2621.55       2455.29        71.35 o                         
   1   3   8        144.13        143.66        17.20 o                         
   2   3   8         49.09         45.74        14.05 o                         
   3   3   8       2390.66       2200.43        71.99 o                         
   4   3   8       2877.14       2873.69        84.94 o                         
   5   3   8        148.71        117.63        22.29 o                         
   6   3   8       4178.46       3957.12       109.11 o                         
   7   3   8        952.36        937.93        57.39 o                         
   8   3   8        390.54        308.65        36.69 o                         
   9   3   8        418.44        579.31        45.19 o                         
  10   3   8        688.54        625.41        49.42 o                         
  11   3   8       4296.39       4567.56       145.93 o                         
  12   3   8       2465.11       2734.96       113.03 o                         
  13   3   8       2620.27       2661.10       137.66 o                         
  14   3   8         16.08         18.14        25.43 o                         
  15   3   8        895.50        832.36        73.51 o                         
  16   3   8          1.82         20.92        19.20 o                         
  17   3   8        469.17        456.10        41.20 o                         
  18   3   8        169.31        152.02        52.27 o                         
 -21   4   8        333.97        432.54        43.60 o                         
 -20   4   8         45.42         16.51        25.07 o                         
 -19   4   8         58.91         92.65        29.40 o                         
 -18   4   8        168.65        144.40        36.34 o                         
 -17   4   8        286.82        283.62        47.80 o                         
 -16   4   8         71.48         92.47        35.96 o                         
 -15   4   8        843.37        960.88        82.30 o                         
 -14   4   8        329.17        309.68        52.69 o                         
 -13   4   8         28.98         25.39        30.26 o                         
 -12   4   8        325.92        333.11        53.85 o                         
 -11   4   8       1235.13       1155.49        67.46 o                         
 -10   4   8        656.20        579.38        47.97 o                         
  -9   4   8        375.89        343.94        36.63 o                         
  -8   4   8       2087.01       2140.56        84.97 o                         
  -7   4   8         89.03         79.07        19.44 o                         
  -6   4   8        200.85        235.66        26.03 o                         
  -5   4   8          4.93         -2.90        10.94 o                         
  -4   4   8       2230.67       2204.91        72.18 o                         
  -3   4   8         13.55         38.45        22.23 o                         
  -2   4   8       6665.61       7098.46       127.14 o                         
  -1   4   8        600.92        642.53        40.56 o                         
   0   4   8          0.22         73.96        26.54 o                         
   1   4   8        200.93        208.58        23.73 o                         
   2   4   8        118.56         78.36        19.43 o                         
   3   4   8       2500.42       2512.34        95.29 o                         
   4   4   8       3165.94       2995.97       106.01 o                         
   5   4   8       1059.87       1019.71        64.89 o                         
   6   4   8         47.58         62.43        26.38 o                         
   7   4   8        152.94        165.06        30.49 o                         
   8   4   8        212.40        213.50        36.55 o                         
   9   4   8        324.81        306.20        55.66 o                         
  10   4   8         29.16         34.00        22.01 o                         
  11   4   8        796.54        824.16        65.69 o                         
  12   4   8        293.45        279.28        49.23 o                         
  13   4   8         30.61         39.48        71.05 o                         
  14   4   8        187.37        225.48        41.31 o                         
  15   4   8         20.85         28.34        23.36 o                         
  16   4   8          9.01         20.46        13.92 o                         
 -19   5   8         17.48          6.34        15.83 o                         
 -18   5   8        173.49        141.72        32.90 o                         
 -17   5   8          3.67          2.40        20.97 o                         
 -16   5   8         64.43         29.59        24.92 o                         
 -15   5   8         82.09         12.93        50.40 o                         
 -14   5   8         71.68         88.02        39.22 o                         
 -13   5   8         69.87         55.91        19.50 o                         
 -12   5   8        127.93        121.78        22.68 o                         
 -11   5   8         30.03          3.50        13.85 o                         
 -10   5   8        150.84         92.60        19.74 o                         
  -9   5   8         64.81         37.09        15.93 o                         
  -8   5   8          3.51        -15.01        15.01 o                         
  -7   5   8        778.85        793.11        54.80 o                         
  -6   5   8        256.84        224.61        35.42 o                         
  -5   5   8         13.41          0.81        15.10 o                         
  -4   5   8         34.42         11.44        13.08 o                         
  -3   5   8        248.58        256.76        27.70 o                         
  -2   5   8          7.43          8.64        10.76 o                         
  -1   5   8        138.11        145.80        26.67 o                         
   0   5   8        242.53        298.77        36.20 o                         
   1   5   8         11.15         44.53        19.88 o                         
   2   5   8        342.85        368.67        39.34 o                         
   3   5   8          0.57        -16.20        16.20 o                         
   4   5   8        530.92        499.79        48.56 o                         
   5   5   8         20.58         18.59        14.61 o                         
   6   5   8       1015.37       1030.86        56.79 o                         
   7   5   8          0.28        -16.05        16.05 o                         
   8   5   8         16.33          7.21        41.00 o                         
   9   5   8         99.62        107.94        43.17 o                         
  10   5   8        290.58        247.05        36.56 o                         
  11   5   8         52.74         32.91        20.03 o                         
  12   5   8        193.47        210.78        37.96 o                         
  13   5   8        196.18        227.16        39.07 o                         
  14   5   8         44.79        117.06        75.94 o                         
 -14   6   8          1.56         28.09        23.62 o                         
 -13   6   8          0.51         55.20        31.35 o                         
 -12   6   8        270.66        422.54        66.53 o                         
 -11   6   8         47.16        110.25        37.96 o                         
 -10   6   8         99.25        103.74        26.17 o                         
  -9   6   8          1.63         54.06        19.79 o                         
  -8   6   8          9.97         87.94        33.80 o                         
  -7   6   8         73.54         10.56        67.06 o                         
  -6   6   8        128.27        164.81        44.47 o                         
  -5   6   8        310.71        372.98        66.23 o                         
  -4   6   8        167.89        149.51        45.06 o                         
  -3   6   8          0.66         -1.76        21.59 o                         
  -2   6   8         55.47          6.99        20.34 o                         
  -1   6   8          3.25         33.78        19.60 o                         
   0   6   8          0.58          7.26        23.98 o                         
   1   6   8         73.65        127.16        67.60 o                         
   2   6   8         23.17         18.89        18.39 o                         
   3   6   8         82.19         70.09        24.32 o                         
   4   6   8         77.76         74.32        23.30 o                         
   5   6   8          1.03         22.38        18.53 o                         
   6   6   8          2.63          7.08        23.80 o                         
   7   6   8          4.69          2.83        17.99 o                         
   8   6   8        140.75        113.20        24.95 o                         
   9   6   8         30.16         16.19        19.34 o                         
  10   6   8          9.26          4.70        19.69 o                         
  -4   7   8         14.18         38.19        20.68 o                         
  -3   7   8         67.09        -20.84        20.84 o                         
  -2   7   8          3.25        -16.62        18.29 o                         
  -1   7   8         23.44         67.02        26.76 o                         
   0   7   8          0.20        -17.10        17.10 o                         
   1   7   8          8.27         64.26        27.71 o                         
 -24   1   9        266.23        212.64        38.49 o                         
 -23   1   9          4.12         28.61        22.02 o                         
 -22   1   9          2.47        -20.39        26.93 o                         
 -21   1   9         55.03         14.51        17.28 o                         
 -20   1   9        527.28        540.21        49.75 o                         
 -19   1   9         12.21         -4.25        18.34 o                         
 -18   1   9          4.13         -2.33        17.31 o                         
 -17   1   9         36.90         29.93        21.28 o                         
 -16   1   9         54.23         42.02        13.78 o                         
 -15   1   9        149.02         97.41        18.34 o                         
 -14   1   9        865.67        831.11        46.72 o                         
 -13   1   9         77.54         60.87        18.99 o                         
 -12   1   9        346.95        323.88        28.23 o                         
 -11   1   9        232.27        256.16        24.59 o                         
 -10   1   9         15.82         64.69        18.49 o                         
  -9   1   9         18.81         15.38        15.56 o                         
  -8   1   9       1634.91       1652.15        51.07 o                         
  -7   1   9        186.33        249.36        23.73 o                         
  -6   1   9       2086.41       2268.31        63.28 o                         
  -5   1   9        810.24        833.80        51.71 o                         
  -4   1   9       1706.07       2052.15        55.20 o                         
  -3   1   9          0.57          1.89         7.76 o                         
  -2   1   9       2384.12       2477.51        49.10 o                         
  -1   1   9        170.15        200.07        17.67 o                         
   0   1   9        506.49        755.38        30.62 o                         
   1   1   9         11.50          9.82         7.35 o                         
   2   1   9         49.27         36.64         8.71 o                         
   3   1   9        110.08        122.74        14.24 o                         
   4   1   9        232.70        169.27        21.75 o                         
   5   1   9       2190.60       2114.83        69.25 o                         
   6   1   9         89.81        110.03        19.92 o                         
   7   1   9          4.59         22.91        14.25 o                         
   8   1   9         16.62         32.53        15.49 o                         
   9   1   9         77.22         38.65        16.75 o                         
  10   1   9        444.54        422.49        35.17 o                         
  11   1   9         35.54         39.39        16.47 o                         
  12   1   9        423.44        382.34        34.51 o                         
  13   1   9         25.18         -1.75        20.83 o                         
  14   1   9         11.31         22.47        16.13 o                         
  15   1   9        457.80        429.30        33.30 o                         
  16   1   9         51.73         40.21        12.22 o                         
  17   1   9          0.08         30.09        15.91 o                         
  18   1   9         37.38         38.11        21.97 o                         
  19   1   9        141.67        191.93        29.42 o                         
 -23   2   9         17.01          8.72        15.70 o                         
 -22   2   9        498.24        468.27        40.77 o                         
 -21   2   9       1275.79       1185.28        67.58 o                         
 -20   2   9        481.59        421.83        46.03 o                         
 -19   2   9          4.14        -15.60        15.60 o                         
 -18   2   9          9.07         -9.60        14.28 o                         
 -17   2   9         90.67         73.06        20.48 o                         
 -16   2   9        490.16        422.16        36.71 o                         
 -15   2   9       1996.92       1958.24        75.50 o                         
 -14   2   9          3.53         -2.57        14.18 o                         
 -13   2   9       1071.46        954.02        50.51 o                         
 -12   2   9        311.31        257.31        27.33 o                         
 -11   2   9         68.35        108.61        21.85 o                         
 -10   2   9       1247.89       1248.52        52.49 o                         
  -9   2   9        891.96        813.69        40.96 o                         
  -8   2   9       1203.60       1297.78        50.23 o                         
  -7   2   9        630.82        742.71        37.53 o                         
  -6   2   9       1481.44       1342.71        43.47 o                         
  -5   2   9       1449.34       1291.73        42.10 o                         
  -4   2   9         48.65         36.27         9.10 o                         
  -3   2   9       4286.87       4513.45        70.89 o                         
  -2   2   9       4528.56       4497.51        65.76 o                         
  -1   2   9         76.95         99.13        12.41 o                         
   0   2   9        434.73        335.84        19.31 o                         
   1   2   9       4162.45       3853.77        70.03 o                         
   2   2   9         55.01         74.60        12.34 o                         
   3   2   9        749.11        741.27        42.96 o                         
   4   2   9       1546.99       1377.29        52.65 o                         
   5   2   9         31.32         49.00        20.35 o                         
   6   2   9       1128.10       1069.15        49.34 o                         
   7   2   9       1602.17       1568.11        61.02 o                         
   8   2   9        454.47        391.56        36.54 o                         
   9   2   9         19.04         24.19        23.81 o                         
  10   2   9        371.89        401.93        44.28 o                         
  11   2   9        506.55        476.25        48.81 o                         
  12   2   9         73.93         96.55        29.86 o                         
  13   2   9       1953.36       1931.35        91.72 o                         
  14   2   9        395.21        319.43        41.96 o                         
  15   2   9        134.53        156.02        23.93 o                         
  16   2   9          7.38         -3.33        25.26 o                         
  17   2   9         83.68         57.02        16.46 o                         
  18   2   9         77.15         60.31        20.06 o                         
  19   2   9        545.37        605.12        71.44 o                         
 -22   3   9         17.20        156.14        46.54 o                         
 -21   3   9       1241.98       1299.99        78.46 o                         
 -20   3   9       1029.21        942.56        71.64 o                         
 -19   3   9         14.87          0.47        46.59 o                         
 -18   3   9          0.18         17.73        26.70 o                         
 -17   3   9        186.25        181.55        41.47 o                         
 -16   3   9        379.02        444.20        44.50 o                         
 -15   3   9        693.65        703.33        53.80 o                         
 -14   3   9       4769.70       4847.96       136.12 o                         
 -13   3   9        272.17        258.43        33.29 o                         
 -12   3   9        245.36        287.35        36.64 o                         
 -11   3   9          5.50         14.20        23.09 o                         
 -10   3   9         69.29         76.92        26.41 o                         
  -9   3   9        159.74        174.82        35.04 o                         
  -8   3   9       4245.66       3943.99       136.54 o                         
  -7   3   9       5124.44       4922.74       149.55 o                         
  -6   3   9         90.79         81.04        22.39 o                         
  -5   3   9        227.52        277.07        27.91 o                         
  -4   3   9        124.93        146.37        19.90 o                         
  -3   3   9        100.54         88.98        19.11 o                         
  -2   3   9       3783.99       3536.94       101.63 o                         
  -1   3   9       7055.73       6410.85       137.14 o                         
   0   3   9        657.81        598.56        44.15 o                         
   1   3   9       1273.11       1495.52        58.57 o                         
   2   3   9        135.58        171.38        24.53 o                         
   3   3   9        668.71        638.10        40.98 o                         
   4   3   9        544.76        534.99        39.40 o                         
   5   3   9       3372.93       3162.01        98.27 o                         
   6   3   9       2870.14       2609.46        93.11 o                         
   7   3   9         11.54         14.00        15.50 o                         
   8   3   9       1003.34       1016.72        55.38 o                         
   9   3   9          6.36          9.64        15.27 o                         
  10   3   9        281.05        266.39        41.92 o                         
  11   3   9       1721.13       1834.00        93.71 o                         
  12   3   9       2145.31       2256.71       101.95 o                         
  13   3   9         84.00        118.04        36.48 o                         
  14   3   9       1445.26       1330.10        93.00 o                         
  15   3   9       1180.64       1121.51       107.13 o                         
  16   3   9          4.20        -11.24        19.00 o                         
  17   3   9         26.97          4.39        13.63 o                         
 -21   4   9        390.90        384.22        59.60 o                         
 -20   4   9         28.38         62.07        25.16 o                         
 -19   4   9        285.89        318.64        43.42 o                         
 -18   4   9          4.22         12.06        62.68 o                         
 -17   4   9        256.28        186.67        38.60 o                         
 -16   4   9       1814.78       1778.71       106.74 o                         
 -15   4   9       1125.50       1241.03        92.16 o                         
 -14   4   9        117.52        114.44        37.37 o                         
 -13   4   9       1664.50       1679.87       107.64 o                         
 -12   4   9       1596.34       1996.73       114.24 o                         
 -11   4   9        695.02        701.45        70.14 o                         
 -10   4   9        999.72       1071.49        82.94 o                         
  -9   4   9       1690.85       1764.21       102.22 o                         
  -8   4   9        900.38        837.84        70.72 o                         
  -7   4   9        862.95        938.95        61.21 o                         
  -6   4   9       2144.75       2224.83        89.51 o                         
  -5   4   9          1.43         -6.65        17.61 o                         
  -4   4   9        736.90        689.83        42.43 o                         
  -3   4   9       4663.07       4450.73       103.38 o                         
  -2   4   9       3493.65       3657.08       108.91 o                         
  -1   4   9         49.17         36.64        13.71 o                         
   0   4   9       3409.83       3547.29        92.76 o                         
   1   4   9       1033.81       1083.98        62.87 o                         
   2   4   9        151.17        122.52        23.92 o                         
   3   4   9        281.08        287.59        35.50 o                         
   4   4   9       3309.11       3262.81       113.85 o                         
   5   4   9        170.51        173.63        31.37 o                         
   6   4   9       1887.94       1931.09        93.66 o                         
   7   4   9       3695.78       3786.70       164.92 o                         
   8   4   9         15.04         -3.33        17.96 o                         
   9   4   9        239.02        155.96        33.41 o                         
  10   4   9        840.24        754.73        62.96 o                         
  11   4   9        705.47        746.69        76.10 o                         
  12   4   9          5.24         -8.98        26.36 o                         
  13   4   9       2624.05       2836.03       173.71 o                         
  14   4   9       1231.93       1348.70        87.59 o                         
  15   4   9          0.31        -20.52        20.52 o                         
  16   4   9          5.09        -16.83        16.97 o                         
 -18   5   9         63.01         39.85        25.00 o                         
 -17   5   9        187.87        218.95        29.66 o                         
 -16   5   9        207.06        137.09        24.26 o                         
 -15   5   9        414.19        483.84        45.33 o                         
 -14   5   9       1618.84       1773.92        85.84 o                         
 -13   5   9        206.20        207.96        31.95 o                         
 -12   5   9        656.07        728.91        57.09 o                         
 -11   5   9         34.58         -7.06        19.20 o                         
 -10   5   9        511.57        447.75        45.56 o                         
  -9   5   9          2.68         -9.24        17.50 o                         
  -8   5   9       1360.11       1344.95        91.65 o                         
  -7   5   9       2508.92       2608.26        97.30 o                         
  -6   5   9         33.83         26.38        16.60 o                         
  -5   5   9        639.51        682.31        52.54 o                         
  -4   5   9        399.95        332.48        38.87 o                         
  -3   5   9        182.20        162.67        23.28 o                         
  -2   5   9       1139.29       1166.03        65.68 o                         
  -1   5   9       3972.20       3986.95       121.65 o                         
   0   5   9          9.43          9.04        20.59 o                         
   1   5   9        385.20        451.72        42.67 o                         
   2   5   9        274.35        340.25        37.77 o                         
   3   5   9        424.60        381.47        41.14 o                         
   4   5   9         29.61         62.42        24.53 o                         
   5   5   9       1442.99       1308.67        75.31 o                         
   6   5   9       1331.18       1372.74        78.07 o                         
   7   5   9         39.67         19.75        21.34 o                         
   8   5   9        369.33        346.22        42.63 o                         
   9   5   9          0.84         11.59        19.76 o                         
  10   5   9        253.34        249.97        39.08 o                         
  11   5   9        449.44        460.45        58.41 o                         
  12   5   9       1651.74       1660.35        94.32 o                         
  13   5   9         31.31         62.77        23.19 o                         
 -14   6   9          0.96        102.62        35.27 o                         
 -13   6   9        767.90        695.94        81.15 o                         
 -12   6   9         97.96        329.03        60.40 o                         
 -11   6   9        193.33        174.10        45.52 o                         
 -10   6   9         26.35          3.07        25.02 o                         
  -9   6   9        416.90        483.77       203.86 o                         
  -8   6   9        500.72        363.16       111.90 o                         
  -7   6   9        239.08        280.81       119.65 o                         
  -6   6   9       1201.48       1326.19       260.48 o                         
  -5   6   9         41.88         48.30        29.20 o                         
  -4   6   9          8.03        -20.89        20.89 o                         
  -3   6   9       1482.41       1398.31        83.22 o                         
  -2   6   9       2106.92       2190.36       158.47 o                         
  -1   6   9         11.63          5.01        14.41 o                         
   0   6   9        775.28        674.35        60.93 o                         
   1   6   9        559.01        455.22        51.47 o                         
   2   6   9        125.75         98.83        27.25 o                         
   3   6   9          3.03         18.79        53.15 o                         
   4   6   9        863.57        753.35        67.51 o                         
   5   6   9         38.22         39.02        20.36 o                         
   6   6   9        236.17        249.25        33.38 o                         
   7   6   9       1066.12        988.21        62.14 o                         
   8   6   9         28.03         59.55        19.38 o                         
   9   6   9        314.70        208.81        32.55 o                         
 -24   0  10       2063.13       2019.32       141.09 o                         
 -23   0  10        806.79        806.46        97.63 o                         
 -22   0  10        134.80         90.23        38.56 o                         
 -21   0  10        396.21        482.30        84.87 o                         
 -20   0  10       4160.85       4752.63       258.05 o                         
 -19   0  10        493.50        504.54        91.21 o                         
 -18   0  10        929.62        967.65       127.61 o                         
 -17   0  10       1452.33       1718.03       156.85 o                         
 -16   0  10        528.43        607.65        97.01 o                         
 -15   0  10        695.07        677.25       101.08 o                         
 -14   0  10       9926.64      10326.34       351.98 o                         
 -13   0  10       9152.32       9730.15       325.99 o                         
 -12   0  10        249.36        283.62        73.67 o                         
 -11   0  10       6534.69       5860.05       293.49 o                         
 -10   0  10       1787.05       1578.44       141.98 o                         
  -9   0  10        370.30        298.20        56.41 o                         
  -8   0  10        773.50        623.75        73.79 o                         
  -7   0  10      27567.51      29096.96       768.74 o                         
  -6   0  10       2928.11       3168.34       102.42 o                         
  -5   0  10       7124.87       7155.57       151.89 o                         
  -4   0  10        810.43       1196.73        90.45 o                         
  -3   0  10        146.11        157.42        33.89 o                         
  -2   0  10         15.10         13.42        12.43 o                         
  -1   0  10      15100.26      15884.60       407.51 o                         
   0   0  10      14321.83      15265.87       192.26 o                         
   1   0  10       1788.69       1638.66        61.07 o                         
   2   0  10       6933.82       6759.18       171.82 o                         
   3   0  10       5886.75       5652.13       120.92 o                         
   4   0  10        131.11         99.66        22.02 o                         
   5   0  10        645.44        489.32       112.42 o                         
   6   0  10       5190.23       5029.40       228.07 o                         
   7   0  10       2201.96       2353.63       163.24 o                         
   8   0  10       3621.60       3376.02       199.60 o                         
   9   0  10       5647.16       5469.99       255.18 o                         
  10   0  10          0.30        -13.01        41.17 o                         
  11   0  10        510.10        467.38        54.69 o                         
  12   0  10       1399.39       1471.02        94.50 o                         
  13   0  10       7639.04       8323.99       493.65 o                         
  14   0  10        791.24        793.34        70.45 o                         
  15   0  10       3708.39       3811.34       145.55 o                         
  16   0  10       1098.73       1101.68        76.30 o                         
  17   0  10         20.93        -10.61        16.25 o                         
  18   0  10         34.49          3.53        20.25 o                         
 -24   1  10          0.86         39.98        29.95 o                         
 -23   1  10          2.43        -12.78        21.43 o                         
 -22   1  10       1386.57       1373.96        91.52 o                         
 -21   1  10       2349.82       2480.60       126.01 o                         
 -20   1  10        527.88        508.87        47.62 o                         
 -19   1  10       5421.13       5485.26       149.95 o                         
 -18   1  10       2130.23       2204.08        96.61 o                         
 -17   1  10          1.58         -4.46        15.16 o                         
 -16   1  10        111.61         94.99        20.66 o                         
 -15   1  10       2946.54       3101.41        91.11 o                         
 -14   1  10        356.27        384.94        33.18 o                         
 -13   1  10       9021.08       9250.75       158.78 o                         
 -12   1  10      12439.67      12873.88       169.72 o                         
 -11   1  10       2349.23       2361.02        71.06 o                         
 -10   1  10       1641.94       1596.43        71.74 o                         
  -9   1  10        132.65        136.60        17.97 o                         
  -8   1  10       3966.18       3788.33        96.78 o                         
  -7   1  10          6.73         -2.23        13.18 o                         
  -6   1  10      19892.03      19911.16       230.00 o                         
  -5   1  10      15156.68      15710.78       181.03 o                         
  -4   1  10       8619.89       9642.05       115.20 o                         
  -3   1  10       1278.54       1188.05        35.89 o                         
  -2   1  10       2596.41       2680.53        49.89 o                         
  -1   1  10        170.16        207.51        15.94 o                         
   0   1  10      11140.24      11270.70       121.24 o                         
   1   1  10       9427.50       8966.58       105.31 o                         
   2   1  10       1245.19       1261.72        41.38 o                         
   3   1  10       1690.54       1552.24        47.04 o                         
   4   1  10        864.65        847.55        44.81 o                         
   5   1  10        719.21        648.32        40.04 o                         
   6   1  10       2512.44       2488.24        79.86 o                         
   7   1  10       8912.53       8546.21       149.89 o                         
   8   1  10       3414.03       3311.45       117.92 o                         
   9   1  10       1170.80       1125.86        67.81 o                         
  10   1  10        780.23        743.51        56.98 o                         
  11   1  10        463.68        491.90        47.68 o                         
  12   1  10        652.14        642.68        44.87 o                         
  13   1  10       6605.07       6487.48       122.45 o                         
  14   1  10       8697.12       9124.61       160.19 o                         
  15   1  10        360.73        365.03        32.18 o                         
  16   1  10       2050.27       2024.26        84.21 o                         
  17   1  10         57.50         73.13        31.20 o                         
  18   1  10         53.16         72.46        30.14 o                         
 -23   2  10         66.24         32.82        16.98 o                         
 -22   2  10        138.56        157.18        29.84 o                         
 -21   2  10         13.47         -5.55        16.52 o                         
 -20   2  10       3601.30       3604.00       118.11 o                         
 -19   2  10          9.62          8.58        16.05 o                         
 -18   2  10        345.54        315.39        32.43 o                         
 -17   2  10        715.17        665.16        46.25 o                         
 -16   2  10        479.79        482.99        39.07 o                         
 -15   2  10        156.50        155.46        24.95 o                         
 -14   2  10       7041.48       7169.23       140.21 o                         
 -13   2  10       5094.95       5278.81       117.49 o                         
 -12   2  10       1407.53       1454.63        61.88 o                         
 -11   2  10       3447.51       3529.72        91.70 o                         
 -10   2  10        230.29        183.97        23.68 o                         
  -9   2  10          1.47          6.04        11.86 o                         
  -8   2  10       2782.35       2969.03        77.95 o                         
  -7   2  10       8433.81       8504.65       127.65 o                         
  -6   2  10       1084.87       1145.56        41.95 o                         
  -5   2  10       2626.70       2628.22        62.29 o                         
  -4   2  10        689.22        768.10        34.34 o                         
  -3   2  10         29.11         38.60         9.15 o                         
  -2   2  10         55.21         29.40         8.21 o                         
  -1   2  10       4947.44       4958.96        74.06 o                         
   0   2  10      12710.65      12443.68       128.56 o                         
   1   2  10       4231.51       3963.37        74.54 o                         
   2   2  10       2250.87       2272.24        65.49 o                         
   3   2  10       1278.66       1172.29        55.17 o                         
   4   2  10         74.57         89.10        19.80 o                         
   5   2  10        903.78        875.81        50.95 o                         
   6   2  10       2599.24       2498.38        86.79 o                         
   7   2  10        309.44        361.19        36.60 o                         
   8   2  10       2879.78       2782.50        94.84 o                         
   9   2  10        881.80        888.19        64.18 o                         
  10   2  10          5.50         12.98        19.94 o                         
  11   2  10        307.01        281.23        38.18 o                         
  12   2  10       1821.45       1860.70       107.31 o                         
  13   2  10       2263.76       2402.98       101.10 o                         
  14   2  10         89.58         52.73        26.46 o                         
  15   2  10       2786.83       2848.73        88.40 o                         
  16   2  10        472.66        434.65        39.71 o                         
  17   2  10         24.05         46.13        15.67 o                         
  18   2  10          9.61         52.00        33.55 o                         
 -22   3  10        628.51        559.90        68.99 o                         
 -21   3  10       1006.34        966.13        66.17 o                         
 -20   3  10        702.70        673.57        83.64 o                         
 -19   3  10        617.61        656.82        60.83 o                         
 -18   3  10       1294.96       1482.89        93.27 o                         
 -17   3  10         30.04         11.49        23.93 o                         
 -16   3  10        102.99         42.49        30.97 o                         
 -15   3  10       1421.75       1350.45        74.58 o                         
 -14   3  10          2.95         10.53        18.66 o                         
 -13   3  10       2598.06       2621.56       100.18 o                         
 -12   3  10       2162.35       2316.41        93.48 o                         
 -11   3  10        847.90        975.52        60.34 o                         
 -10   3  10       1281.32       1268.42        66.78 o                         
  -9   3  10         54.89         45.75        15.38 o                         
  -8   3  10        929.65        930.95        54.35 o                         
  -7   3  10         26.83         49.80        24.52 o                         
  -6   3  10       6264.90       6112.78       121.87 o                         
  -5   3  10       3705.22       3834.66        95.91 o                         
  -4   3  10         69.50         65.63        17.05 o                         
  -3   3  10        206.01        178.16        26.41 o                         
  -2   3  10        261.69        202.45        28.34 o                         
  -1   3  10        200.19        176.21        22.30 o                         
   0   3  10        912.91        853.62        57.71 o                         
   1   3  10       6257.90       6588.88       152.74 o                         
   2   3  10        230.89        240.06        33.31 o                         
   3   3  10        567.17        532.79        41.79 o                         
   4   3  10         33.42         31.99        17.16 o                         
   5   3  10        921.51        861.67        49.00 o                         
   6   3  10        149.00        158.47        26.92 o                         
   7   3  10       3802.28       3961.89       129.16 o                         
   8   3  10        657.55        631.50        50.30 o                         
   9   3  10       1031.11       1066.25        73.56 o                         
  10   3  10        413.48        421.66        48.29 o                         
  11   3  10        410.03        355.86        44.04 o                         
  12   3  10        265.52        207.52        33.76 o                         
  13   3  10       2296.88       2356.76       138.76 o                         
  14   3  10       2061.14       1987.99       189.21 o                         
  15   3  10         79.77         64.48        19.15 o                         
  16   3  10        561.63        530.12        41.54 o                         
  17   3  10         72.75         46.16        25.48 o                         
 -20   4  10        369.83        307.93        83.95 o                         
 -19   4  10          1.73        -12.86        30.70 o                         
 -18   4  10        166.87        208.41        36.56 o                         
 -17   4  10        265.53        240.62        42.21 o                         
 -16   4  10        230.50        249.06        41.27 o                         
 -15   4  10         40.90         88.57        33.04 o                         
 -14   4  10       1230.07       1330.09        93.38 o                         
 -13   4  10        380.74        435.24        56.75 o                         
 -12   4  10        151.25        217.80        47.64 o                         
 -11   4  10       1322.20       1395.76        94.96 o                         
 -10   4  10         93.93         97.08        38.83 o                         
  -9   4  10        724.94        658.05        53.66 o                         
  -8   4  10        690.33        652.70        60.13 o                         
  -7   4  10        519.02        512.09        47.18 o                         
  -6   4  10        541.51        471.76        54.92 o                         
  -5   4  10        865.34        846.21        58.13 o                         
  -4   4  10         60.20         61.23        23.19 o                         
  -3   4  10        218.23        328.31        37.79 o                         
  -2   4  10        549.24        521.91        45.76 o                         
  -1   4  10        502.98        413.28        41.33 o                         
   0   4  10       2283.12       2277.09       117.25 o                         
   1   4  10        164.68        146.70        34.94 o                         
   2   4  10        997.18        971.76        61.16 o                         
   3   4  10        315.45        287.42        36.19 o                         
   4   4  10        125.14        108.35        25.97 o                         
   5   4  10        133.52         90.12        28.38 o                         
   6   4  10        405.70        463.40        44.26 o                         
   7   4  10        352.28        276.90        33.15 o                         
   8   4  10        435.07        462.64        41.48 o                         
   9   4  10        282.86        273.52        47.98 o                         
  10   4  10         18.19         21.43        27.22 o                         
  11   4  10          3.91          5.70        22.21 o                         
  12   4  10          3.26         65.20        30.29 o                         
  13   4  10       1219.32       1118.99        80.21 o                         
  14   4  10         10.46         33.94        20.93 o                         
  15   4  10        404.79        443.04        36.23 o                         
 -18   5  10         44.34         81.35        26.97 o                         
 -17   5  10         78.78         98.07        22.41 o                         
 -16   5  10         80.22         59.47        26.80 o                         
 -15   5  10         55.51         23.45        19.00 o                         
 -14   5  10         57.94         72.25        21.22 o                         
 -13   5  10        282.52        306.24        40.80 o                         
 -12   5  10        315.66        255.73        36.08 o                         
 -11   5  10          1.62         15.23        19.10 o                         
 -10   5  10        552.14        627.58        63.01 o                         
  -9   5  10         62.73         64.21        27.19 o                         
  -8   5  10        401.45        404.28        55.62 o                         
  -7   5  10         41.80         72.13        28.01 o                         
  -6   5  10         79.90         16.49        24.80 o                         
  -5   5  10        892.21        754.35       116.53 o                         
  -4   5  10         24.93          3.98        20.48 o                         
  -3   5  10        771.78        839.96        56.85 o                         
  -2   5  10         51.68          8.15        28.71 o                         
  -1   5  10        110.70        135.60        34.64 o                         
   0   5  10         71.47         59.85        18.56 o                         
   1   5  10        143.92        102.88        23.58 o                         
   2   5  10          2.75         20.19        15.12 o                         
   3   5  10        477.25        554.85        48.66 o                         
   4   5  10         11.35         22.45        19.45 o                         
   5   5  10        302.07        300.80        33.10 o                         
   6   5  10         11.33         32.96        15.78 o                         
   7   5  10         52.93          6.31        31.83 o                         
   8   5  10         38.91         38.99        16.96 o                         
   9   5  10        190.75        206.01        58.59 o                         
  10   5  10        164.50        185.45        36.14 o                         
  11   5  10         59.49         63.68        22.01 o                         
  12   5  10          1.96         37.31        19.52 o                         
 -13   6  10          2.88        -32.88        32.88 o                         
 -12   6  10        142.71        150.38        97.14 o                         
 -11   6  10          0.86         50.97        24.30 o                         
 -10   6  10         10.65        -16.77        16.77 o                         
  -9   6  10         33.07         32.12        18.40 o                         
  -8   6  10         20.76         -5.34        56.19 o                         
  -7   6  10        142.79        137.52        25.00 o                         
  -6   6  10         24.52         59.36        31.00 o                         
  -5   6  10        333.07        381.58        64.67 o                         
  -4   6  10        309.98        376.88        61.38 o                         
  -3   6  10         52.10         51.68        25.25 o                         
  -2   6  10         92.53        107.92        37.13 o                         
  -1   6  10         14.86          3.29        19.86 o                         
   0   6  10        149.85        117.18        28.46 o                         
   1   6  10         85.01        172.03        31.69 o                         
   2   6  10          8.50          0.26        13.63 o                         
   3   6  10          2.35        -12.99        20.46 o                         
   4   6  10         29.44         50.54        17.97 o                         
   5   6  10        196.47        155.72        32.23 o                         
   6   6  10          7.52         -6.05        21.62 o                         
   7   6  10        187.66        210.58        55.96 o                         
   8   6  10         19.69         -1.55        18.05 o                         
 -24   1  11          1.92          9.60        23.68 o                         
 -23   1  11        201.53        229.77        35.62 o                         
 -22   1  11         72.61         32.80        23.32 o                         
 -21   1  11        123.49         71.18        27.81 o                         
 -20   1  11        210.64        179.40        39.89 o                         
 -19   1  11         72.38         80.10        25.83 o                         
 -18   1  11         23.72        196.64       137.80 o                         
 -17   1  11        203.31        210.77        45.51 o                         
 -16   1  11        121.43        103.33        24.37 o                         
 -15   1  11          7.52         29.66        20.29 o                         
 -14   1  11        521.27        539.81        38.37 o                         
 -13   1  11        889.56        843.22        46.78 o                         
 -12   1  11          4.49         -0.79        14.02 o                         
 -11   1  11       1343.29       1316.19        54.91 o                         
 -10   1  11        953.86        876.92        44.06 o                         
  -9   1  11        550.13        597.38        54.70 o                         
  -8   1  11       2494.67       2634.29        79.87 o                         
  -7   1  11        151.66        196.18        20.65 o                         
  -6   1  11       2773.65       2775.04        92.17 o                         
  -5   1  11        111.56         73.94        11.28 o                         
  -4   1  11       4009.65       3918.21        69.34 o                         
  -3   1  11         60.61         85.13        10.85 o                         
  -2   1  11         45.04         35.73         8.37 o                         
  -1   1  11        761.84        737.79        30.76 o                         
   0   1  11        163.40        142.89        14.98 o                         
   1   1  11          2.30         13.19         9.83 o                         
   2   1  11        664.43        612.89        31.52 o                         
   3   1  11       1291.55       1356.15        50.75 o                         
   4   1  11         26.09         27.24        13.23 o                         
   5   1  11         18.95          9.46        16.83 o                         
   6   1  11        110.48        106.82        21.48 o                         
   7   1  11         49.69         20.04        18.08 o                         
   8   1  11        909.78        890.36        61.53 o                         
   9   1  11        381.31        335.17        41.46 o                         
  10   1  11        258.55        237.81        34.04 o                         
  11   1  11          8.38         15.99        19.03 o                         
  12   1  11         30.57         33.25        30.17 o                         
  13   1  11        162.15        186.54        34.17 o                         
  14   1  11         31.77         43.12        18.78 o                         
  15   1  11        978.85        908.20        58.03 o                         
  16   1  11         40.12         41.14        17.35 o                         
  17   1  11         11.01        -16.43        16.43 o                         
 -23   2  11         61.64         27.49        19.98 o                         
 -22   2  11         14.38         30.03        18.21 o                         
 -21   2  11         77.23         45.51        17.36 o                         
 -20   2  11         73.17         73.04        27.81 o                         
 -19   2  11        531.73        560.01        40.34 o                         
 -18   2  11       1077.06       1044.60        56.18 o                         
 -17   2  11        212.38        141.05        24.35 o                         
 -16   2  11        346.17        337.44        36.71 o                         
 -15   2  11        249.87        210.50        26.65 o                         
 -14   2  11          8.31          4.43        15.87 o                         
 -13   2  11       1295.74       1150.09        56.81 o                         
 -12   2  11       1106.82       1110.13        54.72 o                         
 -11   2  11       4496.31       4462.86       105.36 o                         
 -10   2  11        934.98        955.26        49.29 o                         
  -9   2  11        560.83        500.42        34.91 o                         
  -8   2  11        341.74        369.53        29.57 o                         
  -7   2  11          2.69         10.22        16.82 o                         
  -6   2  11       1574.99       1507.19        54.54 o                         
  -5   2  11       1128.55        892.37        39.73 o                         
  -4   2  11         54.98         55.46        11.19 o                         
  -3   2  11         45.13         45.16        10.08 o                         
  -2   2  11        804.99        823.99        31.84 o                         
  -1   2  11          1.82         25.29         9.84 o                         
   0   2  11        416.33        393.42        24.79 o                         
   1   2  11       4363.52       3827.04        76.54 o                         
   2   2  11        111.94         76.13        15.17 o                         
   3   2  11         39.53         36.75        15.98 o                         
   4   2  11       1204.48       1175.16        59.99 o                         
   5   2  11         66.91         90.15        23.68 o                         
   6   2  11          5.21         -1.48        16.68 o                         
   7   2  11        484.44        453.87        40.32 o                         
   8   2  11       1594.11       1501.73        71.24 o                         
   9   2  11        280.23        305.99        40.85 o                         
  10   2  11        204.47        224.16        36.86 o                         
  11   2  11         58.46         19.66        18.71 o                         
  12   2  11         86.57         17.04        15.55 o                         
  13   2  11        516.15        435.26        43.49 o                         
  14   2  11        612.03        611.12        42.15 o                         
  15   2  11        134.19        139.26        21.24 o                         
  16   2  11        102.31        156.04        32.33 o                         
  17   2  11        271.39        218.43        44.88 o                         
 -21   3  11        126.01        176.35        28.04 o                         
 -20   3  11        695.95        778.59        61.79 o                         
 -19   3  11        674.62        586.56        72.01 o                         
 -18   3  11        276.71        245.41        38.49 o                         
 -17   3  11        733.99        929.71        83.95 o                         
 -16   3  11        295.07        225.95        32.93 o                         
 -15   3  11          0.97         50.02        21.70 o                         
 -14   3  11       1365.68       1343.81        72.88 o                         
 -13   3  11       2291.55       2388.91        95.37 o                         
 -12   3  11         53.04         13.95        16.61 o                         
 -11   3  11       1882.32       1964.70        83.98 o                         
 -10   3  11       4747.06       5086.97       132.19 o                         
  -9   3  11         82.67         91.37        22.24 o                         
  -8   3  11        181.74        189.71        26.71 o                         
  -7   3  11       2021.08       1863.59        68.42 o                         
  -6   3  11       1264.38       1323.75        66.55 o                         
  -5   3  11         64.87         37.86        16.62 o                         
  -4   3  11       2156.40       2126.40        72.22 o                         
  -3   3  11        934.27        828.65        57.83 o                         
  -2   3  11        438.27        402.65        28.78 o                         
  -1   3  11          7.83         15.32        12.18 o                         
   0   3  11       1212.75       1191.64        55.80 o                         
   1   3  11         58.29         39.08        18.17 o                         
   2   3  11       1669.12       1502.32        67.85 o                         
   3   3  11       2165.59       2071.56        81.06 o                         
   4   3  11        372.18        398.70        41.68 o                         
   5   3  11         32.54         51.90        21.84 o                         
   6   3  11         21.08          3.06        22.52 o                         
   7   3  11          4.78          3.76        22.49 o                         
   8   3  11       1761.20       1854.49        82.83 o                         
   9   3  11       2360.06       2427.45       108.04 o                         
  10   3  11        615.33        715.64        59.43 o                         
  11   3  11         29.18         15.65        19.54 o                         
  12   3  11        377.97        338.61        50.36 o                         
  13   3  11        435.42        363.73        48.61 o                         
  14   3  11          4.57        -16.35        20.05 o                         
  15   3  11        864.56        835.77        50.82 o                         
  16   3  11        727.71        796.28        81.61 o                         
 -20   4  11         13.15         33.56        33.88 o                         
 -19   4  11        864.00        868.56        65.17 o                         
 -18   4  11       1072.57       1073.90        74.78 o                         
 -17   4  11         65.79         94.85        28.99 o                         
 -16   4  11         78.13         66.30        29.20 o                         
 -15   4  11          0.33          7.50        22.68 o                         
 -14   4  11        201.72        193.01        40.43 o                         
 -13   4  11        911.11       1041.57        82.21 o                         
 -12   4  11       4725.80       4844.08       174.25 o                         
 -11   4  11        396.70        413.31        46.69 o                         
 -10   4  11        266.13        353.30        43.36 o                         
  -9   4  11        102.63        150.06        34.27 o                         
  -8   4  11         53.92         41.32        26.43 o                         
  -7   4  11        733.36        631.92        64.75 o                         
  -6   4  11        680.42        726.19        83.42 o                         
  -5   4  11       2176.29       2228.54        96.78 o                         
  -4   4  11          8.62         -1.66        22.63 o                         
  -3   4  11       1518.76       1566.93        80.86 o                         
  -2   4  11        153.04        127.00        25.25 o                         
  -1   4  11        299.96        268.17        35.13 o                         
   0   4  11        309.29        264.01        45.68 o                         
   1   4  11       3494.43       3380.14       120.04 o                         
   2   4  11        877.16        785.66        60.22 o                         
   3   4  11        467.04        448.41        48.37 o                         
   4   4  11       1819.36       2007.29        95.66 o                         
   5   4  11         12.18         12.37        21.52 o                         
   6   4  11          7.87        -22.80        22.80 o                         
   7   4  11        183.81        172.15        34.08 o                         
   8   4  11        287.58        293.13        50.63 o                         
   9   4  11         18.79        131.56       110.09 o                         
  10   4  11        186.05        151.21        38.36 o                         
  11   4  11        100.58        118.65        33.18 o                         
  12   4  11         16.49          8.90        23.02 o                         
  13   4  11         24.22         24.88        19.97 o                         
  14   4  11       1241.86       1321.07       105.05 o                         
 -17   5  11        833.30        952.83        66.48 o                         
 -16   5  11          7.35         16.31        14.70 o                         
 -15   5  11         61.52         58.98        19.23 o                         
 -14   5  11        888.83        764.98        98.16 o                         
 -13   5  11       1911.81       1908.36       105.28 o                         
 -12   5  11         40.07         26.24        40.49 o                         
 -11   5  11       1658.06       1798.14       129.82 o                         
 -10   5  11       3511.64       3505.00       289.66 o                         
  -9   5  11          3.40          1.10        21.76 o                         
  -8   5  11         47.14         41.82        25.15 o                         
  -7   5  11       1692.48       1579.23        97.70 o                         
  -6   5  11       1247.74       1234.16        85.66 o                         
  -5   5  11         27.10         19.79        27.23 o                         
  -4   5  11       1087.92       1243.29        83.49 o                         
  -3   5  11        773.48        838.45        74.48 o                         
  -2   5  11        294.70        347.78        47.25 o                         
  -1   5  11         94.49         56.37        23.52 o                         
   0   5  11        941.30        739.65        66.05 o                         
   1   5  11          2.86         -0.88        17.36 o                         
   2   5  11       1947.01       2051.49       128.95 o                         
   3   5  11        737.02        749.21        57.54 o                         
   4   5  11         76.45         25.59        19.17 o                         
   5   5  11        221.92        271.75        36.07 o                         
   6   5  11        148.81        175.44        29.99 o                         
   7   5  11          2.90        -16.75        23.20 o                         
   8   5  11       1165.52       1204.43        84.88 o                         
   9   5  11       2174.01       2197.17       110.32 o                         
  10   5  11        122.07        139.98        29.59 o                         
  11   5  11          0.80         16.99        39.20 o                         
 -11   6  11        360.42        238.00        80.33 o                         
 -10   6  11        334.81        279.44       116.93 o                         
  -9   6  11        626.06        458.35       261.46 o                         
  -8   6  11        432.15        356.69       128.23 o                         
  -7   6  11        516.79        348.32       163.45 o                         
  -6   6  11        453.21        512.44        72.07 o                         
  -5   6  11         73.84         28.82        22.33 o                         
  -4   6  11          2.71        -32.15        32.15 o                         
  -3   6  11        853.70        959.99        96.66 o                         
  -2   6  11          5.71         28.60        24.72 o                         
  -1   6  11        535.43        522.49        70.22 o                         
   0   6  11         74.73         49.12        19.48 o                         
   1   6  11       1425.49       1449.92        84.39 o                         
   2   6  11         68.56         48.55        19.74 o                         
   3   6  11        257.94        279.85        55.13 o                         
   4   6  11       1610.95       1387.09       213.39 o                         
   5   6  11        131.76         81.77        30.39 o                         
   6   6  11        309.13        245.73        51.02 o                         
 -24   0  12       1590.13       1498.93       114.42 o                         
 -23   0  12       2510.14       2362.31       155.20 o                         
 -22   0  12        844.51        808.40        98.41 o                         
 -21   0  12         15.80         -8.16        38.76 o                         
 -20   0  12         46.07         49.12        36.19 o                         
 -19   0  12       1814.33       1913.20       164.33 o                         
 -18   0  12         16.77         25.09        34.70 o                         
 -17   0  12       5891.31       6292.34       294.30 o                         
 -16   0  12       2548.95       2744.44       196.29 o                         
 -15   0  12       2397.03       2640.25       190.95 o                         
 -14   0  12          8.87         38.26        39.68 o                         
 -13   0  12       3293.73       3534.37       209.71 o                         
 -12   0  12        145.87        133.34        49.25 o                         
 -11   0  12       4574.75       5238.39       165.92 o                         
 -10   0  12      21142.27      22157.66       318.39 o                         
  -9   0  12         32.63         49.18        42.04 o                         
  -8   0  12       5667.71       5613.55       165.45 o                         
  -7   0  12       4206.17       4859.92       274.16 o                         
  -6   0  12       4256.10       4341.37       128.41 o                         
  -5   0  12       1453.47       1458.78        74.03 o                         
  -4   0  12      13797.06      13606.03       481.04 o                         
  -3   0  12      15108.71      15083.05       191.74 o                         
  -2   0  12          3.80          3.06        13.81 o                         
  -1   0  12       1352.68       1443.84        61.40 o                         
   0   0  12        221.50        300.26        29.32 o                         
   1   0  12        449.09        465.65        41.52 o                         
   2   0  12       4426.62       4249.37       113.11 o                         
   3   0  12      16658.95      15637.04       259.78 o                         
   4   0  12       3908.46       3856.23       138.28 o                         
   5   0  12       6111.31       6024.91       270.31 o                         
   6   0  12       6749.01       6588.19       286.31 o                         
   7   0  12         74.05         84.38        44.02 o                         
   8   0  12       1257.86       1273.64       132.92 o                         
   9   0  12       2901.60       3176.84       208.42 o                         
  10   0  12       1889.55       1909.97       105.64 o                         
  11   0  12         12.55         -8.72        19.54 o                         
  12   0  12         48.66         53.31        22.52 o                         
  13   0  12        510.94        397.90        47.94 o                         
  14   0  12        103.79         74.13        36.99 o                         
  15   0  12       1404.46       1577.89       129.10 o                         
  16   0  12       2202.46       2599.52       150.44 o                         
 -23   1  12          6.22         17.90        18.89 o                         
 -22   1  12        707.46        731.04        64.13 o                         
 -21   1  12        101.40        115.66        32.15 o                         
 -20   1  12         20.30         36.42        23.85 o                         
 -19   1  12        276.76        318.35        99.84 o                         
 -18   1  12       5185.86       5493.60       192.86 o                         
 -17   1  12        351.54        395.82        55.74 o                         
 -16   1  12        318.69        260.21        34.52 o                         
 -15   1  12       2191.50       2026.46       122.07 o                         
 -14   1  12       1102.43       1014.08        63.62 o                         
 -13   1  12        155.37        200.63        33.92 o                         
 -12   1  12       8737.86       9018.80       179.31 o                         
 -11   1  12      15235.54      16359.29       283.09 o                         
 -10   1  12       1376.10       1576.82        72.90 o                         
  -9   1  12       4886.66       4926.00       126.21 o                         
  -8   1  12       3681.17       3677.05       108.54 o                         
  -7   1  12        465.77        485.00        34.06 o                         
  -6   1  12        634.98        519.09        33.49 o                         
  -5   1  12       3546.62       3381.63        74.23 o                         
  -4   1  12       4154.98       4135.40        81.55 o                         
  -3   1  12       6256.66       5910.61        97.78 o                         
  -2   1  12       6813.06       6370.72        96.03 o                         
  -1   1  12        551.43        507.66        27.15 o                         
   0   1  12         33.59         30.44        11.60 o                         
   1   1  12       1084.72        976.36        39.00 o                         
   2   1  12       7545.26       7307.42       107.56 o                         
   3   1  12        214.13        200.47        23.87 o                         
   4   1  12       7039.33       6889.96       133.67 o                         
   5   1  12       4805.17       4822.17       114.74 o                         
   6   1  12       3868.09       3772.33       103.85 o                         
   7   1  12       2160.54       2397.14        99.08 o                         
   8   1  12       3693.74       3825.15       124.98 o                         
   9   1  12         91.05        136.28        44.69 o                         
  10   1  12       1078.95       1187.28        92.26 o                         
  11   1  12       1776.65       1954.30       115.00 o                         
  12   1  12         71.41         54.85        20.60 o                         
  13   1  12        194.12        221.90        33.50 o                         
  14   1  12        703.84        718.54        51.62 o                         
  15   1  12        677.94        720.88        49.19 o                         
  16   1  12         95.12         81.00        17.54 o                         
 -22   2  12        212.96        133.83        65.17 o                         
 -21   2  12        109.60        125.43        29.34 o                         
 -20   2  12         16.80         55.24        66.50 o                         
 -19   2  12        956.66        879.03        70.19 o                         
 -18   2  12         43.47         48.26        22.87 o                         
 -17   2  12       2373.21       2422.08        84.11 o                         
 -16   2  12       3895.09       4050.21       108.85 o                         
 -15   2  12        237.71        244.60        29.27 o                         
 -14   2  12         45.46         33.68        17.55 o                         
 -13   2  12       1542.86       1629.70        79.43 o                         
 -12   2  12        117.36        135.23        22.37 o                         
 -11   2  12       2445.82       2507.29        82.26 o                         
 -10   2  12       5387.66       5552.66       117.01 o                         
  -9   2  12       1895.37       2073.03        70.81 o                         
  -8   2  12       4056.01       4150.35        98.68 o                         
  -7   2  12        138.73        110.53        17.12 o                         
  -6   2  12        470.63        457.44        34.02 o                         
  -5   2  12         11.51        -23.83        23.83 o                         
  -4   2  12       8716.40       8508.47       124.73 o                         
  -3   2  12       4645.49       4209.16        80.16 o                         
  -2   2  12        175.61        173.84        16.10 o                         
  -1   2  12       2302.96       2361.08        60.53 o                         
   0   2  12         59.13         60.55        12.09 o                         
   1   2  12        204.25        191.89        19.76 o                         
   2   2  12       3863.11       3786.35       102.07 o                         
   3   2  12       8975.95       9089.07       160.63 o                         
   4   2  12       3226.97       3173.91        98.97 o                         
   5   2  12       6754.77       6435.06       141.55 o                         
   6   2  12       2816.54       2790.42        96.04 o                         
   7   2  12        405.57        478.74        42.49 o                         
   8   2  12         71.39         97.32        27.98 o                         
   9   2  12        404.05        473.40        48.81 o                         
  10   2  12       5209.54       5174.06       149.63 o                         
  11   2  12         81.59        102.46        27.47 o                         
  12   2  12       1098.15       1106.91        66.58 o                         
  13   2  12         17.31         -5.30        14.42 o                         
  14   2  12          2.79        -13.82        13.82 o                         
  15   2  12        311.64        309.40        31.99 o                         
  16   2  12       1339.98       1581.33       125.31 o                         
 -20   3  12          0.60         -6.62        12.62 o                         
 -19   3  12          5.14         45.97        71.48 o                         
 -18   3  12       1799.49       1822.65        96.69 o                         
 -17   3  12         86.27        138.89        44.53 o                         
 -16   3  12        670.91        697.50        52.34 o                         
 -15   3  12          3.23         17.55        16.82 o                         
 -14   3  12         23.40         34.70        27.46 o                         
 -13   3  12        556.74        569.56        48.61 o                         
 -12   3  12       1116.44       1201.96        68.36 o                         
 -11   3  12      16631.85      17770.75       254.10 o                         
 -10   3  12        550.99        554.80        47.36 o                         
  -9   3  12        802.25        847.83        49.26 o                         
  -8   3  12       1108.86       1198.01        58.54 o                         
  -7   3  12        403.05        395.53        41.09 o                         
  -6   3  12        206.93        199.04        28.07 o                         
  -5   3  12       1822.58       1763.61        68.87 o                         
  -4   3  12       1624.41       1675.54        66.22 o                         
  -3   3  12       2117.34       2207.42        75.64 o                         
  -2   3  12       2570.63       2469.19        93.13 o                         
  -1   3  12        149.51        162.52        21.53 o                         
   0   3  12        516.05        519.87        46.19 o                         
   1   3  12        748.07        718.01        54.90 o                         
   2   3  12        702.92        629.73        46.83 o                         
   3   3  12         81.06         74.35        22.82 o                         
   4   3  12       1259.28       1257.33        67.13 o                         
   5   3  12       4148.42       4162.58       120.13 o                         
   6   3  12        156.60        172.66        27.67 o                         
   7   3  12        548.32        558.97        46.85 o                         
   8   3  12       2415.42       2549.77       109.63 o                         
   9   3  12        103.89        128.88        28.97 o                         
  10   3  12         77.21         48.33        26.73 o                         
  11   3  12        628.98        731.91        68.52 o                         
  12   3  12         13.85          6.90        19.50 o                         
  13   3  12        148.34        140.91        29.71 o                         
  14   3  12         59.50         74.95        24.09 o                         
 -19   4  12        141.99        125.54        22.55 o                         
 -18   4  12        107.01         92.82        32.50 o                         
 -17   4  12        431.84        371.76        48.65 o                         
 -16   4  12        473.57        408.22        49.17 o                         
 -15   4  12          9.57         -3.84        26.81 o                         
 -14   4  12         54.76         20.65        21.49 o                         
 -13   4  12         77.77         88.33        27.02 o                         
 -12   4  12          0.93         21.21        20.72 o                         
 -11   4  12        268.45        255.93        37.24 o                         
 -10   4  12       1175.97       1290.29        94.08 o                         
  -9   4  12        125.63        135.47        37.51 o                         
  -8   4  12        366.56        408.08        58.51 o                         
  -7   4  12        101.46         48.16        48.09 o                         
  -6   4  12        151.21        115.86        55.52 o                         
  -5   4  12          7.37         -2.24        32.11 o                         
  -4   4  12       1011.68       1097.43        68.55 o                         
  -3   4  12        394.66        414.95        43.45 o                         
  -2   4  12         19.90         48.75        41.21 o                         
  -1   4  12        443.68        449.52        56.14 o                         
   0   4  12        100.72         71.61        20.41 o                         
   1   4  12         28.53         26.22        20.28 o                         
   2   4  12        426.41        411.41        44.20 o                         
   3   4  12       1822.75       1808.55        90.29 o                         
   4   4  12        146.35        145.02        29.63 o                         
   5   4  12       1351.82       1435.70        80.94 o                         
   6   4  12       1478.21       1575.86        84.70 o                         
   7   4  12        104.93         57.51        36.28 o                         
   8   4  12          5.94        -24.69        40.64 o                         
   9   4  12          1.23        -15.27        37.62 o                         
  10   4  12        862.08        806.29        69.61 o                         
  11   4  12         72.94         92.57        27.09 o                         
  12   4  12        167.08        156.68        42.86 o                         
  13   4  12          6.86          3.50        18.10 o                         
 -16   5  12        167.05        187.93       102.26 o                         
 -15   5  12         20.59          9.95        14.71 o                         
 -14   5  12        163.11        137.72        44.70 o                         
 -13   5  12         41.62         48.26        22.63 o                         
 -12   5  12         65.74         88.04        44.56 o                         
 -11   5  12        689.08        597.13        60.65 o                         
 -10   5  12         76.18         78.26        29.27 o                         
  -9   5  12         29.07         63.05        25.97 o                         
  -8   5  12        428.71        290.73        61.67 o                         
  -7   5  12        434.78        495.09        88.59 o                         
  -6   5  12         13.12         35.82        20.18 o                         
  -5   5  12         15.87         26.38        30.62 o                         
  -4   5  12         74.67         71.75        35.02 o                         
  -3   5  12        190.78        240.10        60.98 o                         
  -2   5  12         97.19         61.93        28.41 o                         
  -1   5  12          8.92         13.69        18.98 o                         
   0   5  12        132.12        165.27        45.01 o                         
   1   5  12          2.54        -19.80        19.80 o                         
   2   5  12        170.97        146.79        27.06 o                         
   3   5  12         90.01         66.29        27.52 o                         
   4   5  12         13.51         17.66        20.68 o                         
   5   5  12        141.09        111.14        25.48 o                         
   6   5  12         37.67         43.67        19.93 o                         
   7   5  12         57.76         50.45        23.16 o                         
   8   5  12         54.80         46.66        26.62 o                         
   9   5  12          3.31         42.03        53.75 o                         
 -10   6  12         11.61         54.74        26.81 o                         
  -9   6  12         67.56         82.84        34.43 o                         
  -8   6  12         89.15        124.42        38.05 o                         
  -7   6  12         23.58          9.62        21.60 o                         
  -6   6  12         34.66         -3.13        23.25 o                         
  -5   6  12         83.43         87.11        36.32 o                         
  -4   6  12         47.05         71.23        30.64 o                         
  -3   6  12        163.34        113.03        33.86 o                         
  -2   6  12         50.58         73.73        33.34 o                         
  -1   6  12         22.85         10.44        25.72 o                         
   0   6  12         10.09         11.59        17.95 o                         
   1   6  12          5.87         82.99        29.85 o                         
   2   6  12         92.58         86.06        23.25 o                         
   3   6  12        161.25        160.74        40.25 o                         
   4   6  12         55.13         55.16        34.32 o                         
 -23   1  13        239.57        199.95        34.86 o                         
 -22   1  13         17.81         -6.07        18.20 o                         
 -21   1  13         13.24        -19.18        25.85 o                         
 -20   1  13          6.26        -20.95        29.72 o                         
 -19   1  13        134.95        101.43        35.44 o                         
 -18   1  13        257.09        229.25        43.81 o                         
 -17   1  13        647.17        568.61        64.77 o                         
 -16   1  13        208.67        245.23        49.14 o                         
 -15   1  13        168.44        179.85        30.67 o                         
 -14   1  13        462.02        457.04        57.47 o                         
 -13   1  13        156.99        152.98        27.65 o                         
 -12   1  13         71.84         38.26        19.49 o                         
 -11   1  13          8.50         -1.87        19.16 o                         
 -10   1  13         86.05         28.62        22.85 o                         
  -9   1  13       1328.38       1481.73        72.22 o                         
  -8   1  13         41.03         69.79        18.14 o                         
  -7   1  13        562.51        480.22        34.86 o                         
  -6   1  13          0.08         -0.66        14.07 o                         
  -5   1  13        430.45        408.00        36.01 o                         
  -4   1  13          1.42          6.91        13.86 o                         
  -3   1  13        273.88        257.28        22.35 o                         
  -2   1  13        547.68        510.55        28.05 o                         
  -1   1  13        397.93        361.62        24.52 o                         
   0   1  13        148.43        115.76        15.56 o                         
   1   1  13         15.37          7.89         9.67 o                         
   2   1  13        804.44        761.59        36.65 o                         
   3   1  13        136.11         96.00        19.22 o                         
   4   1  13          1.42         15.56        13.81 o                         
   5   1  13        948.29        924.79        52.99 o                         
   6   1  13        184.25        141.20        29.99 o                         
   7   1  13        330.69        269.29        52.95 o                         
   8   1  13         10.90        -18.41        30.62 o                         
   9   1  13          4.67        -12.39        26.20 o                         
  10   1  13        446.25        415.43        57.63 o                         
  11   1  13        132.46        125.65        27.63 o                         
  12   1  13          0.78        -22.39        22.39 o                         
  13   1  13        100.07         70.36        70.64 o                         
  14   1  13         57.62         75.67        27.61 o                         
  15   1  13         20.64         57.29        20.97 o                         
 -22   2  13        218.87        404.50        60.87 o                         
 -21   2  13        368.85        270.58        35.85 o                         
 -20   2  13         36.59         20.64        17.69 o                         
 -19   2  13         11.82         -8.42        19.98 o                         
 -18   2  13        193.61        202.70        39.37 o                         
 -17   2  13        297.85        270.07        34.77 o                         
 -16   2  13          4.05         -5.50        12.97 o                         
 -15   2  13        208.72        162.77        25.19 o                         
 -14   2  13       1271.20       1237.66        60.48 o                         
 -13   2  13          1.30          8.46        16.67 o                         
 -12   2  13        361.57        308.56        36.90 o                         
 -11   2  13       1390.14       1358.49        61.14 o                         
 -10   2  13        545.31        580.20        40.66 o                         
  -9   2  13        357.02        239.14        29.96 o                         
  -8   2  13       2354.59       2320.91        78.40 o                         
  -7   2  13        239.37        199.95        25.24 o                         
  -6   2  13         62.54         43.25        13.23 o                         
  -5   2  13        359.60        361.29        30.49 o                         
  -4   2  13        567.76        484.91        32.22 o                         
  -3   2  13        319.94        249.02        23.79 o                         
  -2   2  13       3440.69       3409.74        82.34 o                         
  -1   2  13        576.24        511.42        29.57 o                         
   0   2  13          6.89          9.91        10.47 o                         
   1   2  13          2.26         33.56        15.44 o                         
   2   2  13         96.70         78.41        20.16 o                         
   3   2  13         97.52         93.95        20.64 o                         
   4   2  13       2083.36       1998.55        79.85 o                         
   5   2  13       5409.10       5060.07       127.37 o                         
   6   2  13          8.02         20.60        20.40 o                         
   7   2  13        223.46        200.80        29.26 o                         
   8   2  13        137.26        120.27        25.76 o                         
   9   2  13        102.75         85.18        28.79 o                         
  10   2  13         28.70         17.27        23.61 o                         
  11   2  13        647.10        599.67        49.76 o                         
  12   2  13        428.52        393.04        51.15 o                         
  13   2  13          4.25         -8.67        23.32 o                         
  14   2  13         43.14         23.36        28.22 o                         
  15   2  13         14.55         -8.61        16.04 o                         
 -20   3  13        181.59        135.79        37.47 o                         
 -19   3  13          0.09        -24.61        24.61 o                         
 -18   3  13          7.91          6.49        16.51 o                         
 -17   3  13        534.59        456.64        51.52 o                         
 -16   3  13        521.54        550.19        56.97 o                         
 -15   3  13        102.30        154.26        27.68 o                         
 -14   3  13        142.09        197.30        30.50 o                         
 -13   3  13         13.91         32.11        23.14 o                         
 -12   3  13       2457.32       2527.41        98.77 o                         
 -11   3  13        265.55        247.26        31.66 o                         
 -10   3  13       1104.55       1224.99        71.75 o                         
  -9   3  13       1596.13       1537.61        79.54 o                         
  -8   3  13        205.92        190.16        31.16 o                         
  -7   3  13       1971.43       2220.08        92.55 o                         
  -6   3  13          0.97        -22.10        22.10 o                         
  -5   3  13          4.61         -9.04        15.98 o                         
  -4   3  13        544.38        500.70        38.93 o                         
  -3   3  13       3341.66       3396.29       112.56 o                         
  -2   3  13         16.65          2.85        17.96 o                         
  -1   3  13        901.39        866.38        49.79 o                         
   0   3  13        758.54        735.87        54.61 o                         
   1   3  13         21.39          0.68        20.11 o                         
   2   3  13         28.44         16.85        19.55 o                         
   3   3  13       2397.46       2254.82        87.02 o                         
   4   3  13       2568.98       2475.97        92.44 o                         
   5   3  13         39.60         28.79        18.55 o                         
   6   3  13        908.77        848.03        55.94 o                         
   7   3  13         78.88         73.23        21.98 o                         
   8   3  13        246.09        211.61        34.10 o                         
   9   3  13          0.99         -4.01        19.23 o                         
  10   3  13        795.83        795.20        93.23 o                         
  11   3  13          0.09        -18.08        21.09 o                         
  12   3  13        549.22        569.68        54.45 o                         
  13   3  13        218.94        283.85        99.15 o                         
 -19   4  13         62.22         87.45        31.22 o                         
 -18   4  13        347.39        307.71        39.74 o                         
 -17   4  13        898.49        676.90        49.26 o                         
 -16   4  13         62.53         78.95        20.68 o                         
 -15   4  13        528.51        577.68        59.48 o                         
 -14   4  13        214.50        232.16        72.46 o                         
 -13   4  13        140.70         92.76        32.26 o                         
 -12   4  13         84.57         65.64        28.73 o                         
 -11   4  13        897.89        833.96        75.40 o                         
 -10   4  13        176.26        143.26        43.20 o                         
  -9   4  13       2709.51       2862.49       138.29 o                         
  -8   4  13       2293.55       2517.13       128.05 o                         
  -7   4  13          0.20         -3.67        25.09 o                         
  -6   4  13          6.93          8.89        24.79 o                         
  -5   4  13         77.27         60.29        28.21 o                         
  -4   4  13       1198.74       1168.22        91.80 o                         
  -3   4  13        724.41        678.59        68.76 o                         
  -2   4  13       1971.50       2154.53       118.51 o                         
  -1   4  13       1187.93       1266.90        91.45 o                         
   0   4  13        176.88        138.06        26.72 o                         
   1   4  13         73.03         44.35        18.43 o                         
   2   4  13        512.36        489.76        47.77 o                         
   3   4  13          1.10         -2.20        19.41 o                         
   4   4  13       3318.53       3325.30       128.42 o                         
   5   4  13       3537.38       3350.14       118.67 o                         
   6   4  13       1246.13       1140.71        69.29 o                         
   7   4  13        485.84        476.28        56.28 o                         
   8   4  13          9.01         -5.83        24.16 o                         
   9   4  13        220.22        133.28        31.01 o                         
  10   4  13        209.81        227.59        34.59 o                         
  11   4  13        820.94        827.41        61.86 o                         
 -15   5  13          7.33         19.80        23.37 o                         
 -14   5  13        102.55        122.06        33.00 o                         
 -13   5  13        170.96        118.42        55.99 o                         
 -12   5  13       1573.54       1324.95       324.22 o                         
 -11   5  13        195.15        135.10        35.16 o                         
 -10   5  13        905.79        979.40        75.21 o                         
  -9   5  13        724.92        635.92        85.67 o                         
  -8   5  13        493.60        586.13        59.46 o                         
  -7   5  13        317.33        405.52        50.07 o                         
  -6   5  13        372.51        358.57        67.62 o                         
  -5   5  13        353.28        228.52        58.13 o                         
  -4   5  13        282.54        288.41        60.41 o                         
  -3   5  13       1354.32       1413.91       130.26 o                         
  -2   5  13          4.98        -23.06        23.06 o                         
  -1   5  13        406.07        490.48        55.35 o                         
   0   5  13        360.72        372.82        50.57 o                         
   1   5  13          1.05         26.84        21.07 o                         
   2   5  13        211.67        200.61        29.50 o                         
   3   5  13       1925.27       1901.85       124.62 o                         
   4   5  13       1539.50       1249.22        76.37 o                         
   5   5  13        161.47        124.88        29.83 o                         
   6   5  13        252.74        288.21        40.08 o                         
   7   5  13          2.34         20.69        16.44 o                         
   8   5  13         29.76        -10.04        20.45 o                         
  -7   6  13          0.56        -24.35        24.35 o                         
  -6   6  13        124.74        170.43        42.86 o                         
  -5   6  13          7.40        -34.67        34.67 o                         
  -4   6  13        525.23        522.36        69.37 o                         
  -3   6  13         28.43         11.44        20.57 o                         
  -2   6  13       1163.68       1199.54       100.63 o                         
  -1   6  13        103.08         52.39        24.93 o                         
   0   6  13         10.07        -26.87        26.87 o                         
 -23   0  14        522.41        457.40        63.69 o                         
 -22   0  14       2315.39       2701.81       162.37 o                         
 -21   0  14         25.35          8.33        25.82 o                         
 -20   0  14       1254.49       1176.59       121.43 o                         
 -19   0  14       1320.65       1529.27       140.77 o                         
 -18   0  14        438.04        406.27        79.40 o                         
 -17   0  14        922.08        867.17       114.08 o                         
 -16   0  14       3069.52       3518.76       222.69 o                         
 -15   0  14       1207.06       1557.04       149.97 o                         
 -14   0  14          3.87        -18.93        49.39 o                         
 -13   0  14       2679.93       2805.19       194.44 o                         
 -12   0  14        803.81        930.29       113.61 o                         
 -11   0  14         91.19         41.76        40.14 o                         
 -10   0  14       1099.92       1262.31       124.55 o                         
  -9   0  14       3223.21       2956.07       186.85 o                         
  -8   0  14          7.38         80.52        46.11 o                         
  -7   0  14       3149.43       3430.15       194.75 o                         
  -6   0  14       8702.08       9177.04       311.97 o                         
  -5   0  14         38.58          9.40        38.87 o                         
  -4   0  14        218.78        211.52        49.31 o                         
  -3   0  14       5264.50       5278.05       157.51 o                         
  -2   0  14          3.50          4.49        37.46 o                         
  -1   0  14       1066.40       1024.03        73.13 o                         
   0   0  14      11261.13      10771.65       240.26 o                         
   1   0  14       4055.07       3992.22       151.06 o                         
   2   0  14       5198.60       5125.62       135.14 o                         
   3   0  14      12089.47      11709.12       248.47 o                         
   4   0  14       5544.38       5681.06       272.10 o                         
   5   0  14       1553.82       1594.86       148.58 o                         
   6   0  14       4269.30       4555.15       248.72 o                         
   7   0  14       9003.58      10120.82       373.03 o                         
   8   0  14        129.87         90.01        53.43 o                         
   9   0  14        789.58        925.04       115.15 o                         
  10   0  14        218.41        218.01        67.14 o                         
  11   0  14        380.62        399.78        76.38 o                         
  12   0  14        848.52        906.17       105.70 o                         
  13   0  14       2699.25       3062.75       178.06 o                         
  14   0  14        673.09        778.63        89.37 o                         
 -22   1  14        201.89        183.47        32.36 o                         
 -21   1  14       3370.55       3421.74       133.44 o                         
 -20   1  14       1103.22       1086.35        80.19 o                         
 -19   1  14        275.29        258.34        44.07 o                         
 -18   1  14         31.24         45.58        24.76 o                         
 -17   1  14          9.26        -31.14        31.14 o                         
 -16   1  14        170.96        158.54        63.47 o                         
 -15   1  14       2721.42       2950.55       125.74 o                         
 -14   1  14        294.86        271.28        36.55 o                         
 -13   1  14        168.77        144.46        26.81 o                         
 -12   1  14       4480.61       4584.26       136.84 o                         
 -11   1  14          5.74         -2.07        17.10 o                         
 -10   1  14        705.72        672.68        45.59 o                         
  -9   1  14       2575.06       2614.54        85.15 o                         
  -8   1  14       8320.33       8433.09       150.34 o                         
  -7   1  14       3797.25       3965.02       117.59 o                         
  -6   1  14       2763.49       2693.23        96.28 o                         
  -5   1  14       1072.98       1008.62        58.47 o                         
  -4   1  14         45.65         35.06        14.79 o                         
  -3   1  14        152.05        132.69        22.26 o                         
  -2   1  14       5029.75       5113.16        90.81 o                         
  -1   1  14       5157.50       5167.15        92.60 o                         
   0   1  14        132.59        132.01        17.45 o                         
   1   1  14        493.37        441.74        28.86 o                         
   2   1  14        686.20        678.69        43.40 o                         
   3   1  14        671.85        621.72        51.13 o                         
   4   1  14          4.27          5.65        18.04 o                         
   5   1  14       1964.18       1939.58        91.38 o                         
   6   1  14       1727.59       1687.99       110.32 o                         
   7   1  14        573.64        639.67        70.66 o                         
   8   1  14       1998.23       2099.13       121.17 o                         
   9   1  14         19.98         28.02        26.58 o                         
  10   1  14         62.86         64.60        28.54 o                         
  11   1  14        291.23        341.39        49.06 o                         
  12   1  14       2190.67       2330.94       114.48 o                         
  13   1  14         10.12         -6.09        18.43 o                         
  14   1  14        766.19        834.03        61.60 o                         
 -21   2  14         59.51         27.12        35.52 o                         
 -20   2  14        934.23        900.48        66.12 o                         
 -19   2  14        874.62        873.51        68.75 o                         
 -18   2  14         21.73        -14.01        16.39 o                         
 -17   2  14          1.46        -16.18        16.72 o                         
 -16   2  14        455.62        396.48        69.84 o                         
 -15   2  14        414.96        410.09        42.11 o                         
 -14   2  14        201.54        163.94        29.73 o                         
 -13   2  14       2302.33       2391.93        98.90 o                         
 -12   2  14         19.50         11.19        19.30 o                         
 -11   2  14        138.14        124.21        21.33 o                         
 -10   2  14        454.60        474.77        42.51 o                         
  -9   2  14       2030.20       2104.97        77.51 o                         
  -8   2  14         10.47          8.36        13.50 o                         
  -7   2  14       2293.04       2384.81        81.64 o                         
  -6   2  14       2553.54       2596.59        84.58 o                         
  -5   2  14         12.88          3.94        16.28 o                         
  -4   2  14         32.63         13.36        16.32 o                         
  -3   2  14       1413.03       1447.55        55.70 o                         
  -2   2  14        999.56       1011.35        47.07 o                         
  -1   2  14       4000.16       3900.83        83.48 o                         
   0   2  14       2516.82       2603.77        69.80 o                         
   1   2  14       1027.31        950.57        53.49 o                         
   2   2  14        205.30        227.32        28.30 o                         
   3   2  14       1706.98       1690.31        72.44 o                         
   4   2  14       5753.02       5713.03       133.93 o                         
   5   2  14       1249.50       1214.47        63.70 o                         
   6   2  14       3775.54       3774.60       110.02 o                         
   7   2  14       2666.18       2900.14       110.89 o                         
   8   2  14         89.79        110.37        26.21 o                         
   9   2  14        168.54        156.78        28.54 o                         
  10   2  14         66.95         63.74        29.04 o                         
  11   2  14         69.32         27.66        23.87 o                         
  12   2  14        493.88        497.89        41.63 o                         
  13   2  14        990.49       1085.13        56.43 o                         
 -20   3  14        356.99        364.76        60.17 o                         
 -19   3  14        166.27        163.20       104.65 o                         
 -18   3  14        215.89        139.00        41.96 o                         
 -17   3  14         54.88         44.66        19.36 o                         
 -16   3  14        118.78         83.13        30.08 o                         
 -15   3  14        373.78        313.71        31.12 o                         
 -14   3  14        363.44        319.80        32.73 o                         
 -13   3  14        899.41        872.53        73.56 o                         
 -12   3  14       2024.63       2266.48       120.13 o                         
 -11   3  14        275.28        313.40        39.79 o                         
 -10   3  14         51.16         59.78        22.37 o                         
  -9   3  14          3.45         -3.90        17.55 o                         
  -8   3  14       2080.98       2316.26        96.18 o                         
  -7   3  14       1511.05       1755.45        91.23 o                         
  -6   3  14       1226.61       1271.95        71.05 o                         
  -5   3  14        362.16        427.17        64.48 o                         
  -4   3  14          8.05         -6.78        22.17 o                         
  -3   3  14          0.43          1.47        30.49 o                         
  -2   3  14        106.05        111.98        24.74 o                         
  -1   3  14       2521.32       2454.06       128.75 o                         
   0   3  14          3.88          0.74        19.54 o                         
   1   3  14        289.62        322.83        38.12 o                         
   2   3  14        118.70         80.59        22.27 o                         
   3   3  14       1014.64        960.15        63.96 o                         
   4   3  14         13.13         22.55        20.34 o                         
   5   3  14        687.36        687.34        49.62 o                         
   6   3  14         50.43         52.84        19.99 o                         
   7   3  14        164.41        129.30        32.25 o                         
   8   3  14       1159.54       1096.54        81.22 o                         
   9   3  14         12.76         32.08        21.06 o                         
  10   3  14         93.12         74.25        27.47 o                         
  11   3  14        110.76         83.28        21.63 o                         
  12   3  14        592.01        616.60        72.14 o                         
 -18   4  14        163.47        118.62        33.30 o                         
 -17   4  14         82.21         44.63        24.24 o                         
 -16   4  14         15.68          0.68        18.36 o                         
 -15   4  14        148.15        162.96        34.91 o                         
 -14   4  14         92.30         66.17        26.65 o                         
 -13   4  14        397.39        347.12        47.94 o                         
 -12   4  14          0.41        -24.15        24.15 o                         
 -11   4  14          1.12          9.13        25.96 o                         
 -10   4  14         67.85         70.04        38.75 o                         
  -9   4  14        590.11        650.42        65.87 o                         
  -8   4  14          1.87         10.62        24.10 o                         
  -7   4  14        254.51        272.00        46.73 o                         
  -6   4  14        789.54        746.84       105.19 o                         
  -5   4  14         85.40        100.42        49.56 o                         
  -4   4  14         65.68         69.42        37.07 o                         
  -3   4  14         85.35         82.61        32.44 o                         
  -2   4  14        467.71        478.37        58.02 o                         
  -1   4  14        412.92        372.72        53.17 o                         
   0   4  14        943.02        991.91        81.25 o                         
   1   4  14          5.44         -6.51        19.34 o                         
   2   4  14        292.09        262.04        35.78 o                         
   3   4  14        121.04        127.82        25.54 o                         
   4   4  14       2360.88       2268.19        94.94 o                         
   5   4  14        282.98        276.63        34.91 o                         
   6   4  14        363.75        351.50        38.93 o                         
   7   4  14        847.60        814.52        66.85 o                         
   8   4  14          0.22        -25.98        29.77 o                         
   9   4  14        415.72        393.47        44.46 o                         
  10   4  14         45.33        115.75        34.21 o                         
 -14   5  14          2.32          1.33        23.67 o                         
 -13   5  14        177.14        135.58        60.13 o                         
 -12   5  14        550.30        523.15        93.34 o                         
 -11   5  14          0.05        -16.03        23.01 o                         
 -10   5  14        278.28        355.72        45.87 o                         
  -9   5  14          8.97        -10.09        17.86 o                         
  -8   5  14        421.69        391.71        69.95 o                         
  -7   5  14         41.53         91.35        46.89 o                         
  -6   5  14        255.63        262.90        61.48 o                         
  -5   5  14        227.80        280.55        61.65 o                         
  -4   5  14         18.48         17.48        28.98 o                         
  -3   5  14        190.87        223.01        54.32 o                         
  -2   5  14          1.07         -1.17        24.13 o                         
  -1   5  14        263.32        224.90        52.97 o                         
   0   5  14          6.15        -25.90        25.90 o                         
   1   5  14         19.17         48.61        20.50 o                         
   2   5  14        141.55        176.91        33.60 o                         
   3   5  14         21.45         36.15        56.06 o                         
   4   5  14        550.15        531.31        41.44 o                         
   5   5  14         22.92         11.25        19.59 o                         
   6   5  14         28.55         34.95        18.75 o                         
 -21   1  15         47.51         11.66        34.46 o                         
 -20   1  15        116.45         54.76        20.55 o                         
 -19   1  15        181.30        127.08        31.91 o                         
 -18   1  15          6.48        -26.94        26.94 o                         
 -17   1  15         44.15         35.26        22.70 o                         
 -16   1  15         56.19         70.79        63.03 o                         
 -15   1  15          1.43          3.33        17.92 o                         
 -14   1  15          7.61         -1.83        19.12 o                         
 -13   1  15        800.72        699.11        46.43 o                         
 -12   1  15        191.51        267.77        42.50 o                         
 -11   1  15         15.86         -5.67        20.80 o                         
 -10   1  15         19.15        -16.57        16.57 o                         
  -9   1  15         92.86        111.62        25.77 o                         
  -8   1  15         65.67         67.03        21.17 o                         
  -7   1  15        340.44        357.04        51.78 o                         
  -6   1  15        308.04        267.36        32.34 o                         
  -5   1  15         31.07         21.49        18.26 o                         
  -4   1  15         39.81         39.11        16.28 o                         
  -3   1  15         23.79         23.81        14.47 o                         
  -2   1  15        194.48        242.07        23.40 o                         
  -1   1  15        826.49        895.61        40.67 o                         
   0   1  15          3.12         10.48        12.99 o                         
   1   1  15        641.19        597.19        43.40 o                         
   2   1  15          3.91          5.53        15.14 o                         
   3   1  15       1013.12        935.55        63.36 o                         
   4   1  15        559.17        539.77        49.64 o                         
   5   1  15         35.46         23.65        39.43 o                         
   6   1  15        162.27        190.63        51.66 o                         
   7   1  15        464.98        450.68       138.23 o                         
   8   1  15          0.28         16.41        22.26 o                         
   9   1  15        181.35        225.40        42.96 o                         
  10   1  15         42.08         28.25        22.63 o                         
  11   1  15         22.66         20.44        23.17 o                         
  12   1  15          3.52        -13.85        18.65 o                         
  13   1  15         78.51         59.47        18.77 o                         
 -20   2  15        584.45        484.05        37.73 o                         
 -19   2  15          0.14         -3.01        12.18 o                         
 -18   2  15        270.56        252.37        30.91 o                         
 -17   2  15        113.70        102.41        18.93 o                         
 -16   2  15         13.79         10.15        24.34 o                         
 -15   2  15          1.95          6.91        14.55 o                         
 -14   2  15       1176.11       1203.58        59.75 o                         
 -13   2  15        154.67        129.07        23.83 o                         
 -12   2  15          1.74          4.49        17.09 o                         
 -11   2  15        203.95        210.81        27.77 o                         
 -10   2  15        156.37        116.52        21.06 o                         
  -9   2  15         23.33         -2.91        15.32 o                         
  -8   2  15       1138.31       1054.32        64.33 o                         
  -7   2  15        649.50        691.51        52.04 o                         
  -6   2  15        133.05        148.14        26.18 o                         
  -5   2  15        254.81        227.29        30.31 o                         
  -4   2  15        606.46        537.91        45.90 o                         
  -3   2  15        318.95        298.11        38.69 o                         
  -2   2  15          1.01         -3.17        13.44 o                         
  -1   2  15       1884.72       1859.90        59.00 o                         
   0   2  15          1.40         -5.54        13.14 o                         
   1   2  15        143.96        113.45        19.95 o                         
   2   2  15        156.10        118.94        21.40 o                         
   3   2  15        341.81        268.35        31.20 o                         
   4   2  15         20.15         17.00        20.25 o                         
   5   2  15        750.15        737.17        48.79 o                         
   6   2  15         30.82        -14.89        19.18 o                         
   7   2  15        327.00        281.57        47.34 o                         
   8   2  15       1830.06       1771.35       107.50 o                         
   9   2  15         25.07         20.40        23.95 o                         
  10   2  15         26.73         37.56        37.51 o                         
  11   2  15         30.68         27.90        21.06 o                         
  12   2  15         79.28         84.12        23.91 o                         
 -19   3  15        708.61        657.25        78.68 o                         
 -18   3  15        117.17         49.06        41.41 o                         
 -17   3  15         14.11        -16.79        16.79 o                         
 -16   3  15         93.97        104.20        28.84 o                         
 -15   3  15          8.44         -7.44        23.07 o                         
 -14   3  15        450.83        428.71        42.31 o                         
 -13   3  15       1817.77       1838.14        84.40 o                         
 -12   3  15        870.51        967.44        97.65 o                         
 -11   3  15         17.32          3.96        15.99 o                         
 -10   3  15         64.34         93.00        25.11 o                         
  -9   3  15          2.51         13.02        17.52 o                         
  -8   3  15         78.98         60.35        20.70 o                         
  -7   3  15        765.37        810.72        70.51 o                         
  -6   3  15       1844.71       1952.74       144.96 o                         
  -5   3  15        167.46        136.46        30.97 o                         
  -4   3  15          7.80        -24.95        24.95 o                         
  -3   3  15        625.50        533.05        47.03 o                         
  -2   3  15        601.85        534.55        60.62 o                         
  -1   3  15        328.56        331.22        48.70 o                         
   0   3  15        907.33        726.31        69.88 o                         
   1   3  15        642.12        529.12        46.50 o                         
   2   3  15         47.83         36.94        17.60 o                         
   3   3  15        535.78        591.56        49.28 o                         
   4   3  15          0.80          7.91        15.43 o                         
   5   3  15          0.51        -13.25        16.68 o                         
   6   3  15        321.69        359.43        47.76 o                         
   7   3  15        642.79        539.47        55.36 o                         
   8   3  15        161.95        109.69        28.13 o                         
   9   3  15        235.85        153.27        29.60 o                         
  10   3  15        146.11        176.80        47.84 o                         
  11   3  15         26.37         38.88        23.97 o                         
 -17   4  15        147.99        187.19        44.15 o                         
 -16   4  15         22.28        -19.33        19.33 o                         
 -15   4  15         73.74         41.42        19.13 o                         
 -14   4  15        124.50        154.91        57.76 o                         
 -13   4  15        277.68        259.36        42.22 o                         
 -12   4  15        243.97        212.16        38.91 o                         
 -11   4  15        528.82        540.82        59.31 o                         
 -10   4  15        148.41        122.22        34.90 o                         
  -9   4  15        183.99        191.97        40.72 o                         
  -8   4  15        215.98        198.64        51.14 o                         
  -7   4  15       1122.75       1070.74       118.53 o                         
  -6   4  15          1.63        -48.27        48.27 o                         
  -5   4  15       1837.94       2094.06       163.56 o                         
  -4   4  15         40.43         76.50        44.44 o                         
  -3   4  15         57.11         53.12        41.14 o                         
  -2   4  15        420.19        376.56        74.77 o                         
  -1   4  15        589.11        565.58        61.19 o                         
   0   4  15        203.10        138.72        30.33 o                         
   1   4  15        230.53        221.18        41.92 o                         
   2   4  15         65.61        107.05        21.88 o                         
   3   4  15        350.80        323.87        36.40 o                         
   4   4  15        907.03        777.93        74.19 o                         
   5   4  15        430.12        357.51        48.77 o                         
   6   4  15       1221.70       1068.24       120.06 o                         
   7   4  15          2.74         40.07        81.46 o                         
   8   4  15        787.24        747.69        80.85 o                         
 -12   5  15        595.42        696.02        81.21 o                         
 -11   5  15         69.90         66.75        31.49 o                         
 -10   5  15        245.50        329.97        57.47 o                         
  -9   5  15         70.64        203.12        47.31 o                         
  -8   5  15        150.16        125.80        38.01 o                         
  -7   5  15        288.43        185.43        47.64 o                         
  -6   5  15       1854.89       2172.67       150.06 o                         
  -5   5  15          5.31        -12.82        28.89 o                         
  -4   5  15        245.54        222.64        52.23 o                         
  -3   5  15         41.03         33.93        27.13 o                         
  -2   5  15         86.81         96.88        38.81 o                         
  -1   5  15         39.91         39.57        31.12 o                         
   0   5  15        860.16        963.40        98.26 o                         
   1   5  15        434.11        579.57        75.83 o                         
   2   5  15        721.71        800.41        62.29 o                         
   3   5  15        108.41        172.78        29.82 o                         
   4   5  15         75.92         96.56        31.58 o                         
 -21   0  16        310.51        304.57        52.11 o                         
 -20   0  16          2.39         19.64        30.23 o                         
 -19   0  16       2128.28       2121.86       152.48 o                         
 -18   0  16       3032.64       3206.83       193.28 o                         
 -17   0  16       1377.85       1337.84       131.60 o                         
 -16   0  16       1327.25       1447.81       137.86 o                         
 -15   0  16       1527.03       1523.83       140.79 o                         
 -14   0  16          2.28         12.55        31.08 o                         
 -13   0  16        515.92        458.55        81.97 o                         
 -12   0  16       2148.77       2439.02       179.55 o                         
 -11   0  16        741.48        870.27       110.95 o                         
 -10   0  16       1320.01       1478.70       141.50 o                         
  -9   0  16        502.42        459.54        83.54 o                         
  -8   0  16        120.40         72.90        42.18 o                         
  -7   0  16        224.07        211.30        43.62 o                         
  -6   0  16       5163.98       5382.37       259.09 o                         
  -5   0  16       3356.24       3643.20       212.06 o                         
  -4   0  16        150.50        122.26        39.56 o                         
  -3   0  16       1453.48       1614.28       144.40 o                         
  -2   0  16        767.33        739.37        63.64 o                         
  -1   0  16        302.74        285.95        41.00 o                         
   0   0  16       2160.31       2142.94       115.05 o                         
   1   0  16        423.06        533.88        81.46 o                         
   2   0  16       2893.88       2824.54       188.54 o                         
   3   0  16       1026.92       1001.68       115.92 o                         
   4   0  16        928.19        921.63       114.78 o                         
   5   0  16          9.13         19.56        36.86 o                         
   6   0  16         88.22         40.71        35.85 o                         
   7   0  16       2445.92       3042.59       197.31 o                         
   8   0  16        906.93        992.48       111.56 o                         
   9   0  16        344.73        340.47        66.99 o                         
  10   0  16       1586.30       1887.57       143.44 o                         
  11   0  16        781.38       1006.05       100.97 o                         
  12   0  16          3.40        -23.44        24.02 o                         
 -21   1  16         56.82          9.36        16.53 o                         
 -20   1  16        740.98        725.72        59.99 o                         
 -19   1  16         25.44          0.51        20.06 o                         
 -18   1  16       1444.44       1480.60        91.48 o                         
 -17   1  16       2559.59       2871.85       129.90 o                         
 -16   1  16        951.89        960.56       113.26 o                         
 -15   1  16         30.40         45.24        18.53 o                         
 -14   1  16       2100.69       2194.91        93.65 o                         
 -13   1  16        521.73        548.34        48.04 o                         
 -12   1  16        685.38        679.74        52.99 o                         
 -11   1  16       5411.40       5999.49       152.80 o                         
 -10   1  16       2516.64       2598.72       100.91 o                         
  -9   1  16          7.84        -10.63        26.60 o                         
  -8   1  16         27.24         18.46        27.21 o                         
  -7   1  16        237.35        271.40        33.96 o                         
  -6   1  16        373.49        250.85        30.83 o                         
  -5   1  16       3752.29       3901.59       121.44 o                         
  -4   1  16       3627.93       3707.96       118.39 o                         
  -3   1  16        851.59        827.33        47.99 o                         
  -2   1  16          4.13         -6.33        14.31 o                         
  -1   1  16        331.54        307.05        27.68 o                         
   0   1  16       1378.43       1436.55        64.90 o                         
   1   1  16       2382.76       2512.05        98.52 o                         
   2   1  16       2453.17       2497.45       100.40 o                         
   3   1  16       4684.89       4636.66       136.61 o                         
   4   1  16        882.15        837.37        76.29 o                         
   5   1  16        127.82        185.76       115.80 o                         
   6   1  16         19.84         15.83        22.69 o                         
   7   1  16         29.91         47.67        25.57 o                         
   8   1  16       1027.68       1135.19        85.14 o                         
   9   1  16       2433.67       2596.58       121.49 o                         
  10   1  16          8.40         40.16        28.36 o                         
  11   1  16        367.48        317.92        39.49 o                         
  12   1  16         27.03         19.78        19.18 o                         
 -19   2  16       1293.43       1066.59        67.00 o                         
 -18   2  16       1160.93       1139.82        62.93 o                         
 -17   2  16        192.79        226.92        30.53 o                         
 -16   2  16       2743.98       2715.27        98.43 o                         
 -15   2  16        774.75        769.58        47.82 o                         
 -14   2  16        475.77        523.40        39.70 o                         
 -13   2  16        675.45        693.48        46.12 o                         
 -12   2  16       1156.70       1181.95        68.79 o                         
 -11   2  16        418.72        414.99        42.43 o                         
 -10   2  16        773.65        801.71        56.81 o                         
  -9   2  16        968.85       1001.10        63.29 o                         
  -8   2  16         80.23         59.68        20.87 o                         
  -7   2  16         27.76        -18.53        18.53 o                         
  -6   2  16       3940.54       4396.04       129.77 o                         
  -5   2  16        906.86        966.80        62.10 o                         
  -4   2  16         17.69         12.47        19.36 o                         
  -3   2  16       1575.71       1735.59        81.79 o                         
  -2   2  16         64.81         46.79        18.86 o                         
  -1   2  16          5.13         61.11        22.25 o                         
   0   2  16         20.79         19.25        13.41 o                         
   1   2  16        614.26        583.78        42.05 o                         
   2   2  16        889.89        917.91        53.72 o                         
   3   2  16       2342.16       2331.74        83.02 o                         
   4   2  16        479.28        510.00        40.16 o                         
   5   2  16        625.95        640.97        66.22 o                         
   6   2  16         17.19          3.53        23.24 o                         
   7   2  16       1695.97       1749.35       103.77 o                         
   8   2  16        485.34        588.62        80.94 o                         
   9   2  16        125.94        179.90        33.83 o                         
  10   2  16       1585.09       1883.47        96.73 o                         
  11   2  16        331.79        398.73        61.57 o                         
 -18   3  16        530.31        448.18        62.19 o                         
 -17   3  16        794.33        616.98        69.98 o                         
 -16   3  16         62.08         59.85        25.79 o                         
 -15   3  16         49.63         56.28        24.12 o                         
 -14   3  16        786.09        680.30        62.25 o                         
 -13   3  16         16.85         52.40        18.86 o                         
 -12   3  16         10.05         -7.45        20.08 o                         
 -11   3  16       2867.75       3237.18       109.86 o                         
 -10   3  16        463.34        477.02        54.79 o                         
  -9   3  16        353.55        365.09        47.37 o                         
  -8   3  16          0.61         10.47        18.48 o                         
  -7   3  16        170.88        178.05        34.09 o                         
  -6   3  16         29.91          2.35        20.59 o                         
  -5   3  16        258.90        361.88        47.94 o                         
  -4   3  16       3330.70       3559.36       142.52 o                         
  -3   3  16          3.29        -32.34        37.91 o                         
  -2   3  16        275.73        271.89        65.38 o                         
  -1   3  16          0.42          4.60        20.07 o                         
   0   3  16        295.12        207.64        38.43 o                         
   1   3  16        152.38         89.17        26.93 o                         
   2   3  16       1478.40       1455.75        74.06 o                         
   3   3  16        858.80        883.66        57.51 o                         
   4   3  16         56.47         64.00        21.61 o                         
   5   3  16        787.91        682.00        59.83 o                         
   6   3  16         28.16         15.65        34.90 o                         
   7   3  16        225.83        188.89        32.60 o                         
   8   3  16        615.51        612.60        77.85 o                         
   9   3  16        650.11        687.32        76.78 o                         
 -15   4  16         97.87         96.26        36.23 o                         
 -14   4  16        144.98        180.10        49.54 o                         
 -13   4  16         11.31        -18.99        22.15 o                         
 -12   4  16        102.60        135.45        45.78 o                         
 -11   4  16         78.01        122.84        46.69 o                         
 -10   4  16        184.77        234.03        54.94 o                         
  -9   4  16        118.97        143.19        44.90 o                         
  -8   4  16         62.74         99.65        38.70 o                         
  -7   4  16          3.36        -23.76        38.14 o                         
  -6   4  16        394.43        342.69        67.89 o                         
  -5   4  16        198.67        192.48        50.46 o                         
  -4   4  16          0.55         -5.79        33.29 o                         
  -3   4  16        294.79        379.77        70.38 o                         
  -2   4  16         36.18         28.09        27.16 o                         
  -1   4  16         19.55         -0.60        29.43 o                         
   0   4  16         86.80         65.17        40.93 o                         
   1   4  16         32.36        -11.69        25.55 o                         
   2   4  16        324.42        315.96        43.49 o                         
   3   4  16        631.92        679.32        68.17 o                         
   4   4  16          9.60        -15.18        15.18 o                         
   5   4  16         36.21          2.45        46.68 o                         
 -10   5  16         55.04         66.62        25.25 o                         
  -9   5  16         82.84        109.94        34.32 o                         
  -8   5  16         50.70         59.02        27.92 o                         
  -7   5  16          1.96         69.09        30.99 o                         
  -6   5  16         70.93        103.23        35.65 o                         
  -5   5  16          8.77         20.15        26.27 o                         
  -4   5  16         75.63         20.29        21.41 o                         
  -3   5  16         26.83         19.75        24.43 o                         
  -2   5  16         48.84         95.92        34.34 o                         
  -1   5  16        141.81        102.39        34.77 o                         
   0   5  16         55.59         59.77        28.75 o                         
   1   5  16         62.64         37.81        22.76 o                         
 -20   1  17         27.60         -5.19        16.20 o                         
 -19   1  17          9.46          8.77        29.76 o                         
 -18   1  17        115.67        103.65        28.55 o                         
 -17   1  17         70.44         84.76        26.33 o                         
 -16   1  17        239.11        257.03        42.17 o                         
 -15   1  17          2.70         -3.72        28.77 o                         
 -14   1  17         28.28         26.60        41.68 o                         
 -13   1  17         20.67         -3.67        29.48 o                         
 -12   1  17         70.45         50.35        24.55 o                         
 -11   1  17        147.03        149.29        40.16 o                         
 -10   1  17         50.38         68.65        29.34 o                         
  -9   1  17        624.99        680.88        66.00 o                         
  -8   1  17          0.74         21.73        22.87 o                         
  -7   1  17         38.87         27.41        16.43 o                         
  -6   1  17          2.25          3.40        19.69 o                         
  -5   1  17        168.48        198.53        29.84 o                         
  -4   1  17         15.09        -21.18        21.18 o                         
  -3   1  17         96.61         64.10        21.61 o                         
  -2   1  17        185.90        170.11        22.58 o                         
  -1   1  17        629.33        597.69        48.09 o                         
   0   1  17        514.06        470.91        41.50 o                         
   1   1  17        295.57        243.34        31.59 o                         
   2   1  17         39.30         31.87        15.73 o                         
   3   1  17        505.25        438.81        55.49 o                         
   4   1  17         34.77         88.28        38.60 o                         
   5   1  17        439.54        394.15        49.69 o                         
   6   1  17         14.16         -1.31        27.94 o                         
   7   1  17         73.18         60.28        36.07 o                         
   8   1  17         93.56         95.75        27.89 o                         
   9   1  17         22.62         46.97        20.79 o                         
  10   1  17        139.96        136.71        26.40 o                         
 -18   2  17        259.56        170.01        37.81 o                         
 -17   2  17        663.05        617.92        43.25 o                         
 -16   2  17        333.27        254.95        29.47 o                         
 -15   2  17          1.69         -1.83        11.21 o                         
 -14   2  17        209.79        226.55        30.11 o                         
 -13   2  17          7.51        -14.76        14.76 o                         
 -12   2  17         14.75         12.08        20.06 o                         
 -11   2  17        250.59        216.83        31.74 o                         
 -10   2  17       1156.75       1176.15        67.05 o                         
  -9   2  17          0.44        -18.09        18.09 o                         
  -8   2  17         26.00         23.85        15.18 o                         
  -7   2  17         27.72         28.78        17.05 o                         
  -6   2  17         16.88         15.20        19.43 o                         
  -5   2  17         39.09         21.35        14.78 o                         
  -4   2  17       2177.19       2170.51        91.04 o                         
  -3   2  17         56.69         88.86        21.47 o                         
  -2   2  17         10.96         -0.08        25.46 o                         
  -1   2  17        120.36        119.27        45.67 o                         
   0   2  17        195.22        153.94        52.62 o                         
   1   2  17        197.85        234.56        32.08 o                         
   2   2  17        373.64        347.86        45.96 o                         
   3   2  17        232.12        186.91        31.24 o                         
   4   2  17         20.88         49.82        18.93 o                         
   5   2  17        597.83        560.36        60.44 o                         
   6   2  17         39.36         36.89        22.51 o                         
   7   2  17         32.81         50.87        33.54 o                         
   8   2  17        187.07        178.52        58.38 o                         
   9   2  17        277.89        246.28        48.78 o                         
 -16   3  17        315.73        331.53        55.87 o                         
 -15   3  17        158.37        222.93        48.17 o                         
 -14   3  17          1.71         27.96        19.79 o                         
 -13   3  17         56.42         24.35        24.08 o                         
 -12   3  17        521.60        448.90        72.73 o                         
 -11   3  17        233.73        297.86        41.01 o                         
 -10   3  17        294.95        296.00        42.01 o                         
  -9   3  17       1136.63       1179.10        80.45 o                         
  -8   3  17         81.09         60.88        19.79 o                         
  -7   3  17          8.68        -14.15        21.58 o                         
  -6   3  17        277.95        238.43        37.11 o                         
  -5   3  17        493.24        504.86        95.27 o                         
  -4   3  17         75.52         46.42        27.30 o                         
  -3   3  17       1212.36       1270.50       122.47 o                         
  -2   3  17        332.90        275.84        61.94 o                         
  -1   3  17         87.55        114.76        43.93 o                         
   0   3  17         24.87        -24.28        24.28 o                         
   1   3  17        228.64        158.96        49.43 o                         
   2   3  17         10.74        -15.24        23.51 o                         
   3   3  17        365.12        315.40        34.11 o                         
   4   3  17        809.10        809.70        61.12 o                         
   5   3  17        200.27         89.98        93.06 o                         
   6   3  17         73.97        157.18        40.66 o                         
 -13   4  17         25.17         -2.98        14.53 o                         
 -12   4  17          3.11         42.30        28.81 o                         
 -11   4  17        564.30        635.77        80.46 o                         
 -10   4  17        725.69        784.76        90.26 o                         
  -9   4  17          6.21        -22.11        28.24 o                         
  -8   4  17        301.52        370.10        65.73 o                         
  -7   4  17         19.41        -14.89        30.65 o                         
  -6   4  17          9.58         -4.25        23.72 o                         
  -5   4  17         28.14          2.91        25.60 o                         
  -4   4  17        369.82        267.37        56.41 o                         
  -3   4  17        211.14        218.92        50.16 o                         
  -2   4  17         80.88         92.55        39.97 o                         
  -1   4  17       1159.19       1241.31       117.05 o                         
   0   4  17          0.23          6.51        22.36 o                         
   1   4  17        177.87        188.66        49.01 o                         
   2   4  17        680.35        768.50        86.34 o                         
   3   4  17        304.06        287.55        51.72 o                         
 -19   0  18          7.60        -19.00        19.00 o                         
 -18   0  18        268.25        251.79        50.21 o                         
 -17   0  18        189.73        120.16        40.42 o                         
 -16   0  18       1488.61       1791.53       139.68 o                         
 -15   0  18       3039.14       3348.59       193.44 o                         
 -14   0  18        370.64        412.62        74.56 o                         
 -13   0  18        501.75        537.42        85.20 o                         
 -12   0  18          0.05         -4.71        31.97 o                         
 -11   0  18        767.80        978.29       111.21 o                         
 -10   0  18        153.56         69.71        36.07 o                         
  -9   0  18       2529.49       2860.16       190.83 o                         
  -8   0  18       4830.42       5440.10       259.78 o                         
  -7   0  18        442.46        429.11        74.99 o                         
  -6   0  18        401.56        390.48        74.05 o                         
  -5   0  18        242.17        160.49        45.68 o                         
  -4   0  18         23.18        -26.31        55.75 o                         
  -3   0  18       1557.87       1469.68       137.08 o                         
  -2   0  18       2904.67       3010.90       195.52 o                         
   0   0  18        230.65        274.68        57.12 o                         
   1   0  18       2223.76       2341.25       160.46 o                         
   2   0  18        544.29        525.80        79.68 o                         
   3   0  18        357.66        350.85        64.92 o                         
   4   0  18       2648.19       2818.18       178.63 o                         
   5   0  18        919.24        895.55       102.24 o                         
   6   0  18          1.67        -16.75        23.81 o                         
   7   0  18        392.95        437.13        67.15 o                         
   8   0  18         83.87        140.13        37.27 o                         
 -18   1  18          1.92         -2.62        12.70 o                         
 -17   1  18        904.18        989.76        69.32 o                         
 -16   1  18        845.43        947.50        69.77 o                         
 -15   1  18         16.61          1.75        19.09 o                         
 -14   1  18       1375.59       1463.99        91.27 o                         
 -13   1  18        710.20        793.25        68.83 o                         
 -12   1  18          8.50          7.00        20.29 o                         
 -11   1  18        641.50        680.53        66.25 o                         
 -10   1  18       1151.63       1354.40        91.21 o                         
  -9   1  18        492.33        530.36        59.20 o                         
  -8   1  18       2348.72       2439.70       121.70 o                         
  -7   1  18        670.46        681.25        66.13 o                         
  -6   1  18         50.24         54.35        23.13 o                         
  -5   1  18        495.59        441.16        53.47 o                         
  -4   1  18        557.77        687.55        67.66 o                         
  -3   1  18       2877.47       2873.72       132.64 o                         
  -2   1  18         12.53          0.66        42.11 o                         
  -1   1  18       3226.56       3561.83       195.00 o                         
   0   1  18       1256.49       1297.06       120.54 o                         
   1   1  18         29.63        -19.08        19.08 o                         
   2   1  18         46.91         82.95        53.47 o                         
   3   1  18        754.76        746.77        65.59 o                         
   4   1  18        148.95        137.71        33.02 o                         
   5   1  18       1002.01       1084.46        77.49 o                         
   6   1  18       1655.14       1777.17       132.58 o                         
   7   1  18         14.26         12.47        28.37 o                         
   8   1  18         37.28         19.80        57.22 o                         
 -17   2  18         93.39         30.59        24.23 o                         
 -16   2  18        683.57        557.85        92.17 o                         
 -15   2  18       1500.38       1201.17       194.73 o                         
 -14   2  18        144.27        174.41        35.18 o                         
 -13   2  18        224.55        211.10        27.26 o                         
 -12   2  18          4.03        -13.61        21.39 o                         
 -11   2  18        285.20        268.42        31.06 o                         
 -10   2  18         25.23         42.85        17.24 o                         
  -9   2  18       1700.98       1872.84        81.67 o                         
  -8   2  18       1139.93       1338.45        70.02 o                         
  -7   2  18         13.16        -17.83        19.35 o                         
  -6   2  18        328.97        272.26        31.94 o                         
  -5   2  18        412.50        380.75        37.64 o                         
  -4   2  18          0.90         29.99        19.43 o                         
  -3   2  18        329.97        359.44        63.93 o                         
  -2   2  18       2995.99       3119.58       180.62 o                         
  -1   2  18          5.99         54.51        33.38 o                         
   0   2  18          2.58         27.18        28.05 o                         
   1   2  18        114.40         68.13        32.46 o                         
   2   2  18          1.07         30.23        32.10 o                         
   3   2  18        117.18         61.65        30.99 o                         
   4   2  18        569.00        599.97        74.66 o                         
   5   2  18       1055.79       1073.15        99.08 o                         
   6   2  18          4.25         30.07        22.11 o                         
 -14   3  18        510.83        480.94        65.62 o                         
 -13   3  18        272.30        329.27        55.41 o                         
 -12   3  18         22.43         -4.37        17.93 o                         
 -11   3  18          4.61         17.12        20.31 o                         
 -10   3  18        399.38        427.91        66.80 o                         
  -9   3  18        163.84        153.99        29.88 o                         
  -8   3  18        529.35        609.85        87.94 o                         
  -7   3  18        726.76        804.04        77.24 o                         
  -6   3  18         38.25        -15.99        33.59 o                         
  -5   3  18       1022.52       1005.21       103.59 o                         
  -4   3  18        767.22        678.08        85.22 o                         
  -3   3  18        154.26         92.28        37.41 o                         
  -2   3  18         82.03         96.12        36.98 o                         
  -1   3  18        742.00        814.00        92.47 o                         
   0   3  18        838.78        904.14        95.71 o                         
   1   3  18         18.28        -24.48        24.48 o                         
   2   3  18          0.30         44.13        34.03 o                         
 -10   4  18          7.18          8.70        16.37 o                         
  -9   4  18        264.09        252.65        49.69 o                         
  -8   4  18        180.35        201.87        47.55 o                         
  -7   4  18         28.10        -24.20        24.20 o                         
  -6   4  18        275.21        240.94        49.33 o                         
  -5   4  18         62.98         64.72        24.94 o                         
  -4   4  18         20.51         25.06        23.40 o                         
  -3   4  18         82.90         75.85        31.47 o                         
  -2   4  18        130.10        126.34        38.09 o                         
  -1   4  18         57.32         90.45        32.86 o                         
   0   4  18         96.54         67.84        32.61 o                         
 -17   1  19          0.00        -17.54        21.20 o                         
 -16   1  19         35.16        -12.48        14.44 o                         
 -15   1  19        246.02        205.52        52.72 o                         
 -14   1  19         18.10        -21.69        23.32 o                         
 -13   1  19          0.86         48.21        20.95 o                         
 -12   1  19         80.31         58.40        24.17 o                         
 -11   1  19         14.42          3.16        26.60 o                         
 -10   1  19        131.58         98.69        37.67 o                         
  -9   1  19         41.10         60.78        21.94 o                         
  -8   1  19          4.56         49.48        20.60 o                         
  -7   1  19        156.09        207.03        36.99 o                         
  -6   1  19        291.00        293.15        44.21 o                         
  -5   1  19         34.73        -26.51        26.51 o                         
  -4   1  19         12.51        -13.87        21.47 o                         
   0   1  19         14.59         58.74        26.56 o                         
   1   1  19         42.73         49.98        27.07 o                         
   2   1  19          1.61         99.81        87.61 o                         
   3   1  19         29.56         16.37        26.59 o                         
   4   1  19         67.01        145.28        53.82 o                         
   5   1  19         59.67         35.06        15.47 o                         
 -15   2  19          2.14         29.00        19.62 o                         
 -14   2  19        250.51        127.95        42.63 o                         
 -13   2  19        287.43        316.06        53.08 o                         
 -12   2  19         20.87         24.07        15.70 o                         
 -11   2  19          0.22         -9.67        15.63 o                         
 -10   2  19        117.15        121.11        20.90 o                         
  -9   2  19         55.91         59.47        23.44 o                         
  -8   2  19        154.95         63.62        21.17 o                         
  -7   2  19        928.96        997.99        56.94 o                         
  -6   2  19        242.24        188.79        52.23 o                         
  -5   2  19          0.40         -6.53        49.28 o                         
  -4   2  19         41.14         45.89        25.97 o                         
  -3   2  19          2.63         11.77        17.66 o                         
  -2   2  19         42.53         19.10        18.61 o                         
  -1   2  19        420.13        349.50        56.63 o                         
   0   2  19        553.05        632.13        77.58 o                         
 -11   3  19          9.92        -12.79        18.70 o                         
 -10   3  19          0.87        -22.02        22.02 o                         
  -9   3  19        303.82        275.57        50.01 o                         
  -8   3  19        458.46        427.68        63.72 o                         
  -7   3  19          0.15        -30.48        30.48 o                         
  -6   3  19        721.28        602.99        75.76 o                         
  -5   3  19         89.06         60.95        29.10 o                         
  -4   3  19         25.90          9.30        20.29 o                         
  -3   3  19         25.01        -24.09        24.17 o                         
  -2   3  19        600.69        458.30        65.59 o                         
  -1   3  19        312.58        214.79        44.23 o                         
   0   3  19         27.40         -1.09        16.15 o                         
 -15   0  20        340.80        443.81        61.59 o                         
 -14   0  20        594.75        754.18        87.03 o                         
 -13   0  20          0.00         -2.34        22.24 o                         
 -12   0  20       1356.82       1482.00       123.26 o                         
 -11   0  20       1427.65       1630.71       129.83 o                         
 -10   0  20          0.68        -32.85        32.85 o                         
  -9   0  20        465.21        455.73        70.70 o                         
  -8   0  20        261.91        270.27        57.07 o                         
  -7   0  20        502.20        597.71        83.92 o                         
  -6   0  20        611.30        762.80        93.06 o                         
  -5   0  20       2172.41       2409.92       164.44 o                         
 -14   1  20        311.92        482.80        54.81 o                         
 -13   1  20       2037.25       2344.26       103.86 o                         
 -12   1  20        430.93        558.51        51.56 o                         
 -11   1  20         58.96         34.71        20.50 o                         
 -10   1  20        374.45        359.13        43.98 o                         
  -9   1  20          2.43        -19.75        20.83 o                         
  -8   1  20        205.33        138.01        25.36 o                         
  -7   1  20       2108.91       2064.78       104.29 o                         
  -6   1  20       2180.96       2373.51       111.50 o                         
  -5   1  20         42.21        -37.15        37.15 o                         
 -12   2  20        804.08        935.28        88.36 o                         
 -11   2  20        722.72        665.23        76.30 o                         
 -10   2  20          2.21        -19.03        21.28 o                         
  -9   2  20         26.62         84.80        38.54 o                         
  -8   2  20        199.70        251.23        75.82 o                         
  -7   2  20        696.37        782.79        88.33 o                         
 -11   1  21        146.23        162.10        42.36 o                         
 -10   1  21         16.89        -14.47        19.31 o                         
  -9   1  21          0.57        -16.39        40.63 o                         
  -8   1  21          9.91        -21.83        21.83 o                         
  -7   1  21         14.86        -11.76        28.83 o                         
                                                                                
