# Supplementary material for: (E)-2,6-Di­bromo-4-{2-[1-(1H,1H,2H,2H-perfluoro­oct­yl)pyridinium-4-yl]ethen­yl}phenolate methanol disolvate, a fluoro­ponytailed solvatochromic dye
Source: Acta Crystallogr E Crystallogr Commun. 2017 Sep 25;73(Pt 10):1526–9. doi: 10.1107/S2056989017013378 (PMC5730310; doi:10.1107/S2056989017013378)
Supplement: Supplementary file 3 [file e-73-01526-Isup3.mol]

Scheme LF35.mol
  ChemDraw07261712272D

 38 39  0  0  0  0  0  0  0  0999 V2000
    0.7145   -0.8803    0.0000 C   0  0  0  0  0  0  0  0  0  0  0  0
    0.7145   -1.7053    0.0000 N   0  3  0  0  0  0  0  0  0  0  0  0
    1.4289   -2.1178    0.0000 C   0  0  0  0  0  0  0  0  0  0  0  0
    2.1434   -1.7053    0.0000 C   0  0  0  0  0  0  0  0  0  0  0  0
    2.1434   -0.8803    0.0000 C   0  0  0  0  0  0  0  0  0  0  0  0
    1.4289   -0.4678    0.0000 C   0  0  0  0  0  0  0  0  0  0  0  0
    0.0000   -2.1178    0.0000 C   0  0  0  0  0  0  0  0  0  0  0  0
    2.8579   -0.4678    0.0000 C   0  0  0  0  0  0  0  0  0  0  0  0
    2.8579    0.3572    0.0000 C   0  0  0  0  0  0  0  0  0  0  0  0
    3.5724    0.7697    0.0000 C   0  0  0  0  0  0  0  0  0  0  0  0
    4.2868    0.3572    0.0000 C   0  0  0  0  0  0  0  0  0  0  0  0
    5.0013    0.7697    0.0000 C   0  0  0  0  0  0  0  0  0  0  0  0
    5.0013    1.5947    0.0000 C   0  0  0  0  0  0  0  0  0  0  0  0
    4.2868    2.0072    0.0000 C   0  0  0  0  0  0  0  0  0  0  0  0
    3.5724    1.5947    0.0000 C   0  0  0  0  0  0  0  0  0  0  0  0
    5.7158    2.0072    0.0000 O   0  5  0  0  0  0  0  0  0  0  0  0
    4.2868    2.8322    0.0000 Br  0  0  0  0  0  0  0  0  0  0  0  0
    5.7158    0.3572    0.0000 Br  0  0  0  0  0  0  0  0  0  0  0  0
   -0.7145   -1.7053    0.0000 C   0  0  0  0  0  0  0  0  0  0  0  0
   -1.4289   -2.1178    0.0000 C   0  0  0  0  0  0  0  0  0  0  0  0
   -2.1434   -1.7053    0.0000 C   0  0  0  0  0  0  0  0  0  0  0  0
   -2.8579   -2.1178    0.0000 C   0  0  0  0  0  0  0  0  0  0  0  0
   -3.5724   -1.7053    0.0000 C   0  0  0  0  0  0  0  0  0  0  0  0
   -4.2868   -2.1178    0.0000 C   0  0  0  0  0  0  0  0  0  0  0  0
   -5.0013   -1.7053    0.0000 C   0  0  0  0  0  0  0  0  0  0  0  0
   -1.8414   -2.8322    0.0000 F   0  0  0  0  0  0  0  0  0  0  0  0
   -1.0164   -2.8322    0.0000 F   0  0  0  0  0  0  0  0  0  0  0  0
   -1.7309   -0.9908    0.0000 F   0  0  0  0  0  0  0  0  0  0  0  0
   -2.5559   -0.9908    0.0000 F   0  0  0  0  0  0  0  0  0  0  0  0
   -2.4454   -2.8322    0.0000 F   0  0  0  0  0  0  0  0  0  0  0  0
   -3.2704   -2.8322    0.0000 F   0  0  0  0  0  0  0  0  0  0  0  0
   -3.1599   -0.9908    0.0000 F   0  0  0  0  0  0  0  0  0  0  0  0
   -3.9849   -0.9908    0.0000 F   0  0  0  0  0  0  0  0  0  0  0  0
   -3.8743   -2.8322    0.0000 F   0  0  0  0  0  0  0  0  0  0  0  0
   -4.6993   -2.8322    0.0000 F   0  0  0  0  0  0  0  0  0  0  0  0
   -4.5888   -0.9908    0.0000 F   0  0  0  0  0  0  0  0  0  0  0  0
   -5.7158   -1.2928    0.0000 F   0  0  0  0  0  0  0  0  0  0  0  0
   -5.4138   -2.4197    0.0000 F   0  0  0  0  0  0  0  0  0  0  0  0
  1  2  1  0      
  2  3  2  0      
  3  4  1  0      
  4  5  2  0      
  5  6  1  0      
  6  1  2  0      
  2  7  1  0      
  5  8  1  0      
  8  9  2  0      
  9 10  1  0      
 10 11  2  0      
 11 12  1  0      
 12 13  2  0      
 13 14  1  0      
 14 15  2  0      
 15 10  1  0      
 13 16  1  0      
 14 17  1  0      
 12 18  1  0      
  7 19  1  0      
 19 20  1  0      
 20 21  1  0      
 21 22  1  0      
 22 23  1  0      
 23 24  1  0      
 24 25  1  0      
 20 26  1  0      
 20 27  1  0      
 21 28  1  0      
 21 29  1  0      
 22 30  1  0      
 22 31  1  0      
 23 32  1  0      
 23 33  1  0      
 24 34  1  0      
 24 35  1  0      
 25 36  1  0      
 25 37  1  0      
 25 38  1  0      
M  CHG  2   2   1  16  -1
M  END
