# Supplementary material for: (E)-2,6-Di­bromo-4-{2-[1-(1H,1H,2H,2H-perfluoro­oct­yl)pyridinium-4-yl]ethen­yl}phenolate methanol disolvate, a fluoro­ponytailed solvatochromic dye
Source: Acta Crystallogr E Crystallogr Commun. 2017 Sep 25;73(Pt 10):1526–9. doi: 10.1107/S2056989017013378 (PMC5730310; doi:10.1107/S2056989017013378)
Supplement: Supplementary file 4 [file e-73-01526-Isup4.cml]

<?xml version="1.0"?>
<molecule xmlns="http://www.xml-cml.org/schema">
<atomArray>
<atom elementType="C" id="a4073" x2="27.0955" y2="-18.388"/>
<atom elementType="N" formalCharge="1" hydrogenCount="0" id="a4075" x2="27.0955" y2="-19.911"/>
<atom elementType="C" id="a4077" x2="28.4145" y2="-20.6725"/>
<atom elementType="C" id="a4079" x2="29.7334" y2="-19.911"/>
<atom elementType="C" id="a4081" x2="29.7334" y2="-18.388"/>
<atom elementType="C" id="a4083" x2="28.4145" y2="-17.6265"/>
<atom elementType="C" id="a4091" x2="25.7766" y2="-20.6725"/>
<atom elementType="C" id="a4093" x2="31.0524" y2="-17.6265"/>
<atom elementType="C" id="a4095" x2="31.0524" y2="-16.1035"/>
<atom elementType="C" id="a4097" x2="32.3713" y2="-15.342"/>
<atom elementType="C" id="a4099" x2="33.6903" y2="-16.1035"/>
<atom elementType="C" id="a4101" x2="35.0093" y2="-15.342"/>
<atom elementType="C" id="a4103" x2="35.0093" y2="-13.819"/>
<atom elementType="C" id="a4105" x2="33.6903" y2="-13.0575"/>
<atom elementType="C" id="a4107" x2="32.3713" y2="-13.819"/>
<atom elementType="O" formalCharge="-1" hydrogenCount="0" id="a4115" x2="36.3282" y2="-13.0575"/>
<atom elementType="Br" hydrogenCount="0" id="a4117" x2="33.6903" y2="-11.5345"/>
<atom elementType="Br" hydrogenCount="0" id="a4119" x2="36.3282" y2="-16.1035"/>
<atom elementType="C" id="a4121" x2="24.4576" y2="-19.911"/>
<atom elementType="C" id="a4123" x2="23.1386" y2="-20.6725"/>
<atom elementType="C" id="a4125" x2="21.8197" y2="-19.911"/>
<atom elementType="C" id="a4127" x2="20.5007" y2="-20.6725"/>
<atom elementType="C" id="a4129" x2="19.1818" y2="-19.911"/>
<atom elementType="C" id="a4131" x2="17.8628" y2="-20.6725"/>
<atom elementType="C" id="a4133" x2="16.5439" y2="-19.911"/>
<atom elementType="F" hydrogenCount="0" id="a4135" x2="22.3771" y2="-21.9914"/>
<atom elementType="F" hydrogenCount="0" id="a4137" x2="23.9001" y2="-21.9914"/>
<atom elementType="F" hydrogenCount="0" id="a4139" x2="22.5812" y2="-18.592"/>
<atom elementType="F" hydrogenCount="0" id="a4141" x2="21.0582" y2="-18.592"/>
<atom elementType="F" hydrogenCount="0" id="a4143" x2="21.2622" y2="-21.9914"/>
<atom elementType="F" hydrogenCount="0" id="a4145" x2="19.7392" y2="-21.9914"/>
<atom elementType="F" hydrogenCount="0" id="a4147" x2="19.9433" y2="-18.592"/>
<atom elementType="F" hydrogenCount="0" id="a4149" x2="18.4203" y2="-18.592"/>
<atom elementType="F" hydrogenCount="0" id="a4151" x2="18.6243" y2="-21.9914"/>
<atom elementType="F" hydrogenCount="0" id="a4153" x2="17.1013" y2="-21.9914"/>
<atom elementType="F" hydrogenCount="0" id="a4155" x2="17.3054" y2="-18.592"/>
<atom elementType="F" hydrogenCount="0" id="a4157" x2="15.2249" y2="-19.1495"/>
<atom elementType="F" hydrogenCount="0" id="a4159" x2="15.7824" y2="-21.2299"/>
</atomArray>
<bondArray>
<bond atomRefs2="a4073 a4075" id="b4085" order="1"/>
<bond atomRefs2="a4075 a4077" id="b4086" order="2"/>
<bond atomRefs2="a4077 a4079" id="b4087" order="1"/>
<bond atomRefs2="a4079 a4081" id="b4088" order="2"/>
<bond atomRefs2="a4081 a4083" id="b4089" order="1"/>
<bond atomRefs2="a4083 a4073" id="b4090" order="2"/>
<bond atomRefs2="a4075 a4091" id="b4092" order="1"/>
<bond atomRefs2="a4081 a4093" id="b4094" order="1"/>
<bond atomRefs2="a4093 a4095" id="b4096" order="2"/>
<bond atomRefs2="a4095 a4097" id="b4098" order="1"/>
<bond atomRefs2="a4097 a4099" id="b4109" order="2"/>
<bond atomRefs2="a4099 a4101" id="b4110" order="1"/>
<bond atomRefs2="a4101 a4103" id="b4111" order="2"/>
<bond atomRefs2="a4103 a4105" id="b4112" order="1"/>
<bond atomRefs2="a4105 a4107" id="b4113" order="2"/>
<bond atomRefs2="a4107 a4097" id="b4114" order="1"/>
<bond atomRefs2="a4103 a4115" id="b4116" order="1"/>
<bond atomRefs2="a4105 a4117" id="b4118" order="1"/>
<bond atomRefs2="a4101 a4119" id="b4120" order="1"/>
<bond atomRefs2="a4091 a4121" id="b4122" order="1"/>
<bond atomRefs2="a4121 a4123" id="b4124" order="1"/>
<bond atomRefs2="a4123 a4125" id="b4126" order="1"/>
<bond atomRefs2="a4125 a4127" id="b4128" order="1"/>
<bond atomRefs2="a4127 a4129" id="b4130" order="1"/>
<bond atomRefs2="a4129 a4131" id="b4132" order="1"/>
<bond atomRefs2="a4131 a4133" id="b4134" order="1"/>
<bond atomRefs2="a4123 a4135" id="b4136" order="1"/>
<bond atomRefs2="a4123 a4137" id="b4138" order="1"/>
<bond atomRefs2="a4125 a4139" id="b4140" order="1"/>
<bond atomRefs2="a4125 a4141" id="b4142" order="1"/>
<bond atomRefs2="a4127 a4143" id="b4144" order="1"/>
<bond atomRefs2="a4127 a4145" id="b4146" order="1"/>
<bond atomRefs2="a4129 a4147" id="b4148" order="1"/>
<bond atomRefs2="a4129 a4149" id="b4150" order="1"/>
<bond atomRefs2="a4131 a4151" id="b4152" order="1"/>
<bond atomRefs2="a4131 a4153" id="b4154" order="1"/>
<bond atomRefs2="a4133 a4155" id="b4156" order="1"/>
<bond atomRefs2="a4133 a4157" id="b4158" order="1"/>
<bond atomRefs2="a4133 a4159" id="b4160" order="1"/>
</bondArray>
</molecule>
